# Supplementary material for: Uncovering human kinase substrates in nipah proteome
Source: Front Bioinform. 2025 Dec 5;5:1678189. doi: 10.3389/fbinf.2025.1678189 (PMC12715814; doi:10.3389/fbinf.2025.1678189)
Supplement: Supplementary file 1 [file Table2.xlsx]

## Sheet: Sheet1
Phosphosite	Uniprot_Header	kinase_NetPhos	Score_NetPhos	Mode_sequence_NetPhos	Kinase_GasPhos	Score_GasPhos	Mode_sequence_GasPhos	Kinase_Gps	Score_Gps	Mode_sequence_Gps	Kinase_Poll et al., 2024
S137	sp|P0C1C7|W_NIPAVProteinWOS=NipahvirusOX=3052225GN=P/V/CPE=1SV=1	CK1	0.511	ERGWSDYTS	PKG	0.612	GFTSSPERGWSDYTSGANNGN	CK1	0.1192	SSPERGWSDYTSGAN	MAP2K1
S240	sp|P0C1C7|W_NIPAVProteinWOS=NipahvirusOX=3052225GN=P/V/CPE=1SV=1	Other	0.756	KLYTSDDEE	CKII	0.602	VNLDSIKLYTSDDEEADQLEF	CK1	0.1629	DSIKLYTSDDEEADQ	MAST2
S291	sp|P0C1C7|W_NIPAVProteinWOS=NipahvirusOX=3052225GN=P/V/CPE=1SV=1	Other	0.558	IEGQSIRDN	PKC	0.602	ESIGRTIEGQSIRDNLQAKDN	CK1	0.1824	GRTIEGQSIRDNLQA	EEF2K; HASPIN
S303	sp|P0C1C7|W_NIPAVProteinWOS=NipahvirusOX=3052225GN=P/V/CPE=1SV=1	CK1	0.527	KDNKSTDVP	PKC	0.677	RDNLQAKDNKSTDVPGAGPKD	CK1	0.3243	LQAKDNKSTDVPGAG	MAST2
S32	sp|P0C1C7|W_NIPAVProteinWOS=NipahvirusOX=3052225GN=P/V/CPE=1SV=1	Other	0.517	YGRSSIQQP	PKC	0.641	KEIQKTYGRSSIQQPSIKDQT	CK1	0.2261	QKTYGRSSIQQPSIK	HASPIN
S439	sp|Q9IK92|NCAP_NIPAVNucleoproteinOS=NipahvirusOX=3052225GN=NPE=1SV=1	CK2	0.687	PIEQSGRQS	PKC	0.666	IDEGEEPIEQSGRQSVTFKRE	CK1	0.1572	GEEPIEQSGRQSVTF	EEF2K
S443	sp|Q9IK92|NCAP_NIPAVNucleoproteinOS=NipahvirusOX=3052225GN=NPE=1SV=1	Other	0.566	SGRQSVTFK	PKA	0.641	EEPIEQSGRQSVTFKREMSIS	CK1	0.2074	IEQSGRQSVTFKREM	EEF2K
S491	sp|Q9IH62|GLYCP_NIPAVGlycoproteinGOS=NipahvirusOX=3052225GN=GPE=1SV=1	ATM	0.504	RPGQSQCPR	DNAPK	0.96	NNTVISRPGQSQCPRFNTCPE	CK1	0.1196	VISRPGQSQCPRFNT	EEF2K
S503	sp|Q9IK92|NCAP_NIPAVNucleoproteinOS=NipahvirusOX=3052225GN=NPE=1SV=1	PKC	0.516	DPAISNRTQ	CKI	0.74	SSNATDDPAISNRTQGESEKK	CK1	0.4365	ATDDPAISNRTQGES	HASPIN
S621	sp|Q9IK91|PHOSP_NIPAVPhosphoproteinOS=NipahvirusOX=3052225GN=P/V/CPE=1SV=1	MAPK	0.594	FRDGSLTNE	DNAPK	0.629	FDNVKNFRDGSLTNEPYGAAV	CK1	0.2918	VKNFRDGSLTNEPYG	MAST2
S660	sp|Q9IK91|PHOSP_NIPAVPhosphoproteinOS=NipahvirusOX=3052225GN=P/V/CPE=1SV=1	CAMK2	0.585	ADDSSRDVI	unsp	0.789	SQFVPMADDSSRDVIKTLIRT	CK1	0.1125	VPMADDSSRDVIKTL	ACVR1; MAST2
S82	sp|P0C1C7|W_NIPAVProteinWOS=NipahvirusOX=3052225GN=P/V/CPE=1SV=1	Other	0.567	LSSTSPTDG	CKI	0.661	RRNLEDLSSTSPTDGTIGKRV	CK1	0.1183	LEDLSSTSPTDGTIG	MAPK9; EEF2K
T143	sp|Q9IK92|NCAP_NIPAVNucleoproteinOS=NipahvirusOX=3052225GN=NPE=1SV=1	Other	0.556	SKGKTPFVD	cdk5	0.755	KTARDSSKGKTPFVDSRAYGL	CMGC	0.1577	RDSSKGKTPFVDSRA	MAPK9; EEF2K
T21	sp|Q997F1|C_NIPAVProteinCOS=NipahvirusOX=3052225GN=P/V/CPE=4SV=1	PKC	0.585	YRRHTDDQV	PKG	0.569	RRTKKKYRRHTDDQVFNNPAS	AGC	0.4853	KKKYRRHTDDQVFNN	ACVR1; MAST2
T386	sp|Q9IK91|PHOSP_NIPAVPhosphoproteinOS=NipahvirusOX=3052225GN=P/V/CPE=1SV=1	PKA	0.613	GAVQTADRQ	unsp	0.597	KTEIVNGAVQTADRQRPGTPM	CK1	0.1225	IVNGAVQTADRQRPG	EEF2K; MAST2
Y239	sp|Q9IH63|FUS_NIPAVFusionglycoproteinF0OS=NipahvirusOX=3052225GN=FPE=1SV=1	InsR	0.513	FGGNYETLL	INSR	0.9	QAISQAFGGNYETLLRTLGYA	TK	0.9732	SQAFGGNYETLLRTL	EPHA5; EPHA6; EPHB2; EPHB3; EPHB4; FER; MET; TEK
Y359	sp|Q9IK92|NCAP_NIPAVNucleoproteinOS=NipahvirusOX=3052225GN=NPE=1SV=1	Tec	0.759	LEPMYFRLG	unsp	0.512	NINRGYLEPMYFRLGQKSARH	TK	0.9792	RGYLEPMYFRLGQKS	MET
Y445	sp|Q9IH62|GLYCP_NIPAVGlycoproteinGOS=NipahvirusOX=3052225GN=GPE=1SV=1	Tec	0.727	PSKIYDSLG	unsp	0.771	RLSIGSPSKIYDSLGQPVFYQ	TK	0.9589	IGSPSKIYDSLGQPV	MET; TYRO3; RET
Y473	sp|Q9IH63|FUS_NIPAVFusionglycoproteinF0OS=NipahvirusOX=3052225GN=FPE=1SV=1	EGFR	0.537	QSKDYIKEA	INSR	0.994	MNQSLQQSKDYIKEAQRLLDT	TK	0.9047	SLQQSKDYIKEAQRL	RET
Y477	sp|Q9IK91|PHOSP_NIPAVPhosphoproteinOS=NipahvirusOX=3052225GN=P/V/CPE=1SV=1	Lck	0.945	LDDKYIMPS	unsp	0.837	VDDNDSLDDKYIMPSDDFSNT	TK	0.9874	NDSLDDKYIMPSDDF	SYK
