# Supplementary material for: Uncovering human kinase substrates in nipah proteome
Source: Front Bioinform. 2025 Dec 5;5:1678189. doi: 10.3389/fbinf.2025.1678189 (PMC12715814; doi:10.3389/fbinf.2025.1678189)
Supplement: Supplementary file 2 [file Table3.xlsx]

## Sheet: EEF2K
Docking results of Human Kinase EEF2K with Nipah Virus Proteins
Protien Name	PDB ID	Phosphosite	PIPER pose energy	PIPER pose score	PIPER Cluster Size
EEF2K_FUSION GLYCOPROTEIN	8FNY_5EVM	T186, T195, T396, S404, T408, T419, S466, S470, S487, T536, S69, T88, S232, T346, S402, S458,	-1046.02	-81.915	79
EEF2K_GLYCOPROTEIN	8FNY_7TXZ	S22, S134, T175, S213, S264, S354, S442, S491, T531, S132, T272, S440, S491,	-2081.77	0	59
EEF2K_ NUCLEOCAPSID	8FNY_7NT5	S16, S63, S224, S289, T320, S439, S443, S461, S44, S61, T143, T210, S222, T506,	-854.964	-279.234	55
EEF2K_PHOSPHOPROTEIN	8FNY_9FUX	S37, T42, T84, T189, T226, S273, S291, T386, S414, S481, S607, S82, S131, S205, S266, S373, T394, S434, S650	-1838.16	0	73
Protein Name: Nipah virus (NiV) protein and correspondng human kinase.
PDB ID: Protein Data Bank identifier for the viral or kinase structure used in docking.
Phosphosite: Specific amino acid residue on the NiV protein predicted to be phosphorylated.
PIPER Pose Energy: The calculated interaction energy for the best docking pose.
PIPER Pose Score: PIPER to rank docking poses.
PIPER Cluster Size: Number of poses within the top-ranked cluster, indicating pose consistency.

## Sheet: EEF2K_FUSION GLYCOPROTEIN
Interaction Analysis of EEF2K and NiV Fusion Glycoprotein
Residue	Closest	Distance	Specific Interactions	# HB	# Salt Bridges	# Pi Stacking	# Disulfides	# vdW Clash	Surface Complementarity	Buried SASA
B:404:Ser				0	0	0	0	0	0.09	0.012
B:408:Thr				0	0	0	0	0	0	0.283
B:466:Ser	C:200:Arg C:193:Leu C:197:Glu C:196:Glu	2.6 A 2.7 A 2.7 A 2.9 A	1x hb to C:193:Leu 3x clash to C:196:Glu 1x hb, 2x clash to C:200:Arg	2	0	0	0	5	0.76	1
B:458:Ser				0	0	0	0	0	0	0.086
C:197:Glu	B:470:Ser B:466:Ser	2.7 A 2.7 A	1x hb, 2x clash to B:470:Ser	1	0	0	0	2	0.63	0.924
Residue: Residue on the Nipah virus protein involved in interaction.
Closest Residues: Nearest residues from the kinase involved in direct interaction.
Distances: Approximate atomic distances between residues (in Ångströms).
Specific Interactions: Types of interactions observed.
HB (Hydrogen Bonds): Number of hydrogen bonds formed between interacting residues
Salt Bridges: Number of ionic interactions (electrostatic attractions) between oppositely charged residues
Pi Stacking: Number of interactions between aromatic rings (π–π interactions) that stabilize protein interfaces through stacking of aromatic side chains.
Disulfides: Number of disulfide bonds formed between cysteine residues
vdW Clashes (Van der Waals Clashes): Number of unfavorable steric clashes caused by atoms being too close, potentially destabilizing the interaction.
Surface Complementarity: Shape-fitting score between the interacting surfaces.
Buried SASA: Percentage of solvent-accessible surface area buried upon binding.

## Sheet: EEF2K_ NUCLEOCAPSID
Interaction Analysis of EEF2K and NiV Nucleocapsid
Residue	Closest	Distance	Specific Interactions	# HB	# Salt Bridges	# Pi Stacking	# Disulfides	# vdW Clash	Surface Complementarity	Buried SASA
B:289:Ser	C:155:Phe	4.0 A		0	0	0	0	0	0.33	0.354

## Sheet: EEF2K_PHOSPHOPROTEIN
Interaction Analysis of EEF2K and NiV Phosphoprotein
Residue	Closest	Distance	Specific Interactions	# HB	# Salt Bridges	# Pi Stacking	# Disulfides	# vdW Clash	Surface Complementarity	Buried SASA
B:650:Ser	C:230:His C:165:Ser C:167:Tyr C:166:Asn	1.4 A 1.7 A 2.6 A 3.6 A	14x clash to C:165:Ser 7x clash to C:167:Tyr 20x clash to C:230:His	0	0	0	0	41	0.02	0.948
C:165:Ser	B:650:Ser B:649:Ala	1.7 A 1.7 A	6x clash to B:649:Ala 14x clash to B:650:Ser	0	0	0	0	20	-0.16	0.741
C:166:Asn	B:650:Ser	3.6 A		0	0	0	0	0	0.16	0.422
C:167:Tyr	B:650:Ser	2.6 A	7x clash to B:650:Ser	0	0	0	0	7	0.31	0.458
C:230:His	B:650:Ser B:644:Phe B:651:Gln B:649:Ala	1.4 A 2.2 A 3.1 A 3.4 A	16x clash to B:644:Phe 20x clash to B:650:Ser	0	0	0	0	36	0.24	0.85

## Sheet: HASPIN
Docking results of Human Kinase Haspin with Nipah Virus Proteins
Protien Name	PDB ID	Predicted viral protein phosphosite	PIPER pose energy	PIPER pose score	PIPER Cluster Size
HASPIN_MATRIX PROTEIN	3DLZ _7SKT	S7, T88, S149, S177, S270, S330, S10, S42, S132, S217, S285	-1463.43	-153.21	127
HASPIN_FUSION GLYCOPROTEIN	3DLZ _5EVM	S150, T186, T227, S261, S310, S501, T101, S149, T195, S272, T321, S461, S501	-1392.03	17.065	38
HASPIN_GLYCOPROTEIN	3DLZ _7TXZ	S59, T117, T119, S137, S339, S437, T561, S59, T74, S110, T117, S129, T193, T361	-1565.63	-15.255	68
HASPIN_NUCLEOCAPSID	3DLZ _7NT5	T167, T270, T293, S317, T340, S451, T42, S106, T160, T181	-1668.38	266.033	55
HASPIN_RNA-dependent RNA polymerase	3DLZ _9IR4	S6, S97, T175, S343, T402, T439, S599, S615, T807, T810, S835, T882, T933, S966, S1030, S1067, T1071, T1079, S1266, S1549, S1551, S1860, S1887, S1933, S1961, T2025, T2120, T2155, T99, S220, S288, S343, S434, S943, S966, T972, T1017, T1305, T1341, T1532, T1788, S1800, S1817, S1866, S1921, S1939, S1957, S2059, T2161, T2175, S2198	-2044.79	-60.963	48

## Sheet: HASPIN_MATRIX
Interaction Analysis of Haspin and NiV Matrix
Residue	Closest	Distance	Specific Interactions	# HB	# Salt Bridges	# Pi Stacking	# Disulfides	# vdW Clash	Surface Complementarity	Buried SASA
B:88:Phe				0	0	0	0	0	0.13	0.024

## Sheet: HASPIN_FUSION GLYCOPROTEIN 
Interaction Analysis of Haspin and NiV Fusion Glycoprotein
Residue	Closest	Distance	Specific Interactions	# HB	# Salt Bridges	# Pi Stacking	# Disulfides	# vdW Clash	Surface Complementarity	Buried SASA
B:261:Ser				0	0	0	0	0	0.04	0.254
B:321:Thr				0	0	0	0	0	0.11	0.101

## Sheet: MAPK9_MATRIX PROTEIN
Docking results of Human Kinase MAPK9 with Nipah Matrix Protein
Protien Name	PDB ID	Predicted viral protein phosphosite	PIPER pose energy	PIPER pose score	PIPER Cluster Size
MAPK9_MATRIX PROTEIN	7N8T_7SKT	S20, T51, T77	-776.583	-231.167	74
