# Supplementary material for: Uncovering human kinase substrates in nipah proteome
Source: Front Bioinform. 2025 Dec 5;5:1678189. doi: 10.3389/fbinf.2025.1678189 (PMC12715814; doi:10.3389/fbinf.2025.1678189)
Supplement: Supplementary file 3 [file Table9.xlsx]

## Sheet: Replicate_1
Set1 Residues	Set2 Residues	Distance(A)	Specific Interactions	# H-Bond	H-Bond % Poses	# Salt Bridges	Salt Bridges % Poses	# Pi Stacking	Pi Stacking % Poses	# Disulfides	Disulfides % Poses	# vdW Clash	vdW Clash % Poses	Surface Complementarity	Set1 Buried SASA	Set2 Buried SASA	# Total Poses	# Interacting Poses	Interacting Poses
C:ARG 351	B:GLU 361	2.5 A		0	0	0	0	0	0	0	0	0	0	0.71	1	1	1	1	1
C:ARG 351	B:ALA 444	3.4 A		0	0	0	0	0	0	0	0	0	0	0.75	1	1	1	1	1
C:ILE 349	B:ALA 444	2.1 A		0	0	0	0	0	0	0	0	0	0	0.78	0.999	1	1	1	1
C:ILE 349	B:ILE 443	2.8 A		0	0	0	0	0	0	0	0	0	0	0.79	0.999	0.897	1	1	1
C:ILE 349	B:GLY 442	2.7 A		0	0	0	0	0	0	0	0	0	0	0.67	0.999	1	1	1	1
C:LYS 347	B:GLY 405	2.8 A		0	0	0	0	0	0	0	0	0	0	0.83	0.935	1	1	1	1
C:LYS 347	B:GLU 406	1.8 A	1x hb, 1x salt bridge to B:GLU 406	1	1	1	100	0	0	0	0	0	0	0.8	0.935	0.903	1	1	1
C:LYS 347	B:SER 440	2.9 A		0	0	0	0	0	0	0	0	0	0	0.81	0.935	0.242	1	1	1
C:LYS 347	B:GLY 442	3.2 A		0	0	0	0	0	0	0	0	0	0	0.7	0.935	1	1	1	1
C:LYS 347	B:GLU 441	3.4 A		0	0	0	0	0	0	0	0	0	0	0.66	0.935	0.353	1	1	1
C:ALA 346	B:GLY 405	2.9 A		0	0	0	0	0	0	0	0	0	0	0	1	1	1	1	1
C:LYS 341	B:GLU 406	3.9 A		0	0	0	0	0	0	0	0	0	0	0	1	0.903	1	1	1
C:LEU 281	B:PRO 448	2.4 A		0	0	0	0	0	0	0	0	0	0	0.77	1	1	1	1	1
C:LEU 281	B:PHE 450	2.6 A		0	0	0	0	0	0	0	0	0	0	0.8	1	1	1	1	1
C:GLY 279	B:ASP 304	2.8 A		0	0	0	0	0	0	0	0	0	0	0.38	1	0.996	1	1	1
C:GLY 279	B:ARG 365	3.9 A		0	0	0	0	0	0	0	0	0	0	0.37	1	1	1	1	1
C:ARG 252	B:ASP 304	1.6 A	1x hb to B:ASP 304	1	1	0	0	0	0	0	0	0	0	0.37	1	0.996	1	1	1
C:ILE 237	B:ASP 305	3.5 A		0	0	0	0	0	0	0	0	0	0	0.43	1	1	1	1	1
C:LYS 235	B:SER 306	2.6 A		0	0	0	0	0	0	0	0	0	0	0.73	1	1	1	1	1
C:LYS 235	B:ASP 305	1.6 A	1x hb to B:ASP 305	1	1	0	0	0	0	0	0	0	0	0.79	1	1	1	1	1
C:LYS 235	B:ASP 304	3.7 A		0	0	0	0	0	0	0	0	0	0	0.57	1	0.996	1	1	1
C:GLY 234	B:LEU 367	3.5 A		0	0	0	0	0	0	0	0	0	0	0	1	1	1	1	1
C:GLH 233	B:LEU 367	2.5 A		0	0	0	0	0	0	0	0	0	0	0.83	1	1	1	1	1
C:GLH 233	B:VAL 369	2.4 A		0	0	0	0	0	0	0	0	0	0	0.72	1	1	1	1	1
C:GLH 233	B:PHE 450	3.9 A		0	0	0	0	0	0	0	0	0	0	0.81	1	1	1	1	1
C:ILE 232	B:LEU 367	2.8 A		0	0	0	0	0	0	0	0	0	0	0.81	1	1	1	1	1
C:ILE 232	B:PHE 450	2.5 A		0	0	0	0	0	0	0	0	0	0	0.79	1	1	1	1	1
C:HIP 230	B:ASP 455	1.9 A	1x hb to B:ASP 455	1	1	0	0	0	0	0	0	0	0	0.45	1	1	1	1	1
C:GLN 211	B:GLN 469	2.0 A	1x hb to B:GLN 469	1	1	0	0	0	0	0	0	0	0	0.75	1	1	1	1	1
C:GLN 211	B:GLN 465	1.9 A	1x hb to B:GLN 465	1	1	0	0	0	0	0	0	0	0	0.33	1	1	1	1	1
C:GLN 211	B:GLN 468	4.0 A		0	0	0	0	0	0	0	0	0	0	0.56	1	1	1	1	1
C:GLN 206	B:PRO 447	3.0 A		0	0	0	0	0	0	0	0	0	0	0.65	1	1	1	1	1
C:GLN 206	B:GLY 446	3.4 A		0	0	0	0	0	0	0	0	0	0	0.47	1	1	1	1	1
C:LYS 205	B:ASP 304	1.6 A	1x hb, 1x salt bridge to B:ASP 304	1	1	1	100	0	0	0	0	0	0	0.44	1	0.996	1	1	1
C:LYS 205	B:ASN 303	2.8 A		0	0	0	0	0	0	0	0	0	0	0.63	1	0.998	1	1	1
C:LYS 205	B:ARG 365	2.9 A		0	0	0	0	0	0	0	0	0	0	0.43	1	1	1	1	1
C:ARG 200	B:SER 470	3.1 A		0	0	0	0	0	0	0	0	0	0	0.74	0.998	0.981	1	1	1
C:ARG 200	B:ASP 472	1.8 A	2x hb to B:ASP 472	2	1	0	0	0	0	0	0	0	0	0.64	0.998	0.986	1	1	1
C:ARG 200	B:LYS 471	3.7 A		0	0	0	0	0	0	0	0	0	0	0	0.998	0.972	1	1	1
C:ARG 200	B:LYS 475	3.6 A		0	0	0	0	0	0	0	0	0	0	0	0.998	1	1	1	1
C:GLU 197	B:LYS 471	3.9 A		0	0	0	0	0	0	0	0	0	0	0	1	0.972	1	1	1
C:GLU 196	B:GLN 469	3.2 A		0	0	0	0	0	0	0	0	0	0	0.79	1	1	1	1	1
C:GLU 196	B:SER 470	2.3 A		0	0	0	0	0	0	0	0	0	0	0.77	1	0.981	1	1	1
C:GLU 196	B:SER 466	3.1 A		0	0	0	0	0	0	0	0	0	0	0.68	1	1	1	1	1
C:LEU 193	B:GLN 469	2.4 A		0	0	0	0	0	0	0	0	0	0	0.82	1	1	1	1	1
C:LEU 193	B:SER 470	3.0 A		0	0	0	0	0	0	0	0	0	0	0.79	1	0.981	1	1	1
C:LEU 193	B:LYS 471	2.7 A		0	0	0	0	0	0	0	0	0	0	0	1	0.972	1	1	1
C:LYS 192	B:GLN 469	2.4 A		0	0	0	0	0	0	0	0	0	0	0.85	1	1	1	1	1
C:MET 189	B:GLN 469	2.5 A		0	0	0	0	0	0	0	0	0	0	0.81	0.982	1	1	1	1
C:MET 189	B:GLN 468	2.5 A		0	0	0	0	0	0	0	0	0	0	0.62	0.982	1	1	1	1
C:SER 165	B:VAL 454	2.2 A		0	0	0	0	0	0	0	0	0	0	0.86	1	1	1	1	1
C:ALA 164	B:VAL 454	2.4 A		0	0	0	0	0	0	0	0	0	0	0.87	1	1	1	1	1
C:GLY 163	B:LYS 453	2.4 A		0	0	0	0	0	0	0	0	0	0	0.8	1	1	1	1	1
C:GLY 163	B:VAL 454	3.3 A		0	0	0	0	0	0	0	0	0	0	0.83	1	1	1	1	1
C:PHE 155	B:VAL 454	2.1 A		0	0	0	0	0	0	0	0	0	0	0.87	1	1	1	1	1
C:PHE 155	B:LYS 453	2.5 A		0	0	0	0	0	0	0	0	0	0	0.84	1	1	1	1	1
C:ASN 154	B:VAL 454	3.3 A		0	0	0	0	0	0	0	0	0	0	0.87	1	1	1	1	1
C:SER 153	B:VAL 454	2.3 A		0	0	0	0	0	0	0	0	0	0	0.87	1	1	1	1	1
C:THR 121	B:LEU 481	3.1 A		0	0	0	0	0	0	0	0	0	0	0	1	0.988	1	1	1
C:VAL 120	B:GLN 468	2.9 A		0	0	0	0	0	0	0	0	0	0	0.63	1	1	1	1	1
C:VAL 120	B:TYR 473	2.8 A		0	0	0	0	0	0	0	0	0	0	0.75	1	0.953	1	1	1
C:VAL 120	B:ALA 477	2.4 A		0	0	0	0	0	0	0	0	0	0	0.81	1	0.997	1	1	1
C:VAL 120	B:LEU 481	2.8 A		0	0	0	0	0	0	0	0	0	0	0.78	1	0.988	1	1	1
C:VAL 120	B:ASP 482	2.8 A		0	0	0	0	0	0	0	0	0	0	0.76	1	1	1	1	1
C:VAL 120	B:LEU 467	2.6 A		0	0	0	0	0	0	0	0	0	0	0.79	1	1	1	1	1
C:VAL 120	B:LEU 480	3.4 A		0	0	0	0	0	0	0	0	0	0	0.78	1	0.993	1	1	1
C:ALA 119	B:GLN 468	2.2 A	1x hb to B:GLN 468	1	1	0	0	0	0	0	0	0	0	0.63	0.994	1	1	1	1
C:ALA 119	B:TYR 473	3.8 A		0	0	0	0	0	0	0	0	0	0	0.75	0.994	0.953	1	1	1
C:ALA 119	B:LEU 467	3.8 A		0	0	0	0	0	0	0	0	0	0	0.79	0.994	1	1	1	1
C:ASN 118	B:GLN 468	1.9 A	1x hb to B:GLN 468	1	1	0	0	0	0	0	0	0	0	0.59	1	1	1	1	1
C:ASN 118	B:LEU 481	2.0 A	1x hb to B:LEU 481	1	1	0	0	0	0	0	0	0	0	0.75	1	0.988	1	1	1
C:ASN 118	B:ASP 482	2.8 A		0	0	0	0	0	0	0	0	0	0	0.72	1	1	1	1	1
C:ASP 97	B:LYS 453	3.0 A		0	0	0	0	0	0	0	0	0	0	0.45	1	1	1	1	1
C:PRO 96	B:LYS 453	2.9 A		0	0	0	0	0	0	0	0	0	0	0.59	1	1	1	1	1
C:PRO 96	B:SER 370	2.4 A		0	0	0	0	0	0	0	0	0	0	0.48	1	1	1	1	1
C:MET 95	B:HIS 372	2.7 A		0	0	0	0	0	0	0	0	0	0	0.7	1	1	1	1	1
C:MET 95	B:LYS 453	2.0 A	1x hb to B:LYS 453	1	1	0	0	0	0	0	0	0	0	0.72	1	1	1	1	1
C:MET 95	B:ASP 452	2.5 A		0	0	0	0	0	0	0	0	0	0	0.72	1	1	1	1	1
C:MET 95	B:VAL 369	2.9 A		0	0	0	0	0	0	0	0	0	0	0.63	1	1	1	1	1
C:MET 95	B:SER 370	2.8 A		0	0	0	0	0	0	0	0	0	0	0.62	1	1	1	1	1
C:HIS 94	B:LYS 453	3.5 A		0	0	0	0	0	0	0	0	0	0	0.55	0.745	1	1	1	1
C:LYS 93	B:LYS 453	2.1 A		0	0	0	0	0	0	0	0	0	0	0.8	0.708	1	1	1	1
C:LYS 93	B:ASP 452	3.4 A		0	0	0	0	0	0	0	0	0	0	0.8	0.708	1	1	1	1
C:ALA 92	B:HIS 372	2.8 A		0	0	0	0	0	0	0	0	0	0	0.76	1	1	1	1	1
C:ALA 92	B:ASP 452	2.4 A		0	0	0	0	0	0	0	0	0	0	0.78	1	1	1	1	1
C:ALA 92	B:LYS 453	2.7 A		0	0	0	0	0	0	0	0	0	0	0.78	1	1	1	1	1
C:ALA 92	B:THR 451	3.0 A		0	0	0	0	0	0	0	0	0	0	0.79	1	1	1	1	1
C:LYS 91	B:HIS 372	2.3 A	1x hb to B:HIS 372	1	1	0	0	0	0	0	0	0	0	0.7	0.697	1	1	1	1
C:LYS 91	B:VAL 373	3.6 A		0	0	0	0	0	0	0	0	0	0	0	0.697	1	1	1	1
C:LYS 91	B:PRO 374	3.9 A		0	0	0	0	0	0	0	0	0	0	0	0.697	0.95	1	1	1
C:ILE 89	B:THR 451	2.3 A		0	0	0	0	0	0	0	0	0	0	0.75	0.976	1	1	1	1
C:ILE 89	B:ILE 456	3.0 A		0	0	0	0	0	0	0	0	0	0	0.7	0.976	0.997	1	1	1
C:ALA 88	B:GLU 366	3.0 A		0	0	0	0	0	0	0	0	0	0	0.42	0.973	1	1	1	1
C:HIS 87	B:PRO 313	2.5 A		0	0	0	0	0	0	0	0	0	0	0.65	0.476	0.777	1	1	1
C:HIS 87	B:VAL 312	3.9 A		0	0	0	0	0	0	0	0	0	0	0.44	0.476	1	1	1	1
C:LYS 86	B:GLU 327	1.7 A	1x hb, 1x salt bridge to B:GLU 327	1	1	1	100	0	0	0	0	0	0	0.44	0.337	0.643	1	1	1
C:LYS 86	B:ASN 325	3.1 A		0	0	0	0	0	0	0	0	0	0	0.6	0.337	0.844	1	1	1
C:LYS 86	B:THR 346	3.8 A		0	0	0	0	0	0	0	0	0	0	0	0.337	0.099	1	1	1
C:TRP 85	B:MET 352	2.2 A		0	0	0	0	0	0	0	0	0	0	0.81	1	1	1	1	1
C:TRP 85	B:ILE 311	2.6 A		0	0	0	0	0	0	0	0	0	0	0.78	1	1	1	1	1
C:TRP 85	B:GLU 366	1.8 A	1x hb to B:GLU 366	1	1	0	0	0	0	0	0	0	0	0.71	1	1	1	1	1
C:TRP 85	B:THR 451	2.6 A		0	0	0	0	0	0	0	0	0	0	0.79	1	1	1	1	1
C:TRP 85	B:VAL 449	2.4 A		0	0	0	0	0	0	0	0	0	0	0.72	1	1	1	1	1
C:ALA 84	B:ASN 325	2.6 A		0	0	0	0	0	0	0	0	0	0	0.78	0.956	0.844	1	1	1
C:ALA 84	B:MET 352	2.7 A		0	0	0	0	0	0	0	0	0	0	0.84	0.956	1	1	1	1
C:ALA 84	B:PRO 313	2.9 A		0	0	0	0	0	0	0	0	0	0	0.82	0.956	0.777	1	1	1
C:ALA 84	B:MET 348	2.9 A		0	0	0	0	0	0	0	0	0	0	0.78	0.956	0.364	1	1	1
C:ALA 84	B:PRO 347	4.0 A		0	0	0	0	0	0	0	0	0	0	0	0.956	0.054	1	1	1
C:ALA 84	B:THR 349	3.9 A		0	0	0	0	0	0	0	0	0	0	0.82	0.956	0.771	1	1	1
C:GLU 83	B:ASN 325	3.9 A		0	0	0	0	0	0	0	0	0	0	0	0.202	0.844	1	1	1
C:GLU 83	B:GLU 327	3.7 A		0	0	0	0	0	0	0	0	0	0	0	0.202	0.643	1	1	1
C:PHE 81	B:THR 349	2.2 A		0	0	0	0	0	0	0	0	0	0	0.83	0.998	0.771	1	1	1
C:PHE 81	B:MET 352	2.6 A		0	0	0	0	0	0	0	0	0	0	0.84	0.998	1	1	1	1
C:PHE 81	B:ILE 311	2.6 A		0	0	0	0	0	0	0	0	0	0	0.81	0.998	1	1	1	1
C:PHE 81	B:ASN 351	2.7 A		0	0	0	0	0	0	0	0	0	0	0.82	0.998	0.978	1	1	1
C:PHE 81	B:PRO 364	2.1 A		0	0	0	0	0	0	0	0	0	0	0.83	0.998	1	1	1	1
C:PHE 81	B:VAL 449	3.2 A		0	0	0	0	0	0	0	0	0	0	0.75	0.998	1	1	1	1
C:HIS 80	B:THR 349	2.4 A		0	0	0	0	0	0	0	0	0	0	0.81	0.996	0.771	1	1	1
C:HIS 80	B:ASN 351	2.8 A		0	0	0	0	0	0	0	0	0	0	0.8	0.996	0.978	1	1	1
C:PHE 79	B:GLN 459	2.8 A		0	0	0	0	0	0	0	0	0	0	0.7	1	1	1	1	1
C:PHE 79	B:ILE 456	2.3 A		0	0	0	0	0	0	0	0	0	0	0.73	1	0.997	1	1	1
C:PHE 79	B:THR 451	2.2 A		0	0	0	0	0	0	0	0	0	0	0.79	1	1	1	1	1
A:GLU 724	B:SER 371	1.7 A	2x hb to B:SER 371	2	1	0	0	0	0	0	0	0	0	0.5	1	1	1	1	1
A:GLU 724	B:SER 370	1.9 A	1x hb to B:SER 370	1	1	0	0	0	0	0	0	0	0	0.53	1	1	1	1	1
A:MET 723	B:VAL 369	2.5 A		0	0	0	0	0	0	0	0	0	0	0.39	1	1	1	1	1
A:MET 723	B:SER 370	3.6 A		0	0	0	0	0	0	0	0	0	0	0.38	1	1	1	1	1
A:TRP 720	B:SER 389	2.4 A		0	0	0	0	0	0	0	0	0	0	0.41	1	1	1	1	1
A:TRP 720	B:ILE 388	2.9 A		0	0	0	0	0	0	0	0	0	0	0.17	1	1	1	1	1
A:GLU 717	B:THR 391	3.3 A		0	0	0	0	0	0	0	0	0	0	0.63	1	1	1	1	1
A:GLN 714	B:THR 391	2.4 A	1x hb to B:THR 391	1	1	0	0	0	0	0	0	0	0	0.71	0.995	1	1	1	1
A:GLN 714	B:GLY 423	2.7 A		0	0	0	0	0	0	0	0	0	0	0.73	0.995	1	1	1	1
A:TYR 713	B:THR 391	2.3 A		0	0	0	0	0	0	0	0	0	0	0.78	1	1	1	1	1
A:TYR 713	B:ALA 400	2.6 A		0	0	0	0	0	0	0	0	0	0	0.8	1	1	1	1	1
A:TYR 713	B:SER 402	1.8 A	1x hb to B:SER 402	1	1	0	0	0	0	0	0	0	0	0.81	1	1	1	1	1
A:TYR 713	B:ILE 388	3.4 A		0	0	0	0	0	0	0	0	0	0	0.47	1	1	1	1	1
A:ASN 710	B:ALA 400	2.2 A		0	0	0	0	0	0	0	0	0	0	0.76	1	1	1	1	1
A:ASN 710	B:GLN 393	2.5 A		0	0	0	0	0	0	0	0	0	0	0.66	1	1	1	1	1
A:ASN 710	B:THR 391	2.6 A		0	0	0	0	0	0	0	0	0	0	0.74	1	1	1	1	1
A:ASN 710	B:GLY 398	3.9 A		0	0	0	0	0	0	0	0	0	0	0.68	1	1	1	1	1
A:ASN 710	B:ARG 399	3.8 A		0	0	0	0	0	0	0	0	0	0	0.72	1	0.985	1	1	1
A:ALA 709	B:ALA 400	3.1 A		0	0	0	0	0	0	0	0	0	0	0.81	1	1	1	1	1
A:ARG 707	B:ARG 399	2.6 A		0	0	0	0	0	0	0	0	0	0	0.68	1	0.985	1	1	1
A:ARG 707	B:ALA 400	3.7 A		0	0	0	0	0	0	0	0	0	0	0.72	1	1	1	1	1
A:ARG 707	B:GLY 398	2.8 A		0	0	0	0	0	0	0	0	0	0	0.64	1	1	1	1	1
A:ARG 707	B:THR 397	3.3 A		0	0	0	0	0	0	0	0	0	0	0.61	1	0.713	1	1	1
A:GLY 706	B:ARG 399	2.5 A		0	0	0	0	0	0	0	0	0	0	0.71	1	0.985	1	1	1
A:GLY 706	B:ALA 400	1.9 A	1x hb to B:ALA 400	1	1	0	0	0	0	0	0	0	0	0.75	1	1	1	1	1
A:MET 704	B:ARG 399	2.2 A	1x hb to B:ARG 399	1	1	0	0	0	0	0	0	0	0	0.6	0.895	0.985	1	1	1
A:MET 701	B:SER 402	2.5 A		0	0	0	0	0	0	0	0	0	0	0.78	1	1	1	1	1
A:MET 701	B:ALA 400	3.1 A		0	0	0	0	0	0	0	0	0	0	0.77	1	1	1	1	1
A:MET 701	B:ARG 399	3.6 A		0	0	0	0	0	0	0	0	0	0	0.73	1	0.985	1	1	1
A:GLU 698	B:SER 402	4.0 A		0	0	0	0	0	0	0	0	0	0	0	1	1	1	1	1
A:THR 694	B:ILE 388	3.8 A		0	0	0	0	0	0	0	0	0	0	0	1	1	1	1	1
A:GLN 687	B:VAL 369	3.3 A		0	0	0	0	0	0	0	0	0	0	0.58	1	1	1	1	1

## Sheet: Replicate_2
Set1 Residues	Set2 Residues	Distance(A)	Specific Interactions	# H-Bond	H-Bond % Poses	# Salt Bridges	Salt Bridges % Poses	# Pi Stacking	Pi Stacking % Poses	# Disulfides	Disulfides % Poses	# vdW Clash	vdW Clash % Poses	Surface Complementarity	Set1 Buried SASA	Set2 Buried SASA	# Total Poses	# Interacting Poses	Interacting Poses
C:GLU 355	B:TYR 473	2.0 A	1x hb to B:TYR 473	1	1	0	0	0	0	0	0	0	0	0.76	1	1	1	1	1
C:GLU 355	B:ILE 474	2.7 A		0	0	0	0	0	0	0	0	0	0	0.82	1	1	1	1	1
C:GLU 355	B:ASP 472	3.6 A		0	0	0	0	0	0	0	0	0	0	0.66	1	1	1	1	1
C:GLU 355	B:ALA 477	3.8 A		0	0	0	0	0	0	0	0	0	0	0	1	1	1	1	1
C:THR 353	B:LYS 471	3.2 A		0	0	0	0	0	0	0	0	0	0	0	1	1	1	1	1
C:THR 353	B:ASP 472	3.8 A		0	0	0	0	0	0	0	0	0	0	0	1	1	1	1	1
C:ARG 351	B:GLU 361	1.6 A	2x hb, 1x salt bridge to B:GLU 361	2	1	1	100	0	0	0	0	0	0	0	1	1	1	1	1
C:ARG 351	B:ALA 444	3.8 A		0	0	0	0	0	0	0	0	0	0	0	1	1	1	1	1
C:TPO 348	B:ASP 304	3.4 A		0	0	0	0	0	0	0	0	0	0	0	1	1	1	1	1
C:LYS 347	B:GLY 405	2.7 A		0	0	0	0	0	0	0	0	0	0	0.69	1	0.954	1	1	1
C:LYS 347	B:GLU 406	1.7 A	1x hb, 1x salt bridge to B:GLU 406	1	1	1	100	0	0	0	0	0	0	0.68	1	0.958	1	1	1
C:ALA 346	B:THR 408	3.2 A		0	0	0	0	0	0	0	0	0	0	0.7	0.99	0.906	1	1	1
C:ALA 346	B:GLN 407	2.2 A	1x hb to B:GLN 407	1	1	0	0	0	0	0	0	0	0	0.75	0.99	0.546	1	1	1
C:ALA 346	B:GLY 405	1.9 A	1x hb to B:GLY 405	1	1	0	0	0	0	0	0	0	0	0.76	0.99	0.954	1	1	1
C:ALA 346	B:ASN 303	2.6 A		0	0	0	0	0	0	0	0	0	0	0.75	0.99	0.949	1	1	1
C:ALA 346	B:GLU 406	3.7 A		0	0	0	0	0	0	0	0	0	0	0.74	0.99	0.958	1	1	1
C:ALA 346	B:ASP 304	3.6 A		0	0	0	0	0	0	0	0	0	0	0.69	0.99	1	1	1	1
C:ALA 346	B:ASN 302	3.0 A		0	0	0	0	0	0	0	0	0	0	0.53	0.99	1	1	1	1
C:LEU 281	B:PRO 448	2.5 A		0	0	0	0	0	0	0	0	0	0	0.57	0.998	1	1	1	1
C:LEU 281	B:TRP 308	2.6 A		0	0	0	0	0	0	0	0	0	0	0.55	0.998	1	1	1	1
C:LEU 281	B:PHE 450	3.5 A		0	0	0	0	0	0	0	0	0	0	0.51	0.998	1	1	1	1
C:LEU 281	B:LEU 367	3.5 A		0	0	0	0	0	0	0	0	0	0	0.68	0.998	1	1	1	1
C:ASP 280	B:TRP 308	2.8 A		0	0	0	0	0	0	0	0	0	0	0.58	1	1	1	1	1
C:ASP 280	B:ARG 365	1.7 A	1x hb, 1x salt bridge to B:ARG 365	1	1	1	100	0	0	0	0	0	0	0.73	1	1	1	1	1
C:ASP 280	B:PRO 448	2.6 A		0	0	0	0	0	0	0	0	0	0	0.6	1	1	1	1	1
C:GLY 279	B:ASP 305	2.5 A		0	0	0	0	0	0	0	0	0	0	0.7	1	1	1	1	1
C:GLY 279	B:TRP 308	2.7 A		0	0	0	0	0	0	0	0	0	0	0.63	1	1	1	1	1
C:GLY 279	B:ASP 304	2.1 A		0	0	0	0	0	0	0	0	0	0	0.67	1	1	1	1	1
C:VAL 278	B:TRP 308	3.3 A		0	0	0	0	0	0	0	0	0	0	0.62	1	1	1	1	1
C:VAL 278	B:SER 306	2.2 A		0	0	0	0	0	0	0	0	0	0	0.68	1	1	1	1	1
C:VAL 278	B:LEU 367	2.4 A		0	0	0	0	0	0	0	0	0	0	0.75	1	1	1	1	1
C:VAL 278	B:ASP 305	2.7 A		0	0	0	0	0	0	0	0	0	0	0.7	1	1	1	1	1
C:ARG 252	B:ASP 305	2.8 A		0	0	0	0	0	0	0	0	0	0	0.69	1	1	1	1	1
C:ARG 252	B:ASP 304	1.6 A	1x hb to B:ASP 304	1	1	0	0	0	0	0	0	0	0	0.66	1	1	1	1	1
C:ARG 252	B:ARG 365	2.9 A		0	0	0	0	0	0	0	0	0	0	0.77	1	1	1	1	1
C:ASN 250	B:GLY 405	2.4 A		0	0	0	0	0	0	0	0	0	0	0.62	0.993	0.954	1	1	1
C:ASN 250	B:ASP 304	3.7 A		0	0	0	0	0	0	0	0	0	0	0.56	0.993	1	1	1	1
C:TYR 239	B:ASP 305	1.6 A	1x hb to B:ASP 305	1	1	0	0	0	0	0	0	0	0	0.68	1	1	1	1	1
C:ILE 237	B:ASP 305	2.4 A		0	0	0	0	0	0	0	0	0	0	0.69	0.736	1	1	1	1
C:LYS 235	B:SER 306	1.8 A	1x hb to B:SER 306	1	1	0	0	0	0	0	0	0	0	0.64	0.805	1	1	1	1
C:LYS 235	B:GLU 307	1.7 A	1x hb, 1x salt bridge to B:GLU 307	1	1	1	100	0	0	0	0	0	0	0.59	0.805	1	1	1	1
C:LYS 235	B:SER 389	3.0 A		0	0	0	0	0	0	0	0	0	0	0.52	0.805	0.627	1	1	1
C:GLY 234	B:LEU 367	1.9 A		0	0	0	0	0	0	0	0	0	0	0.75	1	1	1	1	1
C:GLY 234	B:SER 306	2.7 A		0	0	0	0	0	0	0	0	0	0	0.68	1	1	1	1	1
C:GLY 234	B:GLU 307	3.9 A		0	0	0	0	0	0	0	0	0	0	0.63	1	1	1	1	1
C:GLH 233	B:LEU 367	2.0 A		0	0	0	0	0	0	0	0	0	0	0.78	1	1	1	1	1
C:GLH 233	B:VAL 368	2.7 A		0	0	0	0	0	0	0	0	0	0	0.77	1	1	1	1	1
C:GLH 233	B:SER 370	1.7 A	1x hb to B:SER 370	1	1	0	0	0	0	0	0	0	0	0.78	1	1	1	1	1
C:GLH 233	B:VAL 369	3.4 A		0	0	0	0	0	0	0	0	0	0	0.74	1	0.996	1	1	1
C:GLH 233	B:SER 371	2.7 A		0	0	0	0	0	0	0	0	0	0	0.72	1	0.993	1	1	1
C:GLH 233	B:VAL 373	3.7 A		0	0	0	0	0	0	0	0	0	0	0.77	1	0.995	1	1	1
C:ILE 232	B:LEU 367	2.3 A		0	0	0	0	0	0	0	0	0	0	0.82	0.978	1	1	1	1
C:HIP 230	B:PHE 450	3.1 A		0	0	0	0	0	0	0	0	0	0	0	1	1	1	1	1
C:ASP 208	B:PRO 448	3.1 A		0	0	0	0	0	0	0	0	0	0	0.53	1	1	1	1	1
C:VAL 207	B:PRO 448	2.7 A		0	0	0	0	0	0	0	0	0	0	0.69	0.883	1	1	1	1
C:GLN 206	B:ARG 365	2.1 A	1x hb to B:ARG 365	1	1	0	0	0	0	0	0	0	0	0.82	1	1	1	1	1
C:GLN 206	B:PRO 448	2.9 A		0	0	0	0	0	0	0	0	0	0	0.7	1	1	1	1	1
C:GLN 206	B:PRO 447	2.4 A		0	0	0	0	0	0	0	0	0	0	0.82	1	0.981	1	1	1
C:GLN 206	B:GLN 468	2.0 A	1x hb to B:GLN 468	1	1	0	0	0	0	0	0	0	0	0.79	1	1	1	1	1
C:GLN 206	B:LEU 467	2.5 A		0	0	0	0	0	0	0	0	0	0	0.81	1	1	1	1	1
C:LYS 205	B:ARG 365	2.3 A		0	0	0	0	0	0	0	0	0	0	0.79	1	1	1	1	1
C:LYS 205	B:ASP 304	1.9 A	1x salt bridge to B:ASP 304	0	0	1	100	0	0	0	0	0	0	0.68	1	1	1	1	1
C:LYS 205	B:ASN 303	1.6 A	1x hb to B:ASN 303	1	1	0	0	0	0	0	0	0	0	0.73	1	0.949	1	1	1
C:LYS 205	B:ALA 444	2.4 A		0	0	0	0	0	0	0	0	0	0	0.77	1	1	1	1	1
C:LYS 205	B:ILE 445	3.4 A		0	0	0	0	0	0	0	0	0	0	0.75	1	1	1	1	1
C:LYS 205	B:TRP 308	3.8 A		0	0	0	0	0	0	0	0	0	0	0.64	1	1	1	1	1
C:PRO 203	B:LEU 467	3.8 A		0	0	0	0	0	0	0	0	0	0	0	1	1	1	1	1
C:LYS 202	B:LEU 467	2.2 A		0	0	0	0	0	0	0	0	0	0	0.79	0.996	1	1	1	1
C:LYS 202	B:TYR 473	2.3 A		0	0	0	0	0	0	0	0	0	0	0.73	0.996	1	1	1	1
C:LYS 202	B:LYS 471	2.6 A		0	0	0	0	0	0	0	0	0	0	0.67	0.996	1	1	1	1
C:LYS 202	B:GLN 469	3.8 A		0	0	0	0	0	0	0	0	0	0	0.56	0.996	1	1	1	1
C:LYS 202	B:ASP 472	3.6 A		0	0	0	0	0	0	0	0	0	0	0.64	0.996	1	1	1	1
C:HIP 201	B:ALA 477	3.9 A		0	0	0	0	0	0	0	0	0	0	0	1	1	1	1	1
C:ARG 200	B:LEU 467	3.0 A		0	0	0	0	0	0	0	0	0	0	0.8	0.998	1	1	1	1
C:ARG 200	B:TYR 473	2.8 A		0	0	0	0	0	0	0	0	0	0	0.75	0.998	1	1	1	1
C:ARG 200	B:LEU 480	2.7 A		0	0	0	0	0	0	0	0	0	0	0.84	0.998	1	1	1	1
C:ARG 200	B:ASP 482	1.5 A	2x hb, 1x salt bridge to B:ASP 482	2	1	1	100	0	0	0	0	0	0	0.73	0.998	1	1	1	1
C:ASN 199	B:LEU 467	2.7 A		0	0	0	0	0	0	0	0	0	0	0.82	1	1	1	1	1
C:SER 165	B:ASP 452	3.0 A		0	0	0	0	0	0	0	0	0	0	0.57	1	0.988	1	1	1
C:SER 165	B:LYS 453	3.1 A		0	0	0	0	0	0	0	0	0	0	0.52	1	0.994	1	1	1
C:GLY 163	B:LYS 453	2.2 A		0	0	0	0	0	0	0	0	0	0	0.69	1	0.994	1	1	1
C:LYS 162	B:LYS 453	2.8 A		0	0	0	0	0	0	0	0	0	0	0.67	0.999	0.994	1	1	1
C:PRO 98	B:SER 370	2.7 A		0	0	0	0	0	0	0	0	0	0	0.79	1	1	1	1	1
C:PRO 98	B:SER 371	2.2 A		0	0	0	0	0	0	0	0	0	0	0.74	1	0.993	1	1	1
C:PRO 98	B:VAL 369	2.7 A		0	0	0	0	0	0	0	0	0	0	0.75	1	0.996	1	1	1
C:ASP 97	B:SER 370	3.4 A		0	0	0	0	0	0	0	0	0	0	0.71	1	1	1	1	1
C:ASP 97	B:VAL 369	3.0 A		0	0	0	0	0	0	0	0	0	0	0.68	1	0.996	1	1	1
C:PRO 96	B:SER 370	3.5 A		0	0	0	0	0	0	0	0	0	0	0.67	0.974	1	1	1	1
C:MET 95	B:HIS 372	3.0 A		0	0	0	0	0	0	0	0	0	0	0.84	0.997	0.997	1	1	1
C:MET 95	B:SER 370	2.4 A		0	0	0	0	0	0	0	0	0	0	0.81	0.997	1	1	1	1
C:MET 95	B:VAL 369	3.7 A		0	0	0	0	0	0	0	0	0	0	0.78	0.997	0.996	1	1	1
C:HIS 94	B:ILE 328	3.2 A		0	0	0	0	0	0	0	0	0	0	0.61	0.999	1	1	1	1
C:ALA 92	B:LYS 453	2.2 A		0	0	0	0	0	0	0	0	0	0	0.76	1	0.994	1	1	1
C:LYS 91	B:ILE 328	3.2 A		0	0	0	0	0	0	0	0	0	0	0.52	1	1	1	1	1
C:GLN 90	B:ILE 328	3.1 A		0	0	0	0	0	0	0	0	0	0	0.65	1	1	1	1	1
C:ILE 89	B:ASP 452	3.0 A		0	0	0	0	0	0	0	0	0	0	0.72	0.991	0.988	1	1	1
C:ILE 89	B:LYS 453	2.7 A		0	0	0	0	0	0	0	0	0	0	0.67	0.991	0.994	1	1	1
C:ILE 89	B:ILE 456	3.1 A		0	0	0	0	0	0	0	0	0	0	0.72	0.991	1	1	1	1
C:ILE 89	B:VAL 454	3.5 A		0	0	0	0	0	0	0	0	0	0	0.7	0.991	1	1	1	1
C:ALA 88	B:THR 451	2.4 A		0	0	0	0	0	0	0	0	0	0	0.57	0.997	1	1	1	1
C:ALA 88	B:ILE 311	3.7 A		0	0	0	0	0	0	0	0	0	0	0.62	0.997	1	1	1	1
C:ALA 88	B:ASP 452	3.9 A		0	0	0	0	0	0	0	0	0	0	0.63	0.997	0.988	1	1	1
C:HIS 87	B:PRO 313	2.5 A		0	0	0	0	0	0	0	0	0	0	0.45	1	0.98	1	1	1
C:HIS 87	B:ILE 328	2.6 A		0	0	0	0	0	0	0	0	0	0	0.63	1	1	1	1	1
C:HIS 87	B:ASN 314	3.7 A		0	0	0	0	0	0	0	0	0	0	0	1	0.992	1	1	1
C:HIS 87	B:VAL 312	3.2 A		0	0	0	0	0	0	0	0	0	0	0.63	1	0.882	1	1	1
C:LYS 86	B:ILE 456	2.7 A		0	0	0	0	0	0	0	0	0	0	0.84	1	1	1	1	1
C:LYS 86	B:GLU 327	1.7 A	1x hb, 1x salt bridge to B:GLU 327	1	1	1	100	0	0	0	0	0	0	0.79	1	1	1	1	1
C:TRP 85	B:ILE 311	2.4 A		0	0	0	0	0	0	0	0	0	0	0.81	1	1	1	1	1
C:TRP 85	B:ILE 456	2.4 A		0	0	0	0	0	0	0	0	0	0	0.82	1	1	1	1	1
C:TRP 85	B:ILE 460	2.2 A		0	0	0	0	0	0	0	0	0	0	0.85	1	1	1	1	1
C:TRP 85	B:THR 451	2.5 A		0	0	0	0	0	0	0	0	0	0	0.75	1	1	1	1	1
C:TRP 85	B:GLN 459	3.1 A		0	0	0	0	0	0	0	0	0	0	0.59	1	1	1	1	1
C:TRP 85	B:PHE 450	2.6 A		0	0	0	0	0	0	0	0	0	0	0.64	1	1	1	1	1
C:TRP 85	B:ASP 452	2.3 A		0	0	0	0	0	0	0	0	0	0	0.82	1	0.988	1	1	1
C:TRP 85	B:VAL 454	2.4 A		0	0	0	0	0	0	0	0	0	0	0.79	1	1	1	1	1
C:TRP 85	B:VAL 449	3.4 A		0	0	0	0	0	0	0	0	0	0	0.6	1	1	1	1	1
C:ALA 84	B:MET 352	2.2 A		0	0	0	0	0	0	0	0	0	0	0.79	0.999	0.986	1	1	1
C:ALA 84	B:PRO 313	2.8 A		0	0	0	0	0	0	0	0	0	0	0.52	0.999	0.98	1	1	1
C:ALA 84	B:ILE 311	2.3 A		0	0	0	0	0	0	0	0	0	0	0.76	0.999	1	1	1	1
C:ALA 84	B:VAL 312	2.5 A		0	0	0	0	0	0	0	0	0	0	0.7	0.999	0.882	1	1	1
C:GLU 83	B:MET 352	2.1 A		0	0	0	0	0	0	0	0	0	0	0.77	0.999	0.986	1	1	1
C:GLU 83	B:ASN 325	2.8 A		0	0	0	0	0	0	0	0	0	0	0.71	0.999	0.993	1	1	1
C:GLU 83	B:THR 346	3.0 A		0	0	0	0	0	0	0	0	0	0	0.72	0.999	1	1	1	1
C:GLU 83	B:GLU 327	3.5 A		0	0	0	0	0	0	0	0	0	0	0.71	0.999	1	1	1	1
C:GLU 83	B:THR 349	3.9 A		0	0	0	0	0	0	0	0	0	0	0.71	0.999	0.969	1	1	1
C:LYS 82	B:ILE 460	2.5 A		0	0	0	0	0	0	0	0	0	0	0.83	1	1	1	1	1
C:LYS 82	B:ILE 456	2.0 A		0	0	0	0	0	0	0	0	0	0	0.79	1	1	1	1	1
C:LYS 82	B:SER 457	2.7 A		0	0	0	0	0	0	0	0	0	0	0.78	1	1	1	1	1
C:PHE 81	B:ASN 351	2.6 A		0	0	0	0	0	0	0	0	0	0	0.87	1	1	1	1	1
C:PHE 81	B:MET 352	2.4 A		0	0	0	0	0	0	0	0	0	0	0.85	1	0.986	1	1	1
C:PHE 81	B:ILE 460	2.8 A		0	0	0	0	0	0	0	0	0	0	0.87	1	1	1	1	1
C:PHE 81	B:ILE 311	2.8 A		0	0	0	0	0	0	0	0	0	0	0.82	1	1	1	1	1
C:PHE 81	B:PRO 364	2.9 A		0	0	0	0	0	0	0	0	0	0	0.85	1	0.989	1	1	1
C:PHE 81	B:MET 463	2.8 A		0	0	0	0	0	0	0	0	0	0	0.81	1	0.983	1	1	1
C:PHE 81	B:VAL 449	2.5 A		0	0	0	0	0	0	0	0	0	0	0.61	1	1	1	1	1
C:PHE 81	B:THR 349	3.3 A		0	0	0	0	0	0	0	0	0	0	0.78	1	0.969	1	1	1
C:PHE 81	B:LYS 362	3.7 A		0	0	0	0	0	0	0	0	0	0	0.68	1	0.995	1	1	1
C:HIS 80	B:ASN 351	2.1 A	1x hb to B:ASN 351	1	1	0	0	0	0	0	0	0	0	0.89	1	1	1	1	1
C:HIS 80	B:THR 349	2.4 A		0	0	0	0	0	0	0	0	0	0	0.8	1	0.969	1	1	1
C:HIS 80	B:ASN 350	2.3 A		0	0	0	0	0	0	0	0	0	0	0.88	1	1	1	1	1
C:HIS 80	B:MET 352	2.9 A		0	0	0	0	0	0	0	0	0	0	0.87	1	0.986	1	1	1
C:HIS 80	B:GLN 465	2.6 A		0	0	0	0	0	0	0	0	0	0	0.87	1	1	1	1	1
C:PHE 79	B:MET 463	2.2 A		0	0	0	0	0	0	0	0	0	0	0.79	1	0.983	1	1	1
C:PHE 79	B:GLN 465	2.8 A		0	0	0	0	0	0	0	0	0	0	0.82	1	1	1	1	1
C:PHE 79	B:ASN 351	3.2 A		0	0	0	0	0	0	0	0	0	0	0.85	1	1	1	1	1
C:PHE 79	B:ILE 460	2.5 A		0	0	0	0	0	0	0	0	0	0	0.84	1	1	1	1	1
C:PHE 79	B:SER 461	3.5 A		0	0	0	0	0	0	0	0	0	0	0.71	1	1	1	1	1
C:PHE 79	B:ASN 464	3.9 A		0	0	0	0	0	0	0	0	0	0	0.76	1	1	1	1	1
A:MET 723	B:SER 371	2.4 A		0	0	0	0	0	0	0	0	0	0	0.64	0.749	0.993	1	1	1
A:TRP 720	B:ARG 375	2.5 A		0	0	0	0	0	0	0	0	0	0	0.79	0.836	0.849	1	1	1
A:TRP 720	B:SER 371	3.5 A		0	0	0	0	0	0	0	0	0	0	0.77	0.836	0.993	1	1	1
A:TRP 720	B:VAL 373	2.3 A		0	0	0	0	0	0	0	0	0	0	0.82	0.836	0.995	1	1	1
A:GLU 717	B:ARG 375	1.6 A	2x hb, 1x salt bridge to B:ARG 375	2	1	1	100	0	0	0	0	0	0	0.72	0.758	0.849	1	1	1
A:GLU 717	B:GLY 423	2.4 A		0	0	0	0	0	0	0	0	0	0	0.46	0.758	0.967	1	1	1
A:GLU 717	B:VAL 390	3.2 A		0	0	0	0	0	0	0	0	0	0	0.72	0.758	0.241	1	1	1
A:GLU 717	B:THR 391	3.8 A		0	0	0	0	0	0	0	0	0	0	0.74	0.758	0.783	1	1	1
A:GLU 717	B:ASN 424	3.8 A		0	0	0	0	0	0	0	0	0	0	0.42	0.758	0.152	1	1	1
A:GLN 714	B:GLY 423	1.8 A	1x hb to B:GLY 423	1	1	0	0	0	0	0	0	0	0	0.24	0.408	0.967	1	1	1
A:GLN 714	B:ASN 424	3.4 A		0	0	0	0	0	0	0	0	0	0	0.2	0.408	0.152	1	1	1
A:GLN 714	B:VAL 421	3.5 A		0	0	0	0	0	0	0	0	0	0	0.14	0.408	0.252	1	1	1
A:TYR 713	B:THR 391	2.3 A		0	0	0	0	0	0	0	0	0	0	0.77	0.587	0.783	1	1	1
A:ASN 710	B:GLN 393	3.3 A		0	0	0	0	0	0	0	0	0	0	0	0.369	0.543	1	1	1
A:MET 701	B:ALA 400	3.5 A		0	0	0	0	0	0	0	0	0	0	0	0.211	0.271	1	1	1
A:GLN 687	B:SER 371	2.4 A		0	0	0	0	0	0	0	0	0	0	0.64	0.988	0.993	1	1	1

## Sheet: Replicate_3
Set1 Residues	Set2 Residues	Distance(A)	Specific Interactions	# H-Bond	H-Bond % Poses	# Salt Bridges	Salt Bridges % Poses	# Pi Stacking	Pi Stacking % Poses	# Disulfides	Disulfides % Poses	# vdW Clash	vdW Clash % Poses	Surface Complementarity	Set1 Buried SASA	Set2 Buried SASA	# Total Poses	# Interacting Poses	Interacting Poses
C:GLU 355	B:TYR 473	2.0 A	1x hb to B:TYR 473	1	1	0	0	0	0	0	0	0	0	0.76	1	1	1	1	1
C:GLU 355	B:ILE 474	2.7 A		0	0	0	0	0	0	0	0	0	0	0.82	1	1	1	1	1
C:GLU 355	B:ASP 472	3.6 A		0	0	0	0	0	0	0	0	0	0	0.66	1	1	1	1	1
C:GLU 355	B:ALA 477	3.8 A		0	0	0	0	0	0	0	0	0	0	0	1	1	1	1	1
C:THR 353	B:LYS 471	3.2 A		0	0	0	0	0	0	0	0	0	0	0	1	1	1	1	1
C:THR 353	B:ASP 472	3.8 A		0	0	0	0	0	0	0	0	0	0	0	1	1	1	1	1
C:ARG 351	B:GLU 361	1.6 A	2x hb, 1x salt bridge to B:GLU 361	2	1	1	100	0	0	0	0	0	0	0	1	1	1	1	1
C:ARG 351	B:ALA 444	3.8 A		0	0	0	0	0	0	0	0	0	0	0	1	1	1	1	1
C:TPO 348	B:ASP 304	3.4 A		0	0	0	0	0	0	0	0	0	0	0	1	1	1	1	1
C:LYS 347	B:GLY 405	2.7 A		0	0	0	0	0	0	0	0	0	0	0.69	1	0.954	1	1	1
C:LYS 347	B:GLU 406	1.7 A	1x hb, 1x salt bridge to B:GLU 406	1	1	1	100	0	0	0	0	0	0	0.68	1	0.958	1	1	1
C:ALA 346	B:THR 408	3.2 A		0	0	0	0	0	0	0	0	0	0	0.7	0.99	0.906	1	1	1
C:ALA 346	B:GLN 407	2.2 A	1x hb to B:GLN 407	1	1	0	0	0	0	0	0	0	0	0.75	0.99	0.546	1	1	1
C:ALA 346	B:GLY 405	1.9 A	1x hb to B:GLY 405	1	1	0	0	0	0	0	0	0	0	0.76	0.99	0.954	1	1	1
C:ALA 346	B:ASN 303	2.6 A		0	0	0	0	0	0	0	0	0	0	0.75	0.99	0.949	1	1	1
C:ALA 346	B:GLU 406	3.7 A		0	0	0	0	0	0	0	0	0	0	0.74	0.99	0.958	1	1	1
C:ALA 346	B:ASP 304	3.6 A		0	0	0	0	0	0	0	0	0	0	0.69	0.99	1	1	1	1
C:ALA 346	B:ASN 302	3.0 A		0	0	0	0	0	0	0	0	0	0	0.53	0.99	1	1	1	1
C:LEU 281	B:PRO 448	2.5 A		0	0	0	0	0	0	0	0	0	0	0.57	0.998	1	1	1	1
C:LEU 281	B:TRP 308	2.6 A		0	0	0	0	0	0	0	0	0	0	0.55	0.998	1	1	1	1
C:LEU 281	B:PHE 450	3.5 A		0	0	0	0	0	0	0	0	0	0	0.51	0.998	1	1	1	1
C:LEU 281	B:LEU 367	3.5 A		0	0	0	0	0	0	0	0	0	0	0.68	0.998	1	1	1	1
C:ASP 280	B:TRP 308	2.8 A		0	0	0	0	0	0	0	0	0	0	0.58	1	1	1	1	1
C:ASP 280	B:ARG 365	1.7 A	1x hb, 1x salt bridge to B:ARG 365	1	1	1	100	0	0	0	0	0	0	0.73	1	1	1	1	1
C:ASP 280	B:PRO 448	2.6 A		0	0	0	0	0	0	0	0	0	0	0.6	1	1	1	1	1
C:GLY 279	B:ASP 305	2.5 A		0	0	0	0	0	0	0	0	0	0	0.7	1	1	1	1	1
C:GLY 279	B:TRP 308	2.7 A		0	0	0	0	0	0	0	0	0	0	0.63	1	1	1	1	1
C:GLY 279	B:ASP 304	2.1 A		0	0	0	0	0	0	0	0	0	0	0.67	1	1	1	1	1
C:VAL 278	B:TRP 308	3.3 A		0	0	0	0	0	0	0	0	0	0	0.62	1	1	1	1	1
C:VAL 278	B:SER 306	2.2 A		0	0	0	0	0	0	0	0	0	0	0.68	1	1	1	1	1
C:VAL 278	B:LEU 367	2.4 A		0	0	0	0	0	0	0	0	0	0	0.75	1	1	1	1	1
C:VAL 278	B:ASP 305	2.7 A		0	0	0	0	0	0	0	0	0	0	0.7	1	1	1	1	1
C:ARG 252	B:ASP 305	2.8 A		0	0	0	0	0	0	0	0	0	0	0.69	1	1	1	1	1
C:ARG 252	B:ASP 304	1.6 A	1x hb to B:ASP 304	1	1	0	0	0	0	0	0	0	0	0.66	1	1	1	1	1
C:ARG 252	B:ARG 365	2.9 A		0	0	0	0	0	0	0	0	0	0	0.77	1	1	1	1	1
C:ASN 250	B:GLY 405	2.4 A		0	0	0	0	0	0	0	0	0	0	0.62	0.993	0.954	1	1	1
C:ASN 250	B:ASP 304	3.7 A		0	0	0	0	0	0	0	0	0	0	0.56	0.993	1	1	1	1
C:TYR 239	B:ASP 305	1.6 A	1x hb to B:ASP 305	1	1	0	0	0	0	0	0	0	0	0.68	1	1	1	1	1
C:ILE 237	B:ASP 305	2.4 A		0	0	0	0	0	0	0	0	0	0	0.69	0.736	1	1	1	1
C:LYS 235	B:SER 306	1.8 A	1x hb to B:SER 306	1	1	0	0	0	0	0	0	0	0	0.64	0.805	1	1	1	1
C:LYS 235	B:GLU 307	1.7 A	1x hb, 1x salt bridge to B:GLU 307	1	1	1	100	0	0	0	0	0	0	0.59	0.805	1	1	1	1
C:LYS 235	B:SER 389	3.0 A		0	0	0	0	0	0	0	0	0	0	0.52	0.805	0.627	1	1	1
C:GLY 234	B:LEU 367	1.9 A		0	0	0	0	0	0	0	0	0	0	0.75	1	1	1	1	1
C:GLY 234	B:SER 306	2.7 A		0	0	0	0	0	0	0	0	0	0	0.68	1	1	1	1	1
C:GLY 234	B:GLU 307	3.9 A		0	0	0	0	0	0	0	0	0	0	0.63	1	1	1	1	1
C:GLH 233	B:LEU 367	2.0 A		0	0	0	0	0	0	0	0	0	0	0.78	1	1	1	1	1
C:GLH 233	B:VAL 368	2.7 A		0	0	0	0	0	0	0	0	0	0	0.77	1	1	1	1	1
C:GLH 233	B:SER 370	1.7 A	1x hb to B:SER 370	1	1	0	0	0	0	0	0	0	0	0.78	1	1	1	1	1
C:GLH 233	B:VAL 369	3.4 A		0	0	0	0	0	0	0	0	0	0	0.74	1	0.996	1	1	1
C:GLH 233	B:SER 371	2.7 A		0	0	0	0	0	0	0	0	0	0	0.72	1	0.993	1	1	1
C:GLH 233	B:VAL 373	3.7 A		0	0	0	0	0	0	0	0	0	0	0.77	1	0.995	1	1	1
C:ILE 232	B:LEU 367	2.3 A		0	0	0	0	0	0	0	0	0	0	0.82	0.978	1	1	1	1
C:HIP 230	B:PHE 450	3.1 A		0	0	0	0	0	0	0	0	0	0	0	1	1	1	1	1
C:ASP 208	B:PRO 448	3.1 A		0	0	0	0	0	0	0	0	0	0	0.53	1	1	1	1	1
C:VAL 207	B:PRO 448	2.7 A		0	0	0	0	0	0	0	0	0	0	0.69	0.883	1	1	1	1
C:GLN 206	B:ARG 365	2.1 A	1x hb to B:ARG 365	1	1	0	0	0	0	0	0	0	0	0.82	1	1	1	1	1
C:GLN 206	B:PRO 448	2.9 A		0	0	0	0	0	0	0	0	0	0	0.7	1	1	1	1	1
C:GLN 206	B:PRO 447	2.4 A		0	0	0	0	0	0	0	0	0	0	0.82	1	0.981	1	1	1
C:GLN 206	B:GLN 468	2.0 A	1x hb to B:GLN 468	1	1	0	0	0	0	0	0	0	0	0.79	1	1	1	1	1
C:GLN 206	B:LEU 467	2.5 A		0	0	0	0	0	0	0	0	0	0	0.81	1	1	1	1	1
C:LYS 205	B:ARG 365	2.3 A		0	0	0	0	0	0	0	0	0	0	0.79	1	1	1	1	1
C:LYS 205	B:ASP 304	1.9 A	1x salt bridge to B:ASP 304	0	0	1	100	0	0	0	0	0	0	0.68	1	1	1	1	1
C:LYS 205	B:ASN 303	1.6 A	1x hb to B:ASN 303	1	1	0	0	0	0	0	0	0	0	0.73	1	0.949	1	1	1
C:LYS 205	B:ALA 444	2.4 A		0	0	0	0	0	0	0	0	0	0	0.77	1	1	1	1	1
C:LYS 205	B:ILE 445	3.4 A		0	0	0	0	0	0	0	0	0	0	0.75	1	1	1	1	1
C:LYS 205	B:TRP 308	3.8 A		0	0	0	0	0	0	0	0	0	0	0.64	1	1	1	1	1
C:PRO 203	B:LEU 467	3.8 A		0	0	0	0	0	0	0	0	0	0	0	1	1	1	1	1
C:LYS 202	B:LEU 467	2.2 A		0	0	0	0	0	0	0	0	0	0	0.79	0.996	1	1	1	1
C:LYS 202	B:TYR 473	2.3 A		0	0	0	0	0	0	0	0	0	0	0.73	0.996	1	1	1	1
C:LYS 202	B:LYS 471	2.6 A		0	0	0	0	0	0	0	0	0	0	0.67	0.996	1	1	1	1
C:LYS 202	B:GLN 469	3.8 A		0	0	0	0	0	0	0	0	0	0	0.56	0.996	1	1	1	1
C:LYS 202	B:ASP 472	3.6 A		0	0	0	0	0	0	0	0	0	0	0.64	0.996	1	1	1	1
C:HIP 201	B:ALA 477	3.9 A		0	0	0	0	0	0	0	0	0	0	0	1	1	1	1	1
C:ARG 200	B:LEU 467	3.0 A		0	0	0	0	0	0	0	0	0	0	0.8	0.998	1	1	1	1
C:ARG 200	B:TYR 473	2.8 A		0	0	0	0	0	0	0	0	0	0	0.75	0.998	1	1	1	1
C:ARG 200	B:LEU 480	2.7 A		0	0	0	0	0	0	0	0	0	0	0.84	0.998	1	1	1	1
C:ARG 200	B:ASP 482	1.5 A	2x hb, 1x salt bridge to B:ASP 482	2	1	1	100	0	0	0	0	0	0	0.73	0.998	1	1	1	1
C:ASN 199	B:LEU 467	2.7 A		0	0	0	0	0	0	0	0	0	0	0.82	1	1	1	1	1
C:SER 165	B:ASP 452	3.0 A		0	0	0	0	0	0	0	0	0	0	0.57	1	0.988	1	1	1
C:SER 165	B:LYS 453	3.1 A		0	0	0	0	0	0	0	0	0	0	0.52	1	0.994	1	1	1
C:GLY 163	B:LYS 453	2.2 A		0	0	0	0	0	0	0	0	0	0	0.69	1	0.994	1	1	1
C:LYS 162	B:LYS 453	2.8 A		0	0	0	0	0	0	0	0	0	0	0.67	0.999	0.994	1	1	1
C:PRO 98	B:SER 370	2.7 A		0	0	0	0	0	0	0	0	0	0	0.79	1	1	1	1	1
C:PRO 98	B:SER 371	2.2 A		0	0	0	0	0	0	0	0	0	0	0.74	1	0.993	1	1	1
C:PRO 98	B:VAL 369	2.7 A		0	0	0	0	0	0	0	0	0	0	0.75	1	0.996	1	1	1
C:ASP 97	B:SER 370	3.4 A		0	0	0	0	0	0	0	0	0	0	0.71	1	1	1	1	1
C:ASP 97	B:VAL 369	3.0 A		0	0	0	0	0	0	0	0	0	0	0.68	1	0.996	1	1	1
C:PRO 96	B:SER 370	3.5 A		0	0	0	0	0	0	0	0	0	0	0.67	0.974	1	1	1	1
C:MET 95	B:HIS 372	3.0 A		0	0	0	0	0	0	0	0	0	0	0.84	0.997	0.997	1	1	1
C:MET 95	B:SER 370	2.4 A		0	0	0	0	0	0	0	0	0	0	0.81	0.997	1	1	1	1
C:MET 95	B:VAL 369	3.7 A		0	0	0	0	0	0	0	0	0	0	0.78	0.997	0.996	1	1	1
C:HIS 94	B:ILE 328	3.2 A		0	0	0	0	0	0	0	0	0	0	0.61	0.999	1	1	1	1
C:ALA 92	B:LYS 453	2.2 A		0	0	0	0	0	0	0	0	0	0	0.76	1	0.994	1	1	1
C:LYS 91	B:ILE 328	3.2 A		0	0	0	0	0	0	0	0	0	0	0.52	1	1	1	1	1
C:GLN 90	B:ILE 328	3.1 A		0	0	0	0	0	0	0	0	0	0	0.65	1	1	1	1	1
C:ILE 89	B:ASP 452	3.0 A		0	0	0	0	0	0	0	0	0	0	0.72	0.991	0.988	1	1	1
C:ILE 89	B:LYS 453	2.7 A		0	0	0	0	0	0	0	0	0	0	0.67	0.991	0.994	1	1	1
C:ILE 89	B:ILE 456	3.1 A		0	0	0	0	0	0	0	0	0	0	0.72	0.991	1	1	1	1
C:ILE 89	B:VAL 454	3.5 A		0	0	0	0	0	0	0	0	0	0	0.7	0.991	1	1	1	1
C:ALA 88	B:THR 451	2.4 A		0	0	0	0	0	0	0	0	0	0	0.57	0.997	1	1	1	1
C:ALA 88	B:ILE 311	3.7 A		0	0	0	0	0	0	0	0	0	0	0.62	0.997	1	1	1	1
C:ALA 88	B:ASP 452	3.9 A		0	0	0	0	0	0	0	0	0	0	0.63	0.997	0.988	1	1	1
C:HIS 87	B:PRO 313	2.5 A		0	0	0	0	0	0	0	0	0	0	0.45	1	0.98	1	1	1
C:HIS 87	B:ILE 328	2.6 A		0	0	0	0	0	0	0	0	0	0	0.63	1	1	1	1	1
C:HIS 87	B:ASN 314	3.7 A		0	0	0	0	0	0	0	0	0	0	0	1	0.992	1	1	1
C:HIS 87	B:VAL 312	3.2 A		0	0	0	0	0	0	0	0	0	0	0.63	1	0.882	1	1	1
C:LYS 86	B:ILE 456	2.7 A		0	0	0	0	0	0	0	0	0	0	0.84	1	1	1	1	1
C:LYS 86	B:GLU 327	1.7 A	1x hb, 1x salt bridge to B:GLU 327	1	1	1	100	0	0	0	0	0	0	0.79	1	1	1	1	1
C:TRP 85	B:ILE 311	2.4 A		0	0	0	0	0	0	0	0	0	0	0.81	1	1	1	1	1
C:TRP 85	B:ILE 456	2.4 A		0	0	0	0	0	0	0	0	0	0	0.82	1	1	1	1	1
C:TRP 85	B:ILE 460	2.2 A		0	0	0	0	0	0	0	0	0	0	0.85	1	1	1	1	1
C:TRP 85	B:THR 451	2.5 A		0	0	0	0	0	0	0	0	0	0	0.75	1	1	1	1	1
C:TRP 85	B:GLN 459	3.1 A		0	0	0	0	0	0	0	0	0	0	0.59	1	1	1	1	1
C:TRP 85	B:PHE 450	2.6 A		0	0	0	0	0	0	0	0	0	0	0.64	1	1	1	1	1
C:TRP 85	B:ASP 452	2.3 A		0	0	0	0	0	0	0	0	0	0	0.82	1	0.988	1	1	1
C:TRP 85	B:VAL 454	2.4 A		0	0	0	0	0	0	0	0	0	0	0.79	1	1	1	1	1
C:TRP 85	B:VAL 449	3.4 A		0	0	0	0	0	0	0	0	0	0	0.6	1	1	1	1	1
C:ALA 84	B:MET 352	2.2 A		0	0	0	0	0	0	0	0	0	0	0.79	0.999	0.986	1	1	1
C:ALA 84	B:PRO 313	2.8 A		0	0	0	0	0	0	0	0	0	0	0.52	0.999	0.98	1	1	1
C:ALA 84	B:ILE 311	2.3 A		0	0	0	0	0	0	0	0	0	0	0.76	0.999	1	1	1	1
C:ALA 84	B:VAL 312	2.5 A		0	0	0	0	0	0	0	0	0	0	0.7	0.999	0.882	1	1	1
C:GLU 83	B:MET 352	2.1 A		0	0	0	0	0	0	0	0	0	0	0.77	0.999	0.986	1	1	1
C:GLU 83	B:ASN 325	2.8 A		0	0	0	0	0	0	0	0	0	0	0.71	0.999	0.993	1	1	1
C:GLU 83	B:THR 346	3.0 A		0	0	0	0	0	0	0	0	0	0	0.72	0.999	1	1	1	1
C:GLU 83	B:GLU 327	3.5 A		0	0	0	0	0	0	0	0	0	0	0.71	0.999	1	1	1	1
C:GLU 83	B:THR 349	3.9 A		0	0	0	0	0	0	0	0	0	0	0.71	0.999	0.969	1	1	1
C:LYS 82	B:ILE 460	2.5 A		0	0	0	0	0	0	0	0	0	0	0.83	1	1	1	1	1
C:LYS 82	B:ILE 456	2.0 A		0	0	0	0	0	0	0	0	0	0	0.79	1	1	1	1	1
C:LYS 82	B:SER 457	2.7 A		0	0	0	0	0	0	0	0	0	0	0.78	1	1	1	1	1
C:PHE 81	B:ASN 351	2.6 A		0	0	0	0	0	0	0	0	0	0	0.87	1	1	1	1	1
C:PHE 81	B:MET 352	2.4 A		0	0	0	0	0	0	0	0	0	0	0.85	1	0.986	1	1	1
C:PHE 81	B:ILE 460	2.8 A		0	0	0	0	0	0	0	0	0	0	0.87	1	1	1	1	1
C:PHE 81	B:ILE 311	2.8 A		0	0	0	0	0	0	0	0	0	0	0.82	1	1	1	1	1
C:PHE 81	B:PRO 364	2.9 A		0	0	0	0	0	0	0	0	0	0	0.85	1	0.989	1	1	1
C:PHE 81	B:MET 463	2.8 A		0	0	0	0	0	0	0	0	0	0	0.81	1	0.983	1	1	1
C:PHE 81	B:VAL 449	2.5 A		0	0	0	0	0	0	0	0	0	0	0.61	1	1	1	1	1
C:PHE 81	B:THR 349	3.3 A		0	0	0	0	0	0	0	0	0	0	0.78	1	0.969	1	1	1
C:PHE 81	B:LYS 362	3.7 A		0	0	0	0	0	0	0	0	0	0	0.68	1	0.995	1	1	1
C:HIS 80	B:ASN 351	2.1 A	1x hb to B:ASN 351	1	1	0	0	0	0	0	0	0	0	0.89	1	1	1	1	1
C:HIS 80	B:THR 349	2.4 A		0	0	0	0	0	0	0	0	0	0	0.8	1	0.969	1	1	1
C:HIS 80	B:ASN 350	2.3 A		0	0	0	0	0	0	0	0	0	0	0.88	1	1	1	1	1
C:HIS 80	B:MET 352	2.9 A		0	0	0	0	0	0	0	0	0	0	0.87	1	0.986	1	1	1
C:HIS 80	B:GLN 465	2.6 A		0	0	0	0	0	0	0	0	0	0	0.87	1	1	1	1	1
C:PHE 79	B:MET 463	2.2 A		0	0	0	0	0	0	0	0	0	0	0.79	1	0.983	1	1	1
C:PHE 79	B:GLN 465	2.8 A		0	0	0	0	0	0	0	0	0	0	0.82	1	1	1	1	1
C:PHE 79	B:ASN 351	3.2 A		0	0	0	0	0	0	0	0	0	0	0.85	1	1	1	1	1
C:PHE 79	B:ILE 460	2.5 A		0	0	0	0	0	0	0	0	0	0	0.84	1	1	1	1	1
C:PHE 79	B:SER 461	3.5 A		0	0	0	0	0	0	0	0	0	0	0.71	1	1	1	1	1
C:PHE 79	B:ASN 464	3.9 A		0	0	0	0	0	0	0	0	0	0	0.76	1	1	1	1	1
A:MET 723	B:SER 371	2.4 A		0	0	0	0	0	0	0	0	0	0	0.64	0.749	0.993	1	1	1
A:TRP 720	B:ARG 375	2.5 A		0	0	0	0	0	0	0	0	0	0	0.79	0.836	0.849	1	1	1
A:TRP 720	B:SER 371	3.5 A		0	0	0	0	0	0	0	0	0	0	0.77	0.836	0.993	1	1	1
A:TRP 720	B:VAL 373	2.3 A		0	0	0	0	0	0	0	0	0	0	0.82	0.836	0.995	1	1	1
A:GLU 717	B:ARG 375	1.6 A	2x hb, 1x salt bridge to B:ARG 375	2	1	1	100	0	0	0	0	0	0	0.72	0.758	0.849	1	1	1
A:GLU 717	B:GLY 423	2.4 A		0	0	0	0	0	0	0	0	0	0	0.46	0.758	0.967	1	1	1
A:GLU 717	B:VAL 390	3.2 A		0	0	0	0	0	0	0	0	0	0	0.72	0.758	0.241	1	1	1
A:GLU 717	B:THR 391	3.8 A		0	0	0	0	0	0	0	0	0	0	0.74	0.758	0.783	1	1	1
A:GLU 717	B:ASN 424	3.8 A		0	0	0	0	0	0	0	0	0	0	0.42	0.758	0.152	1	1	1
A:GLN 714	B:GLY 423	1.8 A	1x hb to B:GLY 423	1	1	0	0	0	0	0	0	0	0	0.24	0.408	0.967	1	1	1
A:GLN 714	B:ASN 424	3.4 A		0	0	0	0	0	0	0	0	0	0	0.2	0.408	0.152	1	1	1
A:GLN 714	B:VAL 421	3.5 A		0	0	0	0	0	0	0	0	0	0	0.14	0.408	0.252	1	1	1
A:TYR 713	B:THR 391	2.3 A		0	0	0	0	0	0	0	0	0	0	0.77	0.587	0.783	1	1	1
A:ASN 710	B:GLN 393	3.3 A		0	0	0	0	0	0	0	0	0	0	0	0.369	0.543	1	1	1
A:MET 701	B:ALA 400	3.5 A		0	0	0	0	0	0	0	0	0	0	0	0.211	0.271	1	1	1
A:GLN 687	B:SER 371	2.4 A		0	0	0	0	0	0	0	0	0	0	0.64	0.988	0.993	1	1	1
