# Supplementary material for: Uncovering human kinase substrates in nipah proteome
Source: Front Bioinform. 2025 Dec 5;5:1678189. doi: 10.3389/fbinf.2025.1678189 (PMC12715814; doi:10.3389/fbinf.2025.1678189)
Supplement: Supplementary file 5 [file Table6.xlsx]

## Sheet: Sheet1
Uniprot_Header	Phosphosite	kinase_gasphos	Score_GasPhos	Mode_sequence_GasPhos	Kinase_gasphos_netphos	Score_netphos	Mode_sequence_NetPhos	Kinases_Poll et al., 2024
sp|Q9IH62|GLYCP_NIPAVGlycoproteinGOS=NipahvirusOX=3052225GN=GPE=1SV=1	S132	ATM	0.96	ANIGLLGSKISQSTASINENV	ATM	0.555	GSKISQSTA	EEF2K; EEF2K; HASPIN; HASPIN; HASPIN; EEF2K
sp|Q9IH62|GLYCP_NIPAVGlycoproteinGOS=NipahvirusOX=3052225GN=GPE=1SV=1	S132	ATM	0.96	ANIGLLGSKISQSTASINENV	ATM	0.555	GSKISQSTA	EEF2K; EEF2K; HASPIN; HASPIN; HASPIN; EEF2K
sp|Q9IH62|GLYCP_NIPAVGlycoproteinGOS=NipahvirusOX=3052225GN=GPE=1SV=1	S132	ATM	0.96	ANIGLLGSKISQSTASINENV	ATM	0.555	GSKISQSTA	EEF2K; EEF2K; HASPIN; HASPIN; HASPIN; EEF2K
sp|Q9IH62|GLYCP_NIPAVGlycoproteinGOS=NipahvirusOX=3052225GN=GPE=1SV=1	S132	ATM	0.96	ANIGLLGSKISQSTASINENV	ATM	0.555	GSKISQSTA	EEF2K; EEF2K; HASPIN; HASPIN; HASPIN; EEF2K
sp|Q9IH63|FUS_NIPAVFusionglycoproteinF0OS=NipahvirusOX=3052225GN=FPE=1SV=1	S232	ATM	0.895	VSNSMTIQAISQAFGGNYETL	ATM	0.557	IQAISQAFG	EEF2K; EEF2K; HASPIN; HASPIN; HASPIN; EEF2K; PLK2
sp|Q9IH63|FUS_NIPAVFusionglycoproteinF0OS=NipahvirusOX=3052225GN=FPE=1SV=1	S232	ATM	0.895	VSNSMTIQAISQAFGGNYETL	ATM	0.557	IQAISQAFG	EEF2K; EEF2K; HASPIN; HASPIN; HASPIN; EEF2K; PLK2
sp|Q9IH63|FUS_NIPAVFusionglycoproteinF0OS=NipahvirusOX=3052225GN=FPE=1SV=1	S232	ATM	0.895	VSNSMTIQAISQAFGGNYETL	ATM	0.557	IQAISQAFG	EEF2K; EEF2K; HASPIN; HASPIN; HASPIN; EEF2K; PLK2
sp|Q9IH63|FUS_NIPAVFusionglycoproteinF0OS=NipahvirusOX=3052225GN=FPE=1SV=1	S232	ATM	0.895	VSNSMTIQAISQAFGGNYETL	ATM	0.557	IQAISQAFG	EEF2K; EEF2K; HASPIN; HASPIN; HASPIN; EEF2K; PLK2
sp|Q9IH63|FUS_NIPAVFusionglycoproteinF0OS=NipahvirusOX=3052225GN=FPE=1SV=1	S69	ATM	0.96	IKMIPNVSNMSQCTGSVMENY	ATM	0.616	VSNMSQCTG	EEF2K
sp|Q9IK92|NCAP_NIPAVNucleoproteinOS=NipahvirusOX=3052225GN=NPE=1SV=1	S222	ATM	0.96	QWLTEMRNLLSQSLSVRKFMV	ATM	0.509	RNLLSQSLS	EEF2K; EEF2K; WEE1; WEE1; WEE1; EEF2K
sp|Q9IK92|NCAP_NIPAVNucleoproteinOS=NipahvirusOX=3052225GN=NPE=1SV=1	S222	ATM	0.96	QWLTEMRNLLSQSLSVRKFMV	ATM	0.509	RNLLSQSLS	EEF2K; EEF2K; WEE1; WEE1; WEE1; EEF2K
sp|Q9IK92|NCAP_NIPAVNucleoproteinOS=NipahvirusOX=3052225GN=NPE=1SV=1	S222	ATM	0.96	QWLTEMRNLLSQSLSVRKFMV	ATM	0.509	RNLLSQSLS	EEF2K; EEF2K; WEE1; WEE1; WEE1; EEF2K
sp|Q9IK92|NCAP_NIPAVNucleoproteinOS=NipahvirusOX=3052225GN=NPE=1SV=1	S222	ATM	0.96	QWLTEMRNLLSQSLSVRKFMV	ATM	0.509	RNLLSQSLS	EEF2K; EEF2K; WEE1; WEE1; WEE1; EEF2K
sp|Q9IK92|NCAP_NIPAVNucleoproteinOS=NipahvirusOX=3052225GN=NPE=1SV=1	T210	ATM	1	QKRVNPFFALTQQWLTEMRNL	ATM	0.521	FFALTQQWL	EEF2K
sp|P0C1C7|W_NIPAVProteinWOS=NipahvirusOX=3052225GN=P/V/CPE=1SV=1	S367	CK1	0.933	GKDAQPPYHWSIERSISPDKT	ATM	0.503	PYHWSIERS	BMPR1A; BMPR1A; HASPIN; BMPR1A; MAP2K7; HASPIN; HASPIN; BMPR1A; HASPIN; MAP2K7; MAP2K7; MAP2K7; BMPR1A; MAP2K7; HASPIN
sp|P0C1C7|W_NIPAVProteinWOS=NipahvirusOX=3052225GN=P/V/CPE=1SV=1	S367	CK1	0.933	GKDAQPPYHWSIERSISPDKT	ATM	0.503	PYHWSIERS	BMPR1A; BMPR1A; HASPIN; BMPR1A; MAP2K7; HASPIN; HASPIN; BMPR1A; HASPIN; MAP2K7; MAP2K7; MAP2K7; BMPR1A; MAP2K7; HASPIN
sp|P0C1C7|W_NIPAVProteinWOS=NipahvirusOX=3052225GN=P/V/CPE=1SV=1	S367	CK1	0.933	GKDAQPPYHWSIERSISPDKT	ATM	0.503	PYHWSIERS	BMPR1A; BMPR1A; HASPIN; BMPR1A; MAP2K7; HASPIN; HASPIN; BMPR1A; HASPIN; MAP2K7; MAP2K7; MAP2K7; BMPR1A; MAP2K7; HASPIN
sp|P0C1C7|W_NIPAVProteinWOS=NipahvirusOX=3052225GN=P/V/CPE=1SV=1	S367	CK1	0.933	GKDAQPPYHWSIERSISPDKT	ATM	0.503	PYHWSIERS	BMPR1A; BMPR1A; HASPIN; BMPR1A; MAP2K7; HASPIN; HASPIN; BMPR1A; HASPIN; MAP2K7; MAP2K7; MAP2K7; BMPR1A; MAP2K7; HASPIN
sp|P0C1C7|W_NIPAVProteinWOS=NipahvirusOX=3052225GN=P/V/CPE=1SV=1	S367	CK1	0.933	GKDAQPPYHWSIERSISPDKT	ATM	0.503	PYHWSIERS	BMPR1A; BMPR1A; HASPIN; BMPR1A; MAP2K7; HASPIN; HASPIN; BMPR1A; HASPIN; MAP2K7; MAP2K7; MAP2K7; BMPR1A; MAP2K7; HASPIN
sp|P0C1C7|W_NIPAVProteinWOS=NipahvirusOX=3052225GN=P/V/CPE=1SV=1	S367	CK1	0.933	GKDAQPPYHWSIERSISPDKT	ATM	0.503	PYHWSIERS	BMPR1A; BMPR1A; HASPIN; BMPR1A; MAP2K7; HASPIN; HASPIN; BMPR1A; HASPIN; MAP2K7; MAP2K7; MAP2K7; BMPR1A; MAP2K7; HASPIN
sp|P0C1C7|W_NIPAVProteinWOS=NipahvirusOX=3052225GN=P/V/CPE=1SV=1	S367	CK1	0.933	GKDAQPPYHWSIERSISPDKT	ATM	0.503	PYHWSIERS	BMPR1A; BMPR1A; HASPIN; BMPR1A; MAP2K7; HASPIN; HASPIN; BMPR1A; HASPIN; MAP2K7; MAP2K7; MAP2K7; BMPR1A; MAP2K7; HASPIN
sp|P0C1C7|W_NIPAVProteinWOS=NipahvirusOX=3052225GN=P/V/CPE=1SV=1	S367	CK1	0.933	GKDAQPPYHWSIERSISPDKT	ATM	0.503	PYHWSIERS	BMPR1A; BMPR1A; HASPIN; BMPR1A; MAP2K7; HASPIN; HASPIN; BMPR1A; HASPIN; MAP2K7; MAP2K7; MAP2K7; BMPR1A; MAP2K7; HASPIN
sp|P0C1C7|W_NIPAVProteinWOS=NipahvirusOX=3052225GN=P/V/CPE=1SV=1	S367	CK1	0.933	GKDAQPPYHWSIERSISPDKT	ATM	0.503	PYHWSIERS	BMPR1A; BMPR1A; HASPIN; BMPR1A; MAP2K7; HASPIN; HASPIN; BMPR1A; HASPIN; MAP2K7; MAP2K7; MAP2K7; BMPR1A; MAP2K7; HASPIN
sp|Q9IH63|FUS_NIPAVFusionglycoproteinF0OS=NipahvirusOX=3052225GN=FPE=1SV=1	S232	CK1	0.639	VSNSMTIQAISQAFGGNYETL	ATM	0.557	IQAISQAFG	EEF2K; EEF2K; HASPIN; HASPIN; HASPIN; EEF2K; PLK2
sp|Q9IH63|FUS_NIPAVFusionglycoproteinF0OS=NipahvirusOX=3052225GN=FPE=1SV=1	S232	CK1	0.639	VSNSMTIQAISQAFGGNYETL	ATM	0.557	IQAISQAFG	EEF2K; EEF2K; HASPIN; HASPIN; HASPIN; EEF2K; PLK2
sp|Q9IH63|FUS_NIPAVFusionglycoproteinF0OS=NipahvirusOX=3052225GN=FPE=1SV=1	S232	CK1	0.639	VSNSMTIQAISQAFGGNYETL	ATM	0.557	IQAISQAFG	EEF2K; EEF2K; HASPIN; HASPIN; HASPIN; EEF2K; PLK2
sp|Q9IH63|FUS_NIPAVFusionglycoproteinF0OS=NipahvirusOX=3052225GN=FPE=1SV=1	S232	CK1	0.639	VSNSMTIQAISQAFGGNYETL	ATM	0.557	IQAISQAFG	EEF2K; EEF2K; HASPIN; HASPIN; HASPIN; EEF2K; PLK2
sp|Q9IH63|FUS_NIPAVFusionglycoproteinF0OS=NipahvirusOX=3052225GN=FPE=1SV=1	S69	CK1	0.917	IKMIPNVSNMSQCTGSVMENY	ATM	0.616	VSNMSQCTG	EEF2K
sp|Q9IK91|PHOSP_NIPAVPhosphoproteinOS=NipahvirusOX=3052225GN=P/V/CPE=1SV=1	S367	CK1	0.933	GKDAQPPYHWSIERSISPDKT	ATM	0.503	PYHWSIERS	BMPR1A; BMPR1A; HASPIN; BMPR1A; MAP2K7; HASPIN; HASPIN; BMPR1A; HASPIN; MAP2K7; MAP2K7; MAP2K7; BMPR1A; MAP2K7; HASPIN
sp|Q9IK91|PHOSP_NIPAVPhosphoproteinOS=NipahvirusOX=3052225GN=P/V/CPE=1SV=1	S367	CK1	0.933	GKDAQPPYHWSIERSISPDKT	ATM	0.503	PYHWSIERS	BMPR1A; BMPR1A; HASPIN; BMPR1A; MAP2K7; HASPIN; HASPIN; BMPR1A; HASPIN; MAP2K7; MAP2K7; MAP2K7; BMPR1A; MAP2K7; HASPIN
sp|Q9IK91|PHOSP_NIPAVPhosphoproteinOS=NipahvirusOX=3052225GN=P/V/CPE=1SV=1	S367	CK1	0.933	GKDAQPPYHWSIERSISPDKT	ATM	0.503	PYHWSIERS	BMPR1A; BMPR1A; HASPIN; BMPR1A; MAP2K7; HASPIN; HASPIN; BMPR1A; HASPIN; MAP2K7; MAP2K7; MAP2K7; BMPR1A; MAP2K7; HASPIN
sp|Q9IK91|PHOSP_NIPAVPhosphoproteinOS=NipahvirusOX=3052225GN=P/V/CPE=1SV=1	S367	CK1	0.933	GKDAQPPYHWSIERSISPDKT	ATM	0.503	PYHWSIERS	BMPR1A; BMPR1A; HASPIN; BMPR1A; MAP2K7; HASPIN; HASPIN; BMPR1A; HASPIN; MAP2K7; MAP2K7; MAP2K7; BMPR1A; MAP2K7; HASPIN
sp|Q9IK91|PHOSP_NIPAVPhosphoproteinOS=NipahvirusOX=3052225GN=P/V/CPE=1SV=1	S367	CK1	0.933	GKDAQPPYHWSIERSISPDKT	ATM	0.503	PYHWSIERS	BMPR1A; BMPR1A; HASPIN; BMPR1A; MAP2K7; HASPIN; HASPIN; BMPR1A; HASPIN; MAP2K7; MAP2K7; MAP2K7; BMPR1A; MAP2K7; HASPIN
sp|Q9IK91|PHOSP_NIPAVPhosphoproteinOS=NipahvirusOX=3052225GN=P/V/CPE=1SV=1	S367	CK1	0.933	GKDAQPPYHWSIERSISPDKT	ATM	0.503	PYHWSIERS	BMPR1A; BMPR1A; HASPIN; BMPR1A; MAP2K7; HASPIN; HASPIN; BMPR1A; HASPIN; MAP2K7; MAP2K7; MAP2K7; BMPR1A; MAP2K7; HASPIN
sp|Q9IK91|PHOSP_NIPAVPhosphoproteinOS=NipahvirusOX=3052225GN=P/V/CPE=1SV=1	S367	CK1	0.933	GKDAQPPYHWSIERSISPDKT	ATM	0.503	PYHWSIERS	BMPR1A; BMPR1A; HASPIN; BMPR1A; MAP2K7; HASPIN; HASPIN; BMPR1A; HASPIN; MAP2K7; MAP2K7; MAP2K7; BMPR1A; MAP2K7; HASPIN
sp|Q9IK91|PHOSP_NIPAVPhosphoproteinOS=NipahvirusOX=3052225GN=P/V/CPE=1SV=1	S367	CK1	0.933	GKDAQPPYHWSIERSISPDKT	ATM	0.503	PYHWSIERS	BMPR1A; BMPR1A; HASPIN; BMPR1A; MAP2K7; HASPIN; HASPIN; BMPR1A; HASPIN; MAP2K7; MAP2K7; MAP2K7; BMPR1A; MAP2K7; HASPIN
sp|Q9IK91|PHOSP_NIPAVPhosphoproteinOS=NipahvirusOX=3052225GN=P/V/CPE=1SV=1	S367	CK1	0.933	GKDAQPPYHWSIERSISPDKT	ATM	0.503	PYHWSIERS	BMPR1A; BMPR1A; HASPIN; BMPR1A; MAP2K7; HASPIN; HASPIN; BMPR1A; HASPIN; MAP2K7; MAP2K7; MAP2K7; BMPR1A; MAP2K7; HASPIN
sp|P0C1C7|W_NIPAVProteinWOS=NipahvirusOX=3052225GN=P/V/CPE=1SV=1	S367	IKK	0.995	GKDAQPPYHWSIERSISPDKT	ATM	0.503	PYHWSIERS	BMPR1A; BMPR1A; HASPIN; BMPR1A; MAP2K7; HASPIN; HASPIN; BMPR1A; HASPIN; MAP2K7; MAP2K7; MAP2K7; BMPR1A; MAP2K7; HASPIN
sp|P0C1C7|W_NIPAVProteinWOS=NipahvirusOX=3052225GN=P/V/CPE=1SV=1	S367	IKK	0.995	GKDAQPPYHWSIERSISPDKT	ATM	0.503	PYHWSIERS	BMPR1A; BMPR1A; HASPIN; BMPR1A; MAP2K7; HASPIN; HASPIN; BMPR1A; HASPIN; MAP2K7; MAP2K7; MAP2K7; BMPR1A; MAP2K7; HASPIN
sp|P0C1C7|W_NIPAVProteinWOS=NipahvirusOX=3052225GN=P/V/CPE=1SV=1	S367	IKK	0.995	GKDAQPPYHWSIERSISPDKT	ATM	0.503	PYHWSIERS	BMPR1A; BMPR1A; HASPIN; BMPR1A; MAP2K7; HASPIN; HASPIN; BMPR1A; HASPIN; MAP2K7; MAP2K7; MAP2K7; BMPR1A; MAP2K7; HASPIN
sp|P0C1C7|W_NIPAVProteinWOS=NipahvirusOX=3052225GN=P/V/CPE=1SV=1	S367	IKK	0.995	GKDAQPPYHWSIERSISPDKT	ATM	0.503	PYHWSIERS	BMPR1A; BMPR1A; HASPIN; BMPR1A; MAP2K7; HASPIN; HASPIN; BMPR1A; HASPIN; MAP2K7; MAP2K7; MAP2K7; BMPR1A; MAP2K7; HASPIN
sp|P0C1C7|W_NIPAVProteinWOS=NipahvirusOX=3052225GN=P/V/CPE=1SV=1	S367	IKK	0.995	GKDAQPPYHWSIERSISPDKT	ATM	0.503	PYHWSIERS	BMPR1A; BMPR1A; HASPIN; BMPR1A; MAP2K7; HASPIN; HASPIN; BMPR1A; HASPIN; MAP2K7; MAP2K7; MAP2K7; BMPR1A; MAP2K7; HASPIN
sp|P0C1C7|W_NIPAVProteinWOS=NipahvirusOX=3052225GN=P/V/CPE=1SV=1	S367	IKK	0.995	GKDAQPPYHWSIERSISPDKT	ATM	0.503	PYHWSIERS	BMPR1A; BMPR1A; HASPIN; BMPR1A; MAP2K7; HASPIN; HASPIN; BMPR1A; HASPIN; MAP2K7; MAP2K7; MAP2K7; BMPR1A; MAP2K7; HASPIN
sp|P0C1C7|W_NIPAVProteinWOS=NipahvirusOX=3052225GN=P/V/CPE=1SV=1	S367	IKK	0.995	GKDAQPPYHWSIERSISPDKT	ATM	0.503	PYHWSIERS	BMPR1A; BMPR1A; HASPIN; BMPR1A; MAP2K7; HASPIN; HASPIN; BMPR1A; HASPIN; MAP2K7; MAP2K7; MAP2K7; BMPR1A; MAP2K7; HASPIN
sp|P0C1C7|W_NIPAVProteinWOS=NipahvirusOX=3052225GN=P/V/CPE=1SV=1	S367	IKK	0.995	GKDAQPPYHWSIERSISPDKT	ATM	0.503	PYHWSIERS	BMPR1A; BMPR1A; HASPIN; BMPR1A; MAP2K7; HASPIN; HASPIN; BMPR1A; HASPIN; MAP2K7; MAP2K7; MAP2K7; BMPR1A; MAP2K7; HASPIN
sp|P0C1C7|W_NIPAVProteinWOS=NipahvirusOX=3052225GN=P/V/CPE=1SV=1	S367	IKK	0.995	GKDAQPPYHWSIERSISPDKT	ATM	0.503	PYHWSIERS	BMPR1A; BMPR1A; HASPIN; BMPR1A; MAP2K7; HASPIN; HASPIN; BMPR1A; HASPIN; MAP2K7; MAP2K7; MAP2K7; BMPR1A; MAP2K7; HASPIN
sp|Q9IH63|FUS_NIPAVFusionglycoproteinF0OS=NipahvirusOX=3052225GN=FPE=1SV=1	S69	IKK	0.995	IKMIPNVSNMSQCTGSVMENY	ATM	0.616	VSNMSQCTG	EEF2K
sp|Q9IK91|PHOSP_NIPAVPhosphoproteinOS=NipahvirusOX=3052225GN=P/V/CPE=1SV=1	S367	IKK	0.995	GKDAQPPYHWSIERSISPDKT	ATM	0.503	PYHWSIERS	BMPR1A; BMPR1A; HASPIN; BMPR1A; MAP2K7; HASPIN; HASPIN; BMPR1A; HASPIN; MAP2K7; MAP2K7; MAP2K7; BMPR1A; MAP2K7; HASPIN
sp|Q9IK91|PHOSP_NIPAVPhosphoproteinOS=NipahvirusOX=3052225GN=P/V/CPE=1SV=1	S367	IKK	0.995	GKDAQPPYHWSIERSISPDKT	ATM	0.503	PYHWSIERS	BMPR1A; BMPR1A; HASPIN; BMPR1A; MAP2K7; HASPIN; HASPIN; BMPR1A; HASPIN; MAP2K7; MAP2K7; MAP2K7; BMPR1A; MAP2K7; HASPIN
sp|Q9IK91|PHOSP_NIPAVPhosphoproteinOS=NipahvirusOX=3052225GN=P/V/CPE=1SV=1	S367	IKK	0.995	GKDAQPPYHWSIERSISPDKT	ATM	0.503	PYHWSIERS	BMPR1A; BMPR1A; HASPIN; BMPR1A; MAP2K7; HASPIN; HASPIN; BMPR1A; HASPIN; MAP2K7; MAP2K7; MAP2K7; BMPR1A; MAP2K7; HASPIN
sp|Q9IK91|PHOSP_NIPAVPhosphoproteinOS=NipahvirusOX=3052225GN=P/V/CPE=1SV=1	S367	IKK	0.995	GKDAQPPYHWSIERSISPDKT	ATM	0.503	PYHWSIERS	BMPR1A; BMPR1A; HASPIN; BMPR1A; MAP2K7; HASPIN; HASPIN; BMPR1A; HASPIN; MAP2K7; MAP2K7; MAP2K7; BMPR1A; MAP2K7; HASPIN
sp|Q9IK91|PHOSP_NIPAVPhosphoproteinOS=NipahvirusOX=3052225GN=P/V/CPE=1SV=1	S367	IKK	0.995	GKDAQPPYHWSIERSISPDKT	ATM	0.503	PYHWSIERS	BMPR1A; BMPR1A; HASPIN; BMPR1A; MAP2K7; HASPIN; HASPIN; BMPR1A; HASPIN; MAP2K7; MAP2K7; MAP2K7; BMPR1A; MAP2K7; HASPIN
sp|Q9IK91|PHOSP_NIPAVPhosphoproteinOS=NipahvirusOX=3052225GN=P/V/CPE=1SV=1	S367	IKK	0.995	GKDAQPPYHWSIERSISPDKT	ATM	0.503	PYHWSIERS	BMPR1A; BMPR1A; HASPIN; BMPR1A; MAP2K7; HASPIN; HASPIN; BMPR1A; HASPIN; MAP2K7; MAP2K7; MAP2K7; BMPR1A; MAP2K7; HASPIN
sp|Q9IK91|PHOSP_NIPAVPhosphoproteinOS=NipahvirusOX=3052225GN=P/V/CPE=1SV=1	S367	IKK	0.995	GKDAQPPYHWSIERSISPDKT	ATM	0.503	PYHWSIERS	BMPR1A; BMPR1A; HASPIN; BMPR1A; MAP2K7; HASPIN; HASPIN; BMPR1A; HASPIN; MAP2K7; MAP2K7; MAP2K7; BMPR1A; MAP2K7; HASPIN
sp|Q9IK91|PHOSP_NIPAVPhosphoproteinOS=NipahvirusOX=3052225GN=P/V/CPE=1SV=1	S367	IKK	0.995	GKDAQPPYHWSIERSISPDKT	ATM	0.503	PYHWSIERS	BMPR1A; BMPR1A; HASPIN; BMPR1A; MAP2K7; HASPIN; HASPIN; BMPR1A; HASPIN; MAP2K7; MAP2K7; MAP2K7; BMPR1A; MAP2K7; HASPIN
sp|Q9IK91|PHOSP_NIPAVPhosphoproteinOS=NipahvirusOX=3052225GN=P/V/CPE=1SV=1	S367	IKK	0.995	GKDAQPPYHWSIERSISPDKT	ATM	0.503	PYHWSIERS	BMPR1A; BMPR1A; HASPIN; BMPR1A; MAP2K7; HASPIN; HASPIN; BMPR1A; HASPIN; MAP2K7; MAP2K7; MAP2K7; BMPR1A; MAP2K7; HASPIN
sp|P0C1C7|W_NIPAVProteinWOS=NipahvirusOX=3052225GN=P/V/CPE=1SV=1	S367	Other	0.602	GKDAQPPYHWSIERSISPDKT	ATM	0.503	PYHWSIERS	BMPR1A; BMPR1A; HASPIN; BMPR1A; MAP2K7; HASPIN; HASPIN; BMPR1A; HASPIN; MAP2K7; MAP2K7; MAP2K7; BMPR1A; MAP2K7; HASPIN
sp|P0C1C7|W_NIPAVProteinWOS=NipahvirusOX=3052225GN=P/V/CPE=1SV=1	S367	Other	0.602	GKDAQPPYHWSIERSISPDKT	ATM	0.503	PYHWSIERS	BMPR1A; BMPR1A; HASPIN; BMPR1A; MAP2K7; HASPIN; HASPIN; BMPR1A; HASPIN; MAP2K7; MAP2K7; MAP2K7; BMPR1A; MAP2K7; HASPIN
sp|P0C1C7|W_NIPAVProteinWOS=NipahvirusOX=3052225GN=P/V/CPE=1SV=1	S367	Other	0.602	GKDAQPPYHWSIERSISPDKT	ATM	0.503	PYHWSIERS	BMPR1A; BMPR1A; HASPIN; BMPR1A; MAP2K7; HASPIN; HASPIN; BMPR1A; HASPIN; MAP2K7; MAP2K7; MAP2K7; BMPR1A; MAP2K7; HASPIN
sp|P0C1C7|W_NIPAVProteinWOS=NipahvirusOX=3052225GN=P/V/CPE=1SV=1	S367	Other	0.602	GKDAQPPYHWSIERSISPDKT	ATM	0.503	PYHWSIERS	BMPR1A; BMPR1A; HASPIN; BMPR1A; MAP2K7; HASPIN; HASPIN; BMPR1A; HASPIN; MAP2K7; MAP2K7; MAP2K7; BMPR1A; MAP2K7; HASPIN
sp|P0C1C7|W_NIPAVProteinWOS=NipahvirusOX=3052225GN=P/V/CPE=1SV=1	S367	Other	0.602	GKDAQPPYHWSIERSISPDKT	ATM	0.503	PYHWSIERS	BMPR1A; BMPR1A; HASPIN; BMPR1A; MAP2K7; HASPIN; HASPIN; BMPR1A; HASPIN; MAP2K7; MAP2K7; MAP2K7; BMPR1A; MAP2K7; HASPIN
sp|P0C1C7|W_NIPAVProteinWOS=NipahvirusOX=3052225GN=P/V/CPE=1SV=1	S367	Other	0.602	GKDAQPPYHWSIERSISPDKT	ATM	0.503	PYHWSIERS	BMPR1A; BMPR1A; HASPIN; BMPR1A; MAP2K7; HASPIN; HASPIN; BMPR1A; HASPIN; MAP2K7; MAP2K7; MAP2K7; BMPR1A; MAP2K7; HASPIN
sp|P0C1C7|W_NIPAVProteinWOS=NipahvirusOX=3052225GN=P/V/CPE=1SV=1	S367	Other	0.602	GKDAQPPYHWSIERSISPDKT	ATM	0.503	PYHWSIERS	BMPR1A; BMPR1A; HASPIN; BMPR1A; MAP2K7; HASPIN; HASPIN; BMPR1A; HASPIN; MAP2K7; MAP2K7; MAP2K7; BMPR1A; MAP2K7; HASPIN
sp|P0C1C7|W_NIPAVProteinWOS=NipahvirusOX=3052225GN=P/V/CPE=1SV=1	S367	Other	0.602	GKDAQPPYHWSIERSISPDKT	ATM	0.503	PYHWSIERS	BMPR1A; BMPR1A; HASPIN; BMPR1A; MAP2K7; HASPIN; HASPIN; BMPR1A; HASPIN; MAP2K7; MAP2K7; MAP2K7; BMPR1A; MAP2K7; HASPIN
sp|P0C1C7|W_NIPAVProteinWOS=NipahvirusOX=3052225GN=P/V/CPE=1SV=1	S367	Other	0.602	GKDAQPPYHWSIERSISPDKT	ATM	0.503	PYHWSIERS	BMPR1A; BMPR1A; HASPIN; BMPR1A; MAP2K7; HASPIN; HASPIN; BMPR1A; HASPIN; MAP2K7; MAP2K7; MAP2K7; BMPR1A; MAP2K7; HASPIN
sp|Q9IK91|PHOSP_NIPAVPhosphoproteinOS=NipahvirusOX=3052225GN=P/V/CPE=1SV=1	S367	Other	0.602	GKDAQPPYHWSIERSISPDKT	ATM	0.503	PYHWSIERS	BMPR1A; BMPR1A; HASPIN; BMPR1A; MAP2K7; HASPIN; HASPIN; BMPR1A; HASPIN; MAP2K7; MAP2K7; MAP2K7; BMPR1A; MAP2K7; HASPIN
sp|Q9IK91|PHOSP_NIPAVPhosphoproteinOS=NipahvirusOX=3052225GN=P/V/CPE=1SV=1	S367	Other	0.602	GKDAQPPYHWSIERSISPDKT	ATM	0.503	PYHWSIERS	BMPR1A; BMPR1A; HASPIN; BMPR1A; MAP2K7; HASPIN; HASPIN; BMPR1A; HASPIN; MAP2K7; MAP2K7; MAP2K7; BMPR1A; MAP2K7; HASPIN
sp|Q9IK91|PHOSP_NIPAVPhosphoproteinOS=NipahvirusOX=3052225GN=P/V/CPE=1SV=1	S367	Other	0.602	GKDAQPPYHWSIERSISPDKT	ATM	0.503	PYHWSIERS	BMPR1A; BMPR1A; HASPIN; BMPR1A; MAP2K7; HASPIN; HASPIN; BMPR1A; HASPIN; MAP2K7; MAP2K7; MAP2K7; BMPR1A; MAP2K7; HASPIN
sp|Q9IK91|PHOSP_NIPAVPhosphoproteinOS=NipahvirusOX=3052225GN=P/V/CPE=1SV=1	S367	Other	0.602	GKDAQPPYHWSIERSISPDKT	ATM	0.503	PYHWSIERS	BMPR1A; BMPR1A; HASPIN; BMPR1A; MAP2K7; HASPIN; HASPIN; BMPR1A; HASPIN; MAP2K7; MAP2K7; MAP2K7; BMPR1A; MAP2K7; HASPIN
sp|Q9IK91|PHOSP_NIPAVPhosphoproteinOS=NipahvirusOX=3052225GN=P/V/CPE=1SV=1	S367	Other	0.602	GKDAQPPYHWSIERSISPDKT	ATM	0.503	PYHWSIERS	BMPR1A; BMPR1A; HASPIN; BMPR1A; MAP2K7; HASPIN; HASPIN; BMPR1A; HASPIN; MAP2K7; MAP2K7; MAP2K7; BMPR1A; MAP2K7; HASPIN
sp|Q9IK91|PHOSP_NIPAVPhosphoproteinOS=NipahvirusOX=3052225GN=P/V/CPE=1SV=1	S367	Other	0.602	GKDAQPPYHWSIERSISPDKT	ATM	0.503	PYHWSIERS	BMPR1A; BMPR1A; HASPIN; BMPR1A; MAP2K7; HASPIN; HASPIN; BMPR1A; HASPIN; MAP2K7; MAP2K7; MAP2K7; BMPR1A; MAP2K7; HASPIN
sp|Q9IK91|PHOSP_NIPAVPhosphoproteinOS=NipahvirusOX=3052225GN=P/V/CPE=1SV=1	S367	Other	0.602	GKDAQPPYHWSIERSISPDKT	ATM	0.503	PYHWSIERS	BMPR1A; BMPR1A; HASPIN; BMPR1A; MAP2K7; HASPIN; HASPIN; BMPR1A; HASPIN; MAP2K7; MAP2K7; MAP2K7; BMPR1A; MAP2K7; HASPIN
sp|Q9IK91|PHOSP_NIPAVPhosphoproteinOS=NipahvirusOX=3052225GN=P/V/CPE=1SV=1	S367	Other	0.602	GKDAQPPYHWSIERSISPDKT	ATM	0.503	PYHWSIERS	BMPR1A; BMPR1A; HASPIN; BMPR1A; MAP2K7; HASPIN; HASPIN; BMPR1A; HASPIN; MAP2K7; MAP2K7; MAP2K7; BMPR1A; MAP2K7; HASPIN
sp|Q9IK91|PHOSP_NIPAVPhosphoproteinOS=NipahvirusOX=3052225GN=P/V/CPE=1SV=1	S367	Other	0.602	GKDAQPPYHWSIERSISPDKT	ATM	0.503	PYHWSIERS	BMPR1A; BMPR1A; HASPIN; BMPR1A; MAP2K7; HASPIN; HASPIN; BMPR1A; HASPIN; MAP2K7; MAP2K7; MAP2K7; BMPR1A; MAP2K7; HASPIN
sp|Q9IH63|FUS_NIPAVFusionglycoproteinF0OS=NipahvirusOX=3052225GN=FPE=1SV=1	S402	ATM	0.96	CQCQTTGRAISQSGEQTLLMI	cdc2	0.523	GRAISQSGE	EEF2K; EEF2K; HASPIN; HASPIN; HASPIN; EEF2K
sp|Q9IH63|FUS_NIPAVFusionglycoproteinF0OS=NipahvirusOX=3052225GN=FPE=1SV=1	S402	ATM	0.96	CQCQTTGRAISQSGEQTLLMI	cdc2	0.523	GRAISQSGE	EEF2K; EEF2K; HASPIN; HASPIN; HASPIN; EEF2K
sp|Q9IH63|FUS_NIPAVFusionglycoproteinF0OS=NipahvirusOX=3052225GN=FPE=1SV=1	S402	ATM	0.96	CQCQTTGRAISQSGEQTLLMI	cdc2	0.523	GRAISQSGE	EEF2K; EEF2K; HASPIN; HASPIN; HASPIN; EEF2K
sp|Q9IH63|FUS_NIPAVFusionglycoproteinF0OS=NipahvirusOX=3052225GN=FPE=1SV=1	S402	ATM	0.96	CQCQTTGRAISQSGEQTLLMI	cdc2	0.523	GRAISQSGE	EEF2K; EEF2K; HASPIN; HASPIN; HASPIN; EEF2K
sp|Q9IK91|PHOSP_NIPAVPhosphoproteinOS=NipahvirusOX=3052225GN=P/V/CPE=1SV=1	S650	ATM	0.988	PELNFEETNASQFVPMADDSS	cdc2	0.503	ETNASQFVP	EEF2K
sp|P0C1C7|W_NIPAVProteinWOS=NipahvirusOX=3052225GN=P/V/CPE=1SV=1	S337	CAMK2	0.789	MLAEEFECSGSEDPIIRELLK	cdc2	0.515	ECSGSEDPI	MAST2
sp|P0C1C7|W_NIPAVProteinWOS=NipahvirusOX=3052225GN=P/V/CPE=1SV=1	S64	CAMK2	0.789	GESEQVEGGMSKDDGDVERRN	cdc2	0.501	EGGMSKDDG	MAST2
sp|Q9IH63|FUS_NIPAVFusionglycoproteinF0OS=NipahvirusOX=3052225GN=FPE=1SV=1	S402	CAMK2	0.81	CQCQTTGRAISQSGEQTLLMI	cdc2	0.523	GRAISQSGE	EEF2K; EEF2K; HASPIN; HASPIN; HASPIN; EEF2K
sp|Q9IH63|FUS_NIPAVFusionglycoproteinF0OS=NipahvirusOX=3052225GN=FPE=1SV=1	S402	CAMK2	0.81	CQCQTTGRAISQSGEQTLLMI	cdc2	0.523	GRAISQSGE	EEF2K; EEF2K; HASPIN; HASPIN; HASPIN; EEF2K
sp|Q9IH63|FUS_NIPAVFusionglycoproteinF0OS=NipahvirusOX=3052225GN=FPE=1SV=1	S402	CAMK2	0.81	CQCQTTGRAISQSGEQTLLMI	cdc2	0.523	GRAISQSGE	EEF2K; EEF2K; HASPIN; HASPIN; HASPIN; EEF2K
sp|Q9IH63|FUS_NIPAVFusionglycoproteinF0OS=NipahvirusOX=3052225GN=FPE=1SV=1	S402	CAMK2	0.81	CQCQTTGRAISQSGEQTLLMI	cdc2	0.523	GRAISQSGE	EEF2K; EEF2K; HASPIN; HASPIN; HASPIN; EEF2K
sp|Q9IK91|PHOSP_NIPAVPhosphoproteinOS=NipahvirusOX=3052225GN=P/V/CPE=1SV=1	S337	CAMK2	0.789	MLAEEFECSGSEDPIIRELLK	cdc2	0.515	ECSGSEDPI	MAST2
sp|Q9IK91|PHOSP_NIPAVPhosphoproteinOS=NipahvirusOX=3052225GN=P/V/CPE=1SV=1	S481	CAMK2	0.789	DSLDDKYIMPSDDFSNTFFPH	cdc2	0.503	YIMPSDDFS	ACVR1; ACVR1; EEF2K; ACVR1; MAPK9; ACVR1; MAST2; EEF2K; EEF2K; ACVR1; EEF2K; MAPK9; EEF2K; MAST2; MAPK9; MAPK9; ACVR1; MAPK9; EEF2K; MAPK9; MAST2; MAST2; MAST2; ACVR1; MAST2; EEF2K; MAST2; MAPK9
sp|Q9IK91|PHOSP_NIPAVPhosphoproteinOS=NipahvirusOX=3052225GN=P/V/CPE=1SV=1	S481	CAMK2	0.789	DSLDDKYIMPSDDFSNTFFPH	cdc2	0.503	YIMPSDDFS	ACVR1; ACVR1; EEF2K; ACVR1; MAPK9; ACVR1; MAST2; EEF2K; EEF2K; ACVR1; EEF2K; MAPK9; EEF2K; MAST2; MAPK9; MAPK9; ACVR1; MAPK9; EEF2K; MAPK9; MAST2; MAST2; MAST2; ACVR1; MAST2; EEF2K; MAST2; MAPK9
sp|Q9IK91|PHOSP_NIPAVPhosphoproteinOS=NipahvirusOX=3052225GN=P/V/CPE=1SV=1	S481	CAMK2	0.789	DSLDDKYIMPSDDFSNTFFPH	cdc2	0.503	YIMPSDDFS	ACVR1; ACVR1; EEF2K; ACVR1; MAPK9; ACVR1; MAST2; EEF2K; EEF2K; ACVR1; EEF2K; MAPK9; EEF2K; MAST2; MAPK9; MAPK9; ACVR1; MAPK9; EEF2K; MAPK9; MAST2; MAST2; MAST2; ACVR1; MAST2; EEF2K; MAST2; MAPK9
sp|Q9IK91|PHOSP_NIPAVPhosphoproteinOS=NipahvirusOX=3052225GN=P/V/CPE=1SV=1	S481	CAMK2	0.789	DSLDDKYIMPSDDFSNTFFPH	cdc2	0.503	YIMPSDDFS	ACVR1; ACVR1; EEF2K; ACVR1; MAPK9; ACVR1; MAST2; EEF2K; EEF2K; ACVR1; EEF2K; MAPK9; EEF2K; MAST2; MAPK9; MAPK9; ACVR1; MAPK9; EEF2K; MAPK9; MAST2; MAST2; MAST2; ACVR1; MAST2; EEF2K; MAST2; MAPK9
sp|Q9IK91|PHOSP_NIPAVPhosphoproteinOS=NipahvirusOX=3052225GN=P/V/CPE=1SV=1	S481	CAMK2	0.789	DSLDDKYIMPSDDFSNTFFPH	cdc2	0.503	YIMPSDDFS	ACVR1; ACVR1; EEF2K; ACVR1; MAPK9; ACVR1; MAST2; EEF2K; EEF2K; ACVR1; EEF2K; MAPK9; EEF2K; MAST2; MAPK9; MAPK9; ACVR1; MAPK9; EEF2K; MAPK9; MAST2; MAST2; MAST2; ACVR1; MAST2; EEF2K; MAST2; MAPK9
sp|Q9IK91|PHOSP_NIPAVPhosphoproteinOS=NipahvirusOX=3052225GN=P/V/CPE=1SV=1	S481	CAMK2	0.789	DSLDDKYIMPSDDFSNTFFPH	cdc2	0.503	YIMPSDDFS	ACVR1; ACVR1; EEF2K; ACVR1; MAPK9; ACVR1; MAST2; EEF2K; EEF2K; ACVR1; EEF2K; MAPK9; EEF2K; MAST2; MAPK9; MAPK9; ACVR1; MAPK9; EEF2K; MAPK9; MAST2; MAST2; MAST2; ACVR1; MAST2; EEF2K; MAST2; MAPK9
sp|Q9IK91|PHOSP_NIPAVPhosphoproteinOS=NipahvirusOX=3052225GN=P/V/CPE=1SV=1	S481	CAMK2	0.789	DSLDDKYIMPSDDFSNTFFPH	cdc2	0.503	YIMPSDDFS	ACVR1; ACVR1; EEF2K; ACVR1; MAPK9; ACVR1; MAST2; EEF2K; EEF2K; ACVR1; EEF2K; MAPK9; EEF2K; MAST2; MAPK9; MAPK9; ACVR1; MAPK9; EEF2K; MAPK9; MAST2; MAST2; MAST2; ACVR1; MAST2; EEF2K; MAST2; MAPK9
sp|Q9IK91|PHOSP_NIPAVPhosphoproteinOS=NipahvirusOX=3052225GN=P/V/CPE=1SV=1	S481	CAMK2	0.789	DSLDDKYIMPSDDFSNTFFPH	cdc2	0.503	YIMPSDDFS	ACVR1; ACVR1; EEF2K; ACVR1; MAPK9; ACVR1; MAST2; EEF2K; EEF2K; ACVR1; EEF2K; MAPK9; EEF2K; MAST2; MAPK9; MAPK9; ACVR1; MAPK9; EEF2K; MAPK9; MAST2; MAST2; MAST2; ACVR1; MAST2; EEF2K; MAST2; MAPK9
sp|Q9IK91|PHOSP_NIPAVPhosphoproteinOS=NipahvirusOX=3052225GN=P/V/CPE=1SV=1	S481	CAMK2	0.789	DSLDDKYIMPSDDFSNTFFPH	cdc2	0.503	YIMPSDDFS	ACVR1; ACVR1; EEF2K; ACVR1; MAPK9; ACVR1; MAST2; EEF2K; EEF2K; ACVR1; EEF2K; MAPK9; EEF2K; MAST2; MAPK9; MAPK9; ACVR1; MAPK9; EEF2K; MAPK9; MAST2; MAST2; MAST2; ACVR1; MAST2; EEF2K; MAST2; MAPK9
sp|Q9IK91|PHOSP_NIPAVPhosphoproteinOS=NipahvirusOX=3052225GN=P/V/CPE=1SV=1	S481	CAMK2	0.789	DSLDDKYIMPSDDFSNTFFPH	cdc2	0.503	YIMPSDDFS	ACVR1; ACVR1; EEF2K; ACVR1; MAPK9; ACVR1; MAST2; EEF2K; EEF2K; ACVR1; EEF2K; MAPK9; EEF2K; MAST2; MAPK9; MAPK9; ACVR1; MAPK9; EEF2K; MAPK9; MAST2; MAST2; MAST2; ACVR1; MAST2; EEF2K; MAST2; MAPK9
sp|Q9IK91|PHOSP_NIPAVPhosphoproteinOS=NipahvirusOX=3052225GN=P/V/CPE=1SV=1	S481	CAMK2	0.789	DSLDDKYIMPSDDFSNTFFPH	cdc2	0.503	YIMPSDDFS	ACVR1; ACVR1; EEF2K; ACVR1; MAPK9; ACVR1; MAST2; EEF2K; EEF2K; ACVR1; EEF2K; MAPK9; EEF2K; MAST2; MAPK9; MAPK9; ACVR1; MAPK9; EEF2K; MAPK9; MAST2; MAST2; MAST2; ACVR1; MAST2; EEF2K; MAST2; MAPK9
sp|Q9IK91|PHOSP_NIPAVPhosphoproteinOS=NipahvirusOX=3052225GN=P/V/CPE=1SV=1	S481	CAMK2	0.789	DSLDDKYIMPSDDFSNTFFPH	cdc2	0.503	YIMPSDDFS	ACVR1; ACVR1; EEF2K; ACVR1; MAPK9; ACVR1; MAST2; EEF2K; EEF2K; ACVR1; EEF2K; MAPK9; EEF2K; MAST2; MAPK9; MAPK9; ACVR1; MAPK9; EEF2K; MAPK9; MAST2; MAST2; MAST2; ACVR1; MAST2; EEF2K; MAST2; MAPK9
sp|Q9IK91|PHOSP_NIPAVPhosphoproteinOS=NipahvirusOX=3052225GN=P/V/CPE=1SV=1	S481	CAMK2	0.789	DSLDDKYIMPSDDFSNTFFPH	cdc2	0.503	YIMPSDDFS	ACVR1; ACVR1; EEF2K; ACVR1; MAPK9; ACVR1; MAST2; EEF2K; EEF2K; ACVR1; EEF2K; MAPK9; EEF2K; MAST2; MAPK9; MAPK9; ACVR1; MAPK9; EEF2K; MAPK9; MAST2; MAST2; MAST2; ACVR1; MAST2; EEF2K; MAST2; MAPK9
sp|Q9IK91|PHOSP_NIPAVPhosphoproteinOS=NipahvirusOX=3052225GN=P/V/CPE=1SV=1	S481	CAMK2	0.789	DSLDDKYIMPSDDFSNTFFPH	cdc2	0.503	YIMPSDDFS	ACVR1; ACVR1; EEF2K; ACVR1; MAPK9; ACVR1; MAST2; EEF2K; EEF2K; ACVR1; EEF2K; MAPK9; EEF2K; MAST2; MAPK9; MAPK9; ACVR1; MAPK9; EEF2K; MAPK9; MAST2; MAST2; MAST2; ACVR1; MAST2; EEF2K; MAST2; MAPK9
sp|Q9IK91|PHOSP_NIPAVPhosphoproteinOS=NipahvirusOX=3052225GN=P/V/CPE=1SV=1	S481	CAMK2	0.789	DSLDDKYIMPSDDFSNTFFPH	cdc2	0.503	YIMPSDDFS	ACVR1; ACVR1; EEF2K; ACVR1; MAPK9; ACVR1; MAST2; EEF2K; EEF2K; ACVR1; EEF2K; MAPK9; EEF2K; MAST2; MAPK9; MAPK9; ACVR1; MAPK9; EEF2K; MAPK9; MAST2; MAST2; MAST2; ACVR1; MAST2; EEF2K; MAST2; MAPK9
sp|Q9IK91|PHOSP_NIPAVPhosphoproteinOS=NipahvirusOX=3052225GN=P/V/CPE=1SV=1	S481	CAMK2	0.789	DSLDDKYIMPSDDFSNTFFPH	cdc2	0.503	YIMPSDDFS	ACVR1; ACVR1; EEF2K; ACVR1; MAPK9; ACVR1; MAST2; EEF2K; EEF2K; ACVR1; EEF2K; MAPK9; EEF2K; MAST2; MAPK9; MAPK9; ACVR1; MAPK9; EEF2K; MAPK9; MAST2; MAST2; MAST2; ACVR1; MAST2; EEF2K; MAST2; MAPK9
sp|Q9IK91|PHOSP_NIPAVPhosphoproteinOS=NipahvirusOX=3052225GN=P/V/CPE=1SV=1	S610	CAMK2	0.789	RDILEQQSLFSFDNVKNFRDG	cdc2	0.507	QSLFSFDNV	MAST2
sp|Q9IK91|PHOSP_NIPAVPhosphoproteinOS=NipahvirusOX=3052225GN=P/V/CPE=1SV=1	S64	CAMK2	0.789	GESEQVEGGMSKDDGDVERRN	cdc2	0.501	EGGMSKDDG	MAST2
sp|Q9IK92|NCAP_NIPAVNucleoproteinOS=NipahvirusOX=3052225GN=NPE=1SV=1	S451	CAMK2	0.81	RQSVTFKREMSISSLANSVPS	cdc2	0.513	KREMSISSL	HASPIN; HASPIN; LRRK2; LRRK2; LRRK2; HASPIN
sp|Q9IK92|NCAP_NIPAVNucleoproteinOS=NipahvirusOX=3052225GN=NPE=1SV=1	S451	CAMK2	0.81	RQSVTFKREMSISSLANSVPS	cdc2	0.513	KREMSISSL	HASPIN; HASPIN; LRRK2; LRRK2; LRRK2; HASPIN
sp|Q9IK92|NCAP_NIPAVNucleoproteinOS=NipahvirusOX=3052225GN=NPE=1SV=1	S451	CAMK2	0.81	RQSVTFKREMSISSLANSVPS	cdc2	0.513	KREMSISSL	HASPIN; HASPIN; LRRK2; LRRK2; LRRK2; HASPIN
sp|Q9IK92|NCAP_NIPAVNucleoproteinOS=NipahvirusOX=3052225GN=NPE=1SV=1	S451	CAMK2	0.81	RQSVTFKREMSISSLANSVPS	cdc2	0.513	KREMSISSL	HASPIN; HASPIN; LRRK2; LRRK2; LRRK2; HASPIN
sp|P0C1C7|W_NIPAVProteinWOS=NipahvirusOX=3052225GN=P/V/CPE=1SV=1	S130	CDK	0.786	GGECTGYGFTSSPERGWSDYT	cdc2	0.537	YGFTSSPER	PLK2
sp|P0C1C7|W_NIPAVProteinWOS=NipahvirusOX=3052225GN=P/V/CPE=1SV=1	S266	CDK	0.909	GSSSEVIVGISPEDEEPSSVG	cdc2	0.512	IVGISPEDE	EEF2K; EEF2K; HASPIN; EEF2K; MAPK9; HASPIN; HASPIN; EEF2K; HASPIN; MAPK9; MAPK9; MAPK9; EEF2K; MAPK9; HASPIN
sp|P0C1C7|W_NIPAVProteinWOS=NipahvirusOX=3052225GN=P/V/CPE=1SV=1	S266	CDK	0.909	GSSSEVIVGISPEDEEPSSVG	cdc2	0.512	IVGISPEDE	EEF2K; EEF2K; HASPIN; EEF2K; MAPK9; HASPIN; HASPIN; EEF2K; HASPIN; MAPK9; MAPK9; MAPK9; EEF2K; MAPK9; HASPIN
sp|P0C1C7|W_NIPAVProteinWOS=NipahvirusOX=3052225GN=P/V/CPE=1SV=1	S266	CDK	0.909	GSSSEVIVGISPEDEEPSSVG	cdc2	0.512	IVGISPEDE	EEF2K; EEF2K; HASPIN; EEF2K; MAPK9; HASPIN; HASPIN; EEF2K; HASPIN; MAPK9; MAPK9; MAPK9; EEF2K; MAPK9; HASPIN
sp|P0C1C7|W_NIPAVProteinWOS=NipahvirusOX=3052225GN=P/V/CPE=1SV=1	S266	CDK	0.909	GSSSEVIVGISPEDEEPSSVG	cdc2	0.512	IVGISPEDE	EEF2K; EEF2K; HASPIN; EEF2K; MAPK9; HASPIN; HASPIN; EEF2K; HASPIN; MAPK9; MAPK9; MAPK9; EEF2K; MAPK9; HASPIN
sp|P0C1C7|W_NIPAVProteinWOS=NipahvirusOX=3052225GN=P/V/CPE=1SV=1	S266	CDK	0.909	GSSSEVIVGISPEDEEPSSVG	cdc2	0.512	IVGISPEDE	EEF2K; EEF2K; HASPIN; EEF2K; MAPK9; HASPIN; HASPIN; EEF2K; HASPIN; MAPK9; MAPK9; MAPK9; EEF2K; MAPK9; HASPIN
sp|P0C1C7|W_NIPAVProteinWOS=NipahvirusOX=3052225GN=P/V/CPE=1SV=1	S266	CDK	0.909	GSSSEVIVGISPEDEEPSSVG	cdc2	0.512	IVGISPEDE	EEF2K; EEF2K; HASPIN; EEF2K; MAPK9; HASPIN; HASPIN; EEF2K; HASPIN; MAPK9; MAPK9; MAPK9; EEF2K; MAPK9; HASPIN
sp|P0C1C7|W_NIPAVProteinWOS=NipahvirusOX=3052225GN=P/V/CPE=1SV=1	S266	CDK	0.909	GSSSEVIVGISPEDEEPSSVG	cdc2	0.512	IVGISPEDE	EEF2K; EEF2K; HASPIN; EEF2K; MAPK9; HASPIN; HASPIN; EEF2K; HASPIN; MAPK9; MAPK9; MAPK9; EEF2K; MAPK9; HASPIN
sp|P0C1C7|W_NIPAVProteinWOS=NipahvirusOX=3052225GN=P/V/CPE=1SV=1	S266	CDK	0.909	GSSSEVIVGISPEDEEPSSVG	cdc2	0.512	IVGISPEDE	EEF2K; EEF2K; HASPIN; EEF2K; MAPK9; HASPIN; HASPIN; EEF2K; HASPIN; MAPK9; MAPK9; MAPK9; EEF2K; MAPK9; HASPIN
sp|P0C1C7|W_NIPAVProteinWOS=NipahvirusOX=3052225GN=P/V/CPE=1SV=1	S266	CDK	0.909	GSSSEVIVGISPEDEEPSSVG	cdc2	0.512	IVGISPEDE	EEF2K; EEF2K; HASPIN; EEF2K; MAPK9; HASPIN; HASPIN; EEF2K; HASPIN; MAPK9; MAPK9; MAPK9; EEF2K; MAPK9; HASPIN
sp|Q9IH62|GLYCP_NIPAVGlycoproteinGOS=NipahvirusOX=3052225GN=GPE=1SV=1	S264	CDK	0.903	EVLDRGDEVPSLFMTNVWTPP	cdc2	0.527	DEVPSLFMT	EEF2K; EEF2K; MAPK9; MAPK9; MAPK9; EEF2K
sp|Q9IH62|GLYCP_NIPAVGlycoproteinGOS=NipahvirusOX=3052225GN=GPE=1SV=1	S264	CDK	0.903	EVLDRGDEVPSLFMTNVWTPP	cdc2	0.527	DEVPSLFMT	EEF2K; EEF2K; MAPK9; MAPK9; MAPK9; EEF2K
sp|Q9IH62|GLYCP_NIPAVGlycoproteinGOS=NipahvirusOX=3052225GN=GPE=1SV=1	S264	CDK	0.903	EVLDRGDEVPSLFMTNVWTPP	cdc2	0.527	DEVPSLFMT	EEF2K; EEF2K; MAPK9; MAPK9; MAPK9; EEF2K
sp|Q9IH62|GLYCP_NIPAVGlycoproteinGOS=NipahvirusOX=3052225GN=GPE=1SV=1	S264	CDK	0.903	EVLDRGDEVPSLFMTNVWTPP	cdc2	0.527	DEVPSLFMT	EEF2K; EEF2K; MAPK9; MAPK9; MAPK9; EEF2K
sp|Q9IK91|PHOSP_NIPAVPhosphoproteinOS=NipahvirusOX=3052225GN=P/V/CPE=1SV=1	S130	CDK	0.786	GGECTGYGFTSSPERGWSDYT	cdc2	0.537	YGFTSSPER	PLK2
sp|Q9IK91|PHOSP_NIPAVPhosphoproteinOS=NipahvirusOX=3052225GN=P/V/CPE=1SV=1	S266	CDK	0.909	GSSSEVIVGISPEDEEPSSVG	cdc2	0.512	IVGISPEDE	EEF2K; EEF2K; HASPIN; EEF2K; MAPK9; HASPIN; HASPIN; EEF2K; HASPIN; MAPK9; MAPK9; MAPK9; EEF2K; MAPK9; HASPIN
sp|Q9IK91|PHOSP_NIPAVPhosphoproteinOS=NipahvirusOX=3052225GN=P/V/CPE=1SV=1	S266	CDK	0.909	GSSSEVIVGISPEDEEPSSVG	cdc2	0.512	IVGISPEDE	EEF2K; EEF2K; HASPIN; EEF2K; MAPK9; HASPIN; HASPIN; EEF2K; HASPIN; MAPK9; MAPK9; MAPK9; EEF2K; MAPK9; HASPIN
sp|Q9IK91|PHOSP_NIPAVPhosphoproteinOS=NipahvirusOX=3052225GN=P/V/CPE=1SV=1	S266	CDK	0.909	GSSSEVIVGISPEDEEPSSVG	cdc2	0.512	IVGISPEDE	EEF2K; EEF2K; HASPIN; EEF2K; MAPK9; HASPIN; HASPIN; EEF2K; HASPIN; MAPK9; MAPK9; MAPK9; EEF2K; MAPK9; HASPIN
sp|Q9IK91|PHOSP_NIPAVPhosphoproteinOS=NipahvirusOX=3052225GN=P/V/CPE=1SV=1	S266	CDK	0.909	GSSSEVIVGISPEDEEPSSVG	cdc2	0.512	IVGISPEDE	EEF2K; EEF2K; HASPIN; EEF2K; MAPK9; HASPIN; HASPIN; EEF2K; HASPIN; MAPK9; MAPK9; MAPK9; EEF2K; MAPK9; HASPIN
sp|Q9IK91|PHOSP_NIPAVPhosphoproteinOS=NipahvirusOX=3052225GN=P/V/CPE=1SV=1	S266	CDK	0.909	GSSSEVIVGISPEDEEPSSVG	cdc2	0.512	IVGISPEDE	EEF2K; EEF2K; HASPIN; EEF2K; MAPK9; HASPIN; HASPIN; EEF2K; HASPIN; MAPK9; MAPK9; MAPK9; EEF2K; MAPK9; HASPIN
sp|Q9IK91|PHOSP_NIPAVPhosphoproteinOS=NipahvirusOX=3052225GN=P/V/CPE=1SV=1	S266	CDK	0.909	GSSSEVIVGISPEDEEPSSVG	cdc2	0.512	IVGISPEDE	EEF2K; EEF2K; HASPIN; EEF2K; MAPK9; HASPIN; HASPIN; EEF2K; HASPIN; MAPK9; MAPK9; MAPK9; EEF2K; MAPK9; HASPIN
sp|Q9IK91|PHOSP_NIPAVPhosphoproteinOS=NipahvirusOX=3052225GN=P/V/CPE=1SV=1	S266	CDK	0.909	GSSSEVIVGISPEDEEPSSVG	cdc2	0.512	IVGISPEDE	EEF2K; EEF2K; HASPIN; EEF2K; MAPK9; HASPIN; HASPIN; EEF2K; HASPIN; MAPK9; MAPK9; MAPK9; EEF2K; MAPK9; HASPIN
sp|Q9IK91|PHOSP_NIPAVPhosphoproteinOS=NipahvirusOX=3052225GN=P/V/CPE=1SV=1	S266	CDK	0.909	GSSSEVIVGISPEDEEPSSVG	cdc2	0.512	IVGISPEDE	EEF2K; EEF2K; HASPIN; EEF2K; MAPK9; HASPIN; HASPIN; EEF2K; HASPIN; MAPK9; MAPK9; MAPK9; EEF2K; MAPK9; HASPIN
sp|Q9IK91|PHOSP_NIPAVPhosphoproteinOS=NipahvirusOX=3052225GN=P/V/CPE=1SV=1	S266	CDK	0.909	GSSSEVIVGISPEDEEPSSVG	cdc2	0.512	IVGISPEDE	EEF2K; EEF2K; HASPIN; EEF2K; MAPK9; HASPIN; HASPIN; EEF2K; HASPIN; MAPK9; MAPK9; MAPK9; EEF2K; MAPK9; HASPIN
sp|P0C1C7|W_NIPAVProteinWOS=NipahvirusOX=3052225GN=P/V/CPE=1SV=1	S266	CK1	0.659	GSSSEVIVGISPEDEEPSSVG	cdc2	0.512	IVGISPEDE	EEF2K; EEF2K; HASPIN; EEF2K; MAPK9; HASPIN; HASPIN; EEF2K; HASPIN; MAPK9; MAPK9; MAPK9; EEF2K; MAPK9; HASPIN
sp|P0C1C7|W_NIPAVProteinWOS=NipahvirusOX=3052225GN=P/V/CPE=1SV=1	S266	CK1	0.659	GSSSEVIVGISPEDEEPSSVG	cdc2	0.512	IVGISPEDE	EEF2K; EEF2K; HASPIN; EEF2K; MAPK9; HASPIN; HASPIN; EEF2K; HASPIN; MAPK9; MAPK9; MAPK9; EEF2K; MAPK9; HASPIN
sp|P0C1C7|W_NIPAVProteinWOS=NipahvirusOX=3052225GN=P/V/CPE=1SV=1	S266	CK1	0.659	GSSSEVIVGISPEDEEPSSVG	cdc2	0.512	IVGISPEDE	EEF2K; EEF2K; HASPIN; EEF2K; MAPK9; HASPIN; HASPIN; EEF2K; HASPIN; MAPK9; MAPK9; MAPK9; EEF2K; MAPK9; HASPIN
sp|P0C1C7|W_NIPAVProteinWOS=NipahvirusOX=3052225GN=P/V/CPE=1SV=1	S266	CK1	0.659	GSSSEVIVGISPEDEEPSSVG	cdc2	0.512	IVGISPEDE	EEF2K; EEF2K; HASPIN; EEF2K; MAPK9; HASPIN; HASPIN; EEF2K; HASPIN; MAPK9; MAPK9; MAPK9; EEF2K; MAPK9; HASPIN
sp|P0C1C7|W_NIPAVProteinWOS=NipahvirusOX=3052225GN=P/V/CPE=1SV=1	S266	CK1	0.659	GSSSEVIVGISPEDEEPSSVG	cdc2	0.512	IVGISPEDE	EEF2K; EEF2K; HASPIN; EEF2K; MAPK9; HASPIN; HASPIN; EEF2K; HASPIN; MAPK9; MAPK9; MAPK9; EEF2K; MAPK9; HASPIN
sp|P0C1C7|W_NIPAVProteinWOS=NipahvirusOX=3052225GN=P/V/CPE=1SV=1	S266	CK1	0.659	GSSSEVIVGISPEDEEPSSVG	cdc2	0.512	IVGISPEDE	EEF2K; EEF2K; HASPIN; EEF2K; MAPK9; HASPIN; HASPIN; EEF2K; HASPIN; MAPK9; MAPK9; MAPK9; EEF2K; MAPK9; HASPIN
sp|P0C1C7|W_NIPAVProteinWOS=NipahvirusOX=3052225GN=P/V/CPE=1SV=1	S266	CK1	0.659	GSSSEVIVGISPEDEEPSSVG	cdc2	0.512	IVGISPEDE	EEF2K; EEF2K; HASPIN; EEF2K; MAPK9; HASPIN; HASPIN; EEF2K; HASPIN; MAPK9; MAPK9; MAPK9; EEF2K; MAPK9; HASPIN
sp|P0C1C7|W_NIPAVProteinWOS=NipahvirusOX=3052225GN=P/V/CPE=1SV=1	S266	CK1	0.659	GSSSEVIVGISPEDEEPSSVG	cdc2	0.512	IVGISPEDE	EEF2K; EEF2K; HASPIN; EEF2K; MAPK9; HASPIN; HASPIN; EEF2K; HASPIN; MAPK9; MAPK9; MAPK9; EEF2K; MAPK9; HASPIN
sp|P0C1C7|W_NIPAVProteinWOS=NipahvirusOX=3052225GN=P/V/CPE=1SV=1	S266	CK1	0.659	GSSSEVIVGISPEDEEPSSVG	cdc2	0.512	IVGISPEDE	EEF2K; EEF2K; HASPIN; EEF2K; MAPK9; HASPIN; HASPIN; EEF2K; HASPIN; MAPK9; MAPK9; MAPK9; EEF2K; MAPK9; HASPIN
sp|P0C1C7|W_NIPAVProteinWOS=NipahvirusOX=3052225GN=P/V/CPE=1SV=1	S64	CK1	0.969	GESEQVEGGMSKDDGDVERRN	cdc2	0.501	EGGMSKDDG	MAST2
sp|Q9IH63|FUS_NIPAVFusionglycoproteinF0OS=NipahvirusOX=3052225GN=FPE=1SV=1	S402	CK1	0.692	CQCQTTGRAISQSGEQTLLMI	cdc2	0.523	GRAISQSGE	EEF2K; EEF2K; HASPIN; HASPIN; HASPIN; EEF2K
sp|Q9IH63|FUS_NIPAVFusionglycoproteinF0OS=NipahvirusOX=3052225GN=FPE=1SV=1	S402	CK1	0.692	CQCQTTGRAISQSGEQTLLMI	cdc2	0.523	GRAISQSGE	EEF2K; EEF2K; HASPIN; HASPIN; HASPIN; EEF2K
sp|Q9IH63|FUS_NIPAVFusionglycoproteinF0OS=NipahvirusOX=3052225GN=FPE=1SV=1	S402	CK1	0.692	CQCQTTGRAISQSGEQTLLMI	cdc2	0.523	GRAISQSGE	EEF2K; EEF2K; HASPIN; HASPIN; HASPIN; EEF2K
sp|Q9IH63|FUS_NIPAVFusionglycoproteinF0OS=NipahvirusOX=3052225GN=FPE=1SV=1	S402	CK1	0.692	CQCQTTGRAISQSGEQTLLMI	cdc2	0.523	GRAISQSGE	EEF2K; EEF2K; HASPIN; HASPIN; HASPIN; EEF2K
sp|Q9IK91|PHOSP_NIPAVPhosphoproteinOS=NipahvirusOX=3052225GN=P/V/CPE=1SV=1	S266	CK1	0.659	GSSSEVIVGISPEDEEPSSVG	cdc2	0.512	IVGISPEDE	EEF2K; EEF2K; HASPIN; EEF2K; MAPK9; HASPIN; HASPIN; EEF2K; HASPIN; MAPK9; MAPK9; MAPK9; EEF2K; MAPK9; HASPIN
sp|Q9IK91|PHOSP_NIPAVPhosphoproteinOS=NipahvirusOX=3052225GN=P/V/CPE=1SV=1	S266	CK1	0.659	GSSSEVIVGISPEDEEPSSVG	cdc2	0.512	IVGISPEDE	EEF2K; EEF2K; HASPIN; EEF2K; MAPK9; HASPIN; HASPIN; EEF2K; HASPIN; MAPK9; MAPK9; MAPK9; EEF2K; MAPK9; HASPIN
sp|Q9IK91|PHOSP_NIPAVPhosphoproteinOS=NipahvirusOX=3052225GN=P/V/CPE=1SV=1	S266	CK1	0.659	GSSSEVIVGISPEDEEPSSVG	cdc2	0.512	IVGISPEDE	EEF2K; EEF2K; HASPIN; EEF2K; MAPK9; HASPIN; HASPIN; EEF2K; HASPIN; MAPK9; MAPK9; MAPK9; EEF2K; MAPK9; HASPIN
sp|Q9IK91|PHOSP_NIPAVPhosphoproteinOS=NipahvirusOX=3052225GN=P/V/CPE=1SV=1	S266	CK1	0.659	GSSSEVIVGISPEDEEPSSVG	cdc2	0.512	IVGISPEDE	EEF2K; EEF2K; HASPIN; EEF2K; MAPK9; HASPIN; HASPIN; EEF2K; HASPIN; MAPK9; MAPK9; MAPK9; EEF2K; MAPK9; HASPIN
sp|Q9IK91|PHOSP_NIPAVPhosphoproteinOS=NipahvirusOX=3052225GN=P/V/CPE=1SV=1	S266	CK1	0.659	GSSSEVIVGISPEDEEPSSVG	cdc2	0.512	IVGISPEDE	EEF2K; EEF2K; HASPIN; EEF2K; MAPK9; HASPIN; HASPIN; EEF2K; HASPIN; MAPK9; MAPK9; MAPK9; EEF2K; MAPK9; HASPIN
sp|Q9IK91|PHOSP_NIPAVPhosphoproteinOS=NipahvirusOX=3052225GN=P/V/CPE=1SV=1	S266	CK1	0.659	GSSSEVIVGISPEDEEPSSVG	cdc2	0.512	IVGISPEDE	EEF2K; EEF2K; HASPIN; EEF2K; MAPK9; HASPIN; HASPIN; EEF2K; HASPIN; MAPK9; MAPK9; MAPK9; EEF2K; MAPK9; HASPIN
sp|Q9IK91|PHOSP_NIPAVPhosphoproteinOS=NipahvirusOX=3052225GN=P/V/CPE=1SV=1	S266	CK1	0.659	GSSSEVIVGISPEDEEPSSVG	cdc2	0.512	IVGISPEDE	EEF2K; EEF2K; HASPIN; EEF2K; MAPK9; HASPIN; HASPIN; EEF2K; HASPIN; MAPK9; MAPK9; MAPK9; EEF2K; MAPK9; HASPIN
sp|Q9IK91|PHOSP_NIPAVPhosphoproteinOS=NipahvirusOX=3052225GN=P/V/CPE=1SV=1	S266	CK1	0.659	GSSSEVIVGISPEDEEPSSVG	cdc2	0.512	IVGISPEDE	EEF2K; EEF2K; HASPIN; EEF2K; MAPK9; HASPIN; HASPIN; EEF2K; HASPIN; MAPK9; MAPK9; MAPK9; EEF2K; MAPK9; HASPIN
sp|Q9IK91|PHOSP_NIPAVPhosphoproteinOS=NipahvirusOX=3052225GN=P/V/CPE=1SV=1	S266	CK1	0.659	GSSSEVIVGISPEDEEPSSVG	cdc2	0.512	IVGISPEDE	EEF2K; EEF2K; HASPIN; EEF2K; MAPK9; HASPIN; HASPIN; EEF2K; HASPIN; MAPK9; MAPK9; MAPK9; EEF2K; MAPK9; HASPIN
sp|Q9IK91|PHOSP_NIPAVPhosphoproteinOS=NipahvirusOX=3052225GN=P/V/CPE=1SV=1	S64	CK1	0.969	GESEQVEGGMSKDDGDVERRN	cdc2	0.501	EGGMSKDDG	MAST2
sp|Q9IK91|PHOSP_NIPAVPhosphoproteinOS=NipahvirusOX=3052225GN=P/V/CPE=1SV=1	S650	CK1	0.8	PELNFEETNASQFVPMADDSS	cdc2	0.503	ETNASQFVP	EEF2K
sp|Q9IK92|NCAP_NIPAVNucleoproteinOS=NipahvirusOX=3052225GN=NPE=1SV=1	S224	CK1	0.535	LTEMRNLLSQSLSVRKFMVEI	cdc2	0.556	LLSQSLSVR	EEF2K; EEF2K; MAP3K1; MAP3K1; MAP3K1; EEF2K; MAST2
sp|Q9IK92|NCAP_NIPAVNucleoproteinOS=NipahvirusOX=3052225GN=NPE=1SV=1	S224	CK1	0.535	LTEMRNLLSQSLSVRKFMVEI	cdc2	0.556	LLSQSLSVR	EEF2K; EEF2K; MAP3K1; MAP3K1; MAP3K1; EEF2K; MAST2
sp|Q9IK92|NCAP_NIPAVNucleoproteinOS=NipahvirusOX=3052225GN=NPE=1SV=1	S224	CK1	0.535	LTEMRNLLSQSLSVRKFMVEI	cdc2	0.556	LLSQSLSVR	EEF2K; EEF2K; MAP3K1; MAP3K1; MAP3K1; EEF2K; MAST2
sp|Q9IK92|NCAP_NIPAVNucleoproteinOS=NipahvirusOX=3052225GN=NPE=1SV=1	S224	CK1	0.535	LTEMRNLLSQSLSVRKFMVEI	cdc2	0.556	LLSQSLSVR	EEF2K; EEF2K; MAP3K1; MAP3K1; MAP3K1; EEF2K; MAST2
sp|Q9IK92|NCAP_NIPAVNucleoproteinOS=NipahvirusOX=3052225GN=NPE=1SV=1	S451	CK1	0.515	RQSVTFKREMSISSLANSVPS	cdc2	0.513	KREMSISSL	HASPIN; HASPIN; LRRK2; LRRK2; LRRK2; HASPIN
sp|Q9IK92|NCAP_NIPAVNucleoproteinOS=NipahvirusOX=3052225GN=NPE=1SV=1	S451	CK1	0.515	RQSVTFKREMSISSLANSVPS	cdc2	0.513	KREMSISSL	HASPIN; HASPIN; LRRK2; LRRK2; LRRK2; HASPIN
sp|Q9IK92|NCAP_NIPAVNucleoproteinOS=NipahvirusOX=3052225GN=NPE=1SV=1	S451	CK1	0.515	RQSVTFKREMSISSLANSVPS	cdc2	0.513	KREMSISSL	HASPIN; HASPIN; LRRK2; LRRK2; LRRK2; HASPIN
sp|Q9IK92|NCAP_NIPAVNucleoproteinOS=NipahvirusOX=3052225GN=NPE=1SV=1	S451	CK1	0.515	RQSVTFKREMSISSLANSVPS	cdc2	0.513	KREMSISSL	HASPIN; HASPIN; LRRK2; LRRK2; LRRK2; HASPIN
sp|P0C1C7|W_NIPAVProteinWOS=NipahvirusOX=3052225GN=P/V/CPE=1SV=1	S130	CK2	0.989	GGECTGYGFTSSPERGWSDYT	cdc2	0.537	YGFTSSPER	PLK2
sp|P0C1C7|W_NIPAVProteinWOS=NipahvirusOX=3052225GN=P/V/CPE=1SV=1	S266	CK2	0.987	GSSSEVIVGISPEDEEPSSVG	cdc2	0.512	IVGISPEDE	EEF2K; EEF2K; HASPIN; EEF2K; MAPK9; HASPIN; HASPIN; EEF2K; HASPIN; MAPK9; MAPK9; MAPK9; EEF2K; MAPK9; HASPIN
sp|P0C1C7|W_NIPAVProteinWOS=NipahvirusOX=3052225GN=P/V/CPE=1SV=1	S266	CK2	0.987	GSSSEVIVGISPEDEEPSSVG	cdc2	0.512	IVGISPEDE	EEF2K; EEF2K; HASPIN; EEF2K; MAPK9; HASPIN; HASPIN; EEF2K; HASPIN; MAPK9; MAPK9; MAPK9; EEF2K; MAPK9; HASPIN
sp|P0C1C7|W_NIPAVProteinWOS=NipahvirusOX=3052225GN=P/V/CPE=1SV=1	S266	CK2	0.987	GSSSEVIVGISPEDEEPSSVG	cdc2	0.512	IVGISPEDE	EEF2K; EEF2K; HASPIN; EEF2K; MAPK9; HASPIN; HASPIN; EEF2K; HASPIN; MAPK9; MAPK9; MAPK9; EEF2K; MAPK9; HASPIN
sp|P0C1C7|W_NIPAVProteinWOS=NipahvirusOX=3052225GN=P/V/CPE=1SV=1	S266	CK2	0.987	GSSSEVIVGISPEDEEPSSVG	cdc2	0.512	IVGISPEDE	EEF2K; EEF2K; HASPIN; EEF2K; MAPK9; HASPIN; HASPIN; EEF2K; HASPIN; MAPK9; MAPK9; MAPK9; EEF2K; MAPK9; HASPIN
sp|P0C1C7|W_NIPAVProteinWOS=NipahvirusOX=3052225GN=P/V/CPE=1SV=1	S266	CK2	0.987	GSSSEVIVGISPEDEEPSSVG	cdc2	0.512	IVGISPEDE	EEF2K; EEF2K; HASPIN; EEF2K; MAPK9; HASPIN; HASPIN; EEF2K; HASPIN; MAPK9; MAPK9; MAPK9; EEF2K; MAPK9; HASPIN
sp|P0C1C7|W_NIPAVProteinWOS=NipahvirusOX=3052225GN=P/V/CPE=1SV=1	S266	CK2	0.987	GSSSEVIVGISPEDEEPSSVG	cdc2	0.512	IVGISPEDE	EEF2K; EEF2K; HASPIN; EEF2K; MAPK9; HASPIN; HASPIN; EEF2K; HASPIN; MAPK9; MAPK9; MAPK9; EEF2K; MAPK9; HASPIN
sp|P0C1C7|W_NIPAVProteinWOS=NipahvirusOX=3052225GN=P/V/CPE=1SV=1	S266	CK2	0.987	GSSSEVIVGISPEDEEPSSVG	cdc2	0.512	IVGISPEDE	EEF2K; EEF2K; HASPIN; EEF2K; MAPK9; HASPIN; HASPIN; EEF2K; HASPIN; MAPK9; MAPK9; MAPK9; EEF2K; MAPK9; HASPIN
sp|P0C1C7|W_NIPAVProteinWOS=NipahvirusOX=3052225GN=P/V/CPE=1SV=1	S266	CK2	0.987	GSSSEVIVGISPEDEEPSSVG	cdc2	0.512	IVGISPEDE	EEF2K; EEF2K; HASPIN; EEF2K; MAPK9; HASPIN; HASPIN; EEF2K; HASPIN; MAPK9; MAPK9; MAPK9; EEF2K; MAPK9; HASPIN
sp|P0C1C7|W_NIPAVProteinWOS=NipahvirusOX=3052225GN=P/V/CPE=1SV=1	S266	CK2	0.987	GSSSEVIVGISPEDEEPSSVG	cdc2	0.512	IVGISPEDE	EEF2K; EEF2K; HASPIN; EEF2K; MAPK9; HASPIN; HASPIN; EEF2K; HASPIN; MAPK9; MAPK9; MAPK9; EEF2K; MAPK9; HASPIN
sp|P0C1C7|W_NIPAVProteinWOS=NipahvirusOX=3052225GN=P/V/CPE=1SV=1	S64	CK2	0.979	GESEQVEGGMSKDDGDVERRN	cdc2	0.501	EGGMSKDDG	MAST2
sp|Q9IH62|GLYCP_NIPAVGlycoproteinGOS=NipahvirusOX=3052225GN=GPE=1SV=1	S232	CK2	0.941	LAMDEGYFAYSHLERIGSCSR	cdc2	0.579	YFAYSHLER	EEF2K; EEF2K; HASPIN; HASPIN; HASPIN; EEF2K; PLK2
sp|Q9IK90|MATRX_NIPAVMatrixproteinOS=NipahvirusOX=3052225GN=MPE=1SV=1	T179	CK2	0.999	QALRIFFLSITKLNDSGIYMI	cdc2	0.527	FLSITKLND	HASPIN
sp|Q9IK91|PHOSP_NIPAVPhosphoproteinOS=NipahvirusOX=3052225GN=P/V/CPE=1SV=1	S130	CK2	0.989	GGECTGYGFTSSPERGWSDYT	cdc2	0.537	YGFTSSPER	PLK2
sp|Q9IK91|PHOSP_NIPAVPhosphoproteinOS=NipahvirusOX=3052225GN=P/V/CPE=1SV=1	S266	CK2	0.987	GSSSEVIVGISPEDEEPSSVG	cdc2	0.512	IVGISPEDE	EEF2K; EEF2K; HASPIN; EEF2K; MAPK9; HASPIN; HASPIN; EEF2K; HASPIN; MAPK9; MAPK9; MAPK9; EEF2K; MAPK9; HASPIN
sp|Q9IK91|PHOSP_NIPAVPhosphoproteinOS=NipahvirusOX=3052225GN=P/V/CPE=1SV=1	S266	CK2	0.987	GSSSEVIVGISPEDEEPSSVG	cdc2	0.512	IVGISPEDE	EEF2K; EEF2K; HASPIN; EEF2K; MAPK9; HASPIN; HASPIN; EEF2K; HASPIN; MAPK9; MAPK9; MAPK9; EEF2K; MAPK9; HASPIN
sp|Q9IK91|PHOSP_NIPAVPhosphoproteinOS=NipahvirusOX=3052225GN=P/V/CPE=1SV=1	S266	CK2	0.987	GSSSEVIVGISPEDEEPSSVG	cdc2	0.512	IVGISPEDE	EEF2K; EEF2K; HASPIN; EEF2K; MAPK9; HASPIN; HASPIN; EEF2K; HASPIN; MAPK9; MAPK9; MAPK9; EEF2K; MAPK9; HASPIN
sp|Q9IK91|PHOSP_NIPAVPhosphoproteinOS=NipahvirusOX=3052225GN=P/V/CPE=1SV=1	S266	CK2	0.987	GSSSEVIVGISPEDEEPSSVG	cdc2	0.512	IVGISPEDE	EEF2K; EEF2K; HASPIN; EEF2K; MAPK9; HASPIN; HASPIN; EEF2K; HASPIN; MAPK9; MAPK9; MAPK9; EEF2K; MAPK9; HASPIN
sp|Q9IK91|PHOSP_NIPAVPhosphoproteinOS=NipahvirusOX=3052225GN=P/V/CPE=1SV=1	S266	CK2	0.987	GSSSEVIVGISPEDEEPSSVG	cdc2	0.512	IVGISPEDE	EEF2K; EEF2K; HASPIN; EEF2K; MAPK9; HASPIN; HASPIN; EEF2K; HASPIN; MAPK9; MAPK9; MAPK9; EEF2K; MAPK9; HASPIN
sp|Q9IK91|PHOSP_NIPAVPhosphoproteinOS=NipahvirusOX=3052225GN=P/V/CPE=1SV=1	S266	CK2	0.987	GSSSEVIVGISPEDEEPSSVG	cdc2	0.512	IVGISPEDE	EEF2K; EEF2K; HASPIN; EEF2K; MAPK9; HASPIN; HASPIN; EEF2K; HASPIN; MAPK9; MAPK9; MAPK9; EEF2K; MAPK9; HASPIN
sp|Q9IK91|PHOSP_NIPAVPhosphoproteinOS=NipahvirusOX=3052225GN=P/V/CPE=1SV=1	S266	CK2	0.987	GSSSEVIVGISPEDEEPSSVG	cdc2	0.512	IVGISPEDE	EEF2K; EEF2K; HASPIN; EEF2K; MAPK9; HASPIN; HASPIN; EEF2K; HASPIN; MAPK9; MAPK9; MAPK9; EEF2K; MAPK9; HASPIN
sp|Q9IK91|PHOSP_NIPAVPhosphoproteinOS=NipahvirusOX=3052225GN=P/V/CPE=1SV=1	S266	CK2	0.987	GSSSEVIVGISPEDEEPSSVG	cdc2	0.512	IVGISPEDE	EEF2K; EEF2K; HASPIN; EEF2K; MAPK9; HASPIN; HASPIN; EEF2K; HASPIN; MAPK9; MAPK9; MAPK9; EEF2K; MAPK9; HASPIN
sp|Q9IK91|PHOSP_NIPAVPhosphoproteinOS=NipahvirusOX=3052225GN=P/V/CPE=1SV=1	S266	CK2	0.987	GSSSEVIVGISPEDEEPSSVG	cdc2	0.512	IVGISPEDE	EEF2K; EEF2K; HASPIN; EEF2K; MAPK9; HASPIN; HASPIN; EEF2K; HASPIN; MAPK9; MAPK9; MAPK9; EEF2K; MAPK9; HASPIN
sp|Q9IK91|PHOSP_NIPAVPhosphoproteinOS=NipahvirusOX=3052225GN=P/V/CPE=1SV=1	S64	CK2	0.979	GESEQVEGGMSKDDGDVERRN	cdc2	0.501	EGGMSKDDG	MAST2
sp|P0C1C7|W_NIPAVProteinWOS=NipahvirusOX=3052225GN=P/V/CPE=1SV=1	S130	IKK	0.995	GGECTGYGFTSSPERGWSDYT	cdc2	0.537	YGFTSSPER	PLK2
sp|P0C1C7|W_NIPAVProteinWOS=NipahvirusOX=3052225GN=P/V/CPE=1SV=1	S266	IKK	0.995	GSSSEVIVGISPEDEEPSSVG	cdc2	0.512	IVGISPEDE	EEF2K; EEF2K; HASPIN; EEF2K; MAPK9; HASPIN; HASPIN; EEF2K; HASPIN; MAPK9; MAPK9; MAPK9; EEF2K; MAPK9; HASPIN
sp|P0C1C7|W_NIPAVProteinWOS=NipahvirusOX=3052225GN=P/V/CPE=1SV=1	S266	IKK	0.995	GSSSEVIVGISPEDEEPSSVG	cdc2	0.512	IVGISPEDE	EEF2K; EEF2K; HASPIN; EEF2K; MAPK9; HASPIN; HASPIN; EEF2K; HASPIN; MAPK9; MAPK9; MAPK9; EEF2K; MAPK9; HASPIN
sp|P0C1C7|W_NIPAVProteinWOS=NipahvirusOX=3052225GN=P/V/CPE=1SV=1	S266	IKK	0.995	GSSSEVIVGISPEDEEPSSVG	cdc2	0.512	IVGISPEDE	EEF2K; EEF2K; HASPIN; EEF2K; MAPK9; HASPIN; HASPIN; EEF2K; HASPIN; MAPK9; MAPK9; MAPK9; EEF2K; MAPK9; HASPIN
sp|P0C1C7|W_NIPAVProteinWOS=NipahvirusOX=3052225GN=P/V/CPE=1SV=1	S266	IKK	0.995	GSSSEVIVGISPEDEEPSSVG	cdc2	0.512	IVGISPEDE	EEF2K; EEF2K; HASPIN; EEF2K; MAPK9; HASPIN; HASPIN; EEF2K; HASPIN; MAPK9; MAPK9; MAPK9; EEF2K; MAPK9; HASPIN
sp|P0C1C7|W_NIPAVProteinWOS=NipahvirusOX=3052225GN=P/V/CPE=1SV=1	S266	IKK	0.995	GSSSEVIVGISPEDEEPSSVG	cdc2	0.512	IVGISPEDE	EEF2K; EEF2K; HASPIN; EEF2K; MAPK9; HASPIN; HASPIN; EEF2K; HASPIN; MAPK9; MAPK9; MAPK9; EEF2K; MAPK9; HASPIN
sp|P0C1C7|W_NIPAVProteinWOS=NipahvirusOX=3052225GN=P/V/CPE=1SV=1	S266	IKK	0.995	GSSSEVIVGISPEDEEPSSVG	cdc2	0.512	IVGISPEDE	EEF2K; EEF2K; HASPIN; EEF2K; MAPK9; HASPIN; HASPIN; EEF2K; HASPIN; MAPK9; MAPK9; MAPK9; EEF2K; MAPK9; HASPIN
sp|P0C1C7|W_NIPAVProteinWOS=NipahvirusOX=3052225GN=P/V/CPE=1SV=1	S266	IKK	0.995	GSSSEVIVGISPEDEEPSSVG	cdc2	0.512	IVGISPEDE	EEF2K; EEF2K; HASPIN; EEF2K; MAPK9; HASPIN; HASPIN; EEF2K; HASPIN; MAPK9; MAPK9; MAPK9; EEF2K; MAPK9; HASPIN
sp|P0C1C7|W_NIPAVProteinWOS=NipahvirusOX=3052225GN=P/V/CPE=1SV=1	S266	IKK	0.995	GSSSEVIVGISPEDEEPSSVG	cdc2	0.512	IVGISPEDE	EEF2K; EEF2K; HASPIN; EEF2K; MAPK9; HASPIN; HASPIN; EEF2K; HASPIN; MAPK9; MAPK9; MAPK9; EEF2K; MAPK9; HASPIN
sp|P0C1C7|W_NIPAVProteinWOS=NipahvirusOX=3052225GN=P/V/CPE=1SV=1	S266	IKK	0.995	GSSSEVIVGISPEDEEPSSVG	cdc2	0.512	IVGISPEDE	EEF2K; EEF2K; HASPIN; EEF2K; MAPK9; HASPIN; HASPIN; EEF2K; HASPIN; MAPK9; MAPK9; MAPK9; EEF2K; MAPK9; HASPIN
sp|Q9IH62|GLYCP_NIPAVGlycoproteinGOS=NipahvirusOX=3052225GN=GPE=1SV=1	S232	IKK	0.995	LAMDEGYFAYSHLERIGSCSR	cdc2	0.579	YFAYSHLER	EEF2K; EEF2K; HASPIN; HASPIN; HASPIN; EEF2K; PLK2
sp|Q9IH62|GLYCP_NIPAVGlycoproteinGOS=NipahvirusOX=3052225GN=GPE=1SV=1	S264	IKK	0.995	EVLDRGDEVPSLFMTNVWTPP	cdc2	0.527	DEVPSLFMT	EEF2K; EEF2K; MAPK9; MAPK9; MAPK9; EEF2K
sp|Q9IH62|GLYCP_NIPAVGlycoproteinGOS=NipahvirusOX=3052225GN=GPE=1SV=1	S264	IKK	0.995	EVLDRGDEVPSLFMTNVWTPP	cdc2	0.527	DEVPSLFMT	EEF2K; EEF2K; MAPK9; MAPK9; MAPK9; EEF2K
sp|Q9IH62|GLYCP_NIPAVGlycoproteinGOS=NipahvirusOX=3052225GN=GPE=1SV=1	S264	IKK	0.995	EVLDRGDEVPSLFMTNVWTPP	cdc2	0.527	DEVPSLFMT	EEF2K; EEF2K; MAPK9; MAPK9; MAPK9; EEF2K
sp|Q9IH62|GLYCP_NIPAVGlycoproteinGOS=NipahvirusOX=3052225GN=GPE=1SV=1	S264	IKK	0.995	EVLDRGDEVPSLFMTNVWTPP	cdc2	0.527	DEVPSLFMT	EEF2K; EEF2K; MAPK9; MAPK9; MAPK9; EEF2K
sp|Q9IH63|FUS_NIPAVFusionglycoproteinF0OS=NipahvirusOX=3052225GN=FPE=1SV=1	S490	IKK	0.995	LLDTVNPSLISMLSMIILYVL	cdc2	0.517	PSLISMLSM	HASPIN
sp|Q9IK91|PHOSP_NIPAVPhosphoproteinOS=NipahvirusOX=3052225GN=P/V/CPE=1SV=1	S130	IKK	0.995	GGECTGYGFTSSPERGWSDYT	cdc2	0.537	YGFTSSPER	PLK2
sp|Q9IK91|PHOSP_NIPAVPhosphoproteinOS=NipahvirusOX=3052225GN=P/V/CPE=1SV=1	S266	IKK	0.995	GSSSEVIVGISPEDEEPSSVG	cdc2	0.512	IVGISPEDE	EEF2K; EEF2K; HASPIN; EEF2K; MAPK9; HASPIN; HASPIN; EEF2K; HASPIN; MAPK9; MAPK9; MAPK9; EEF2K; MAPK9; HASPIN
sp|Q9IK91|PHOSP_NIPAVPhosphoproteinOS=NipahvirusOX=3052225GN=P/V/CPE=1SV=1	S266	IKK	0.995	GSSSEVIVGISPEDEEPSSVG	cdc2	0.512	IVGISPEDE	EEF2K; EEF2K; HASPIN; EEF2K; MAPK9; HASPIN; HASPIN; EEF2K; HASPIN; MAPK9; MAPK9; MAPK9; EEF2K; MAPK9; HASPIN
sp|Q9IK91|PHOSP_NIPAVPhosphoproteinOS=NipahvirusOX=3052225GN=P/V/CPE=1SV=1	S266	IKK	0.995	GSSSEVIVGISPEDEEPSSVG	cdc2	0.512	IVGISPEDE	EEF2K; EEF2K; HASPIN; EEF2K; MAPK9; HASPIN; HASPIN; EEF2K; HASPIN; MAPK9; MAPK9; MAPK9; EEF2K; MAPK9; HASPIN
sp|Q9IK91|PHOSP_NIPAVPhosphoproteinOS=NipahvirusOX=3052225GN=P/V/CPE=1SV=1	S266	IKK	0.995	GSSSEVIVGISPEDEEPSSVG	cdc2	0.512	IVGISPEDE	EEF2K; EEF2K; HASPIN; EEF2K; MAPK9; HASPIN; HASPIN; EEF2K; HASPIN; MAPK9; MAPK9; MAPK9; EEF2K; MAPK9; HASPIN
sp|Q9IK91|PHOSP_NIPAVPhosphoproteinOS=NipahvirusOX=3052225GN=P/V/CPE=1SV=1	S266	IKK	0.995	GSSSEVIVGISPEDEEPSSVG	cdc2	0.512	IVGISPEDE	EEF2K; EEF2K; HASPIN; EEF2K; MAPK9; HASPIN; HASPIN; EEF2K; HASPIN; MAPK9; MAPK9; MAPK9; EEF2K; MAPK9; HASPIN
sp|Q9IK91|PHOSP_NIPAVPhosphoproteinOS=NipahvirusOX=3052225GN=P/V/CPE=1SV=1	S266	IKK	0.995	GSSSEVIVGISPEDEEPSSVG	cdc2	0.512	IVGISPEDE	EEF2K; EEF2K; HASPIN; EEF2K; MAPK9; HASPIN; HASPIN; EEF2K; HASPIN; MAPK9; MAPK9; MAPK9; EEF2K; MAPK9; HASPIN
sp|Q9IK91|PHOSP_NIPAVPhosphoproteinOS=NipahvirusOX=3052225GN=P/V/CPE=1SV=1	S266	IKK	0.995	GSSSEVIVGISPEDEEPSSVG	cdc2	0.512	IVGISPEDE	EEF2K; EEF2K; HASPIN; EEF2K; MAPK9; HASPIN; HASPIN; EEF2K; HASPIN; MAPK9; MAPK9; MAPK9; EEF2K; MAPK9; HASPIN
sp|Q9IK91|PHOSP_NIPAVPhosphoproteinOS=NipahvirusOX=3052225GN=P/V/CPE=1SV=1	S266	IKK	0.995	GSSSEVIVGISPEDEEPSSVG	cdc2	0.512	IVGISPEDE	EEF2K; EEF2K; HASPIN; EEF2K; MAPK9; HASPIN; HASPIN; EEF2K; HASPIN; MAPK9; MAPK9; MAPK9; EEF2K; MAPK9; HASPIN
sp|Q9IK91|PHOSP_NIPAVPhosphoproteinOS=NipahvirusOX=3052225GN=P/V/CPE=1SV=1	S266	IKK	0.995	GSSSEVIVGISPEDEEPSSVG	cdc2	0.512	IVGISPEDE	EEF2K; EEF2K; HASPIN; EEF2K; MAPK9; HASPIN; HASPIN; EEF2K; HASPIN; MAPK9; MAPK9; MAPK9; EEF2K; MAPK9; HASPIN
sp|Q9IK91|PHOSP_NIPAVPhosphoproteinOS=NipahvirusOX=3052225GN=P/V/CPE=1SV=1	S481	IKK	0.995	DSLDDKYIMPSDDFSNTFFPH	cdc2	0.503	YIMPSDDFS	ACVR1; ACVR1; EEF2K; ACVR1; MAPK9; ACVR1; MAST2; EEF2K; EEF2K; ACVR1; EEF2K; MAPK9; EEF2K; MAST2; MAPK9; MAPK9; ACVR1; MAPK9; EEF2K; MAPK9; MAST2; MAST2; MAST2; ACVR1; MAST2; EEF2K; MAST2; MAPK9
sp|Q9IK91|PHOSP_NIPAVPhosphoproteinOS=NipahvirusOX=3052225GN=P/V/CPE=1SV=1	S481	IKK	0.995	DSLDDKYIMPSDDFSNTFFPH	cdc2	0.503	YIMPSDDFS	ACVR1; ACVR1; EEF2K; ACVR1; MAPK9; ACVR1; MAST2; EEF2K; EEF2K; ACVR1; EEF2K; MAPK9; EEF2K; MAST2; MAPK9; MAPK9; ACVR1; MAPK9; EEF2K; MAPK9; MAST2; MAST2; MAST2; ACVR1; MAST2; EEF2K; MAST2; MAPK9
sp|Q9IK91|PHOSP_NIPAVPhosphoproteinOS=NipahvirusOX=3052225GN=P/V/CPE=1SV=1	S481	IKK	0.995	DSLDDKYIMPSDDFSNTFFPH	cdc2	0.503	YIMPSDDFS	ACVR1; ACVR1; EEF2K; ACVR1; MAPK9; ACVR1; MAST2; EEF2K; EEF2K; ACVR1; EEF2K; MAPK9; EEF2K; MAST2; MAPK9; MAPK9; ACVR1; MAPK9; EEF2K; MAPK9; MAST2; MAST2; MAST2; ACVR1; MAST2; EEF2K; MAST2; MAPK9
sp|Q9IK91|PHOSP_NIPAVPhosphoproteinOS=NipahvirusOX=3052225GN=P/V/CPE=1SV=1	S481	IKK	0.995	DSLDDKYIMPSDDFSNTFFPH	cdc2	0.503	YIMPSDDFS	ACVR1; ACVR1; EEF2K; ACVR1; MAPK9; ACVR1; MAST2; EEF2K; EEF2K; ACVR1; EEF2K; MAPK9; EEF2K; MAST2; MAPK9; MAPK9; ACVR1; MAPK9; EEF2K; MAPK9; MAST2; MAST2; MAST2; ACVR1; MAST2; EEF2K; MAST2; MAPK9
sp|Q9IK91|PHOSP_NIPAVPhosphoproteinOS=NipahvirusOX=3052225GN=P/V/CPE=1SV=1	S481	IKK	0.995	DSLDDKYIMPSDDFSNTFFPH	cdc2	0.503	YIMPSDDFS	ACVR1; ACVR1; EEF2K; ACVR1; MAPK9; ACVR1; MAST2; EEF2K; EEF2K; ACVR1; EEF2K; MAPK9; EEF2K; MAST2; MAPK9; MAPK9; ACVR1; MAPK9; EEF2K; MAPK9; MAST2; MAST2; MAST2; ACVR1; MAST2; EEF2K; MAST2; MAPK9
sp|Q9IK91|PHOSP_NIPAVPhosphoproteinOS=NipahvirusOX=3052225GN=P/V/CPE=1SV=1	S481	IKK	0.995	DSLDDKYIMPSDDFSNTFFPH	cdc2	0.503	YIMPSDDFS	ACVR1; ACVR1; EEF2K; ACVR1; MAPK9; ACVR1; MAST2; EEF2K; EEF2K; ACVR1; EEF2K; MAPK9; EEF2K; MAST2; MAPK9; MAPK9; ACVR1; MAPK9; EEF2K; MAPK9; MAST2; MAST2; MAST2; ACVR1; MAST2; EEF2K; MAST2; MAPK9
sp|Q9IK91|PHOSP_NIPAVPhosphoproteinOS=NipahvirusOX=3052225GN=P/V/CPE=1SV=1	S481	IKK	0.995	DSLDDKYIMPSDDFSNTFFPH	cdc2	0.503	YIMPSDDFS	ACVR1; ACVR1; EEF2K; ACVR1; MAPK9; ACVR1; MAST2; EEF2K; EEF2K; ACVR1; EEF2K; MAPK9; EEF2K; MAST2; MAPK9; MAPK9; ACVR1; MAPK9; EEF2K; MAPK9; MAST2; MAST2; MAST2; ACVR1; MAST2; EEF2K; MAST2; MAPK9
sp|Q9IK91|PHOSP_NIPAVPhosphoproteinOS=NipahvirusOX=3052225GN=P/V/CPE=1SV=1	S481	IKK	0.995	DSLDDKYIMPSDDFSNTFFPH	cdc2	0.503	YIMPSDDFS	ACVR1; ACVR1; EEF2K; ACVR1; MAPK9; ACVR1; MAST2; EEF2K; EEF2K; ACVR1; EEF2K; MAPK9; EEF2K; MAST2; MAPK9; MAPK9; ACVR1; MAPK9; EEF2K; MAPK9; MAST2; MAST2; MAST2; ACVR1; MAST2; EEF2K; MAST2; MAPK9
sp|Q9IK91|PHOSP_NIPAVPhosphoproteinOS=NipahvirusOX=3052225GN=P/V/CPE=1SV=1	S481	IKK	0.995	DSLDDKYIMPSDDFSNTFFPH	cdc2	0.503	YIMPSDDFS	ACVR1; ACVR1; EEF2K; ACVR1; MAPK9; ACVR1; MAST2; EEF2K; EEF2K; ACVR1; EEF2K; MAPK9; EEF2K; MAST2; MAPK9; MAPK9; ACVR1; MAPK9; EEF2K; MAPK9; MAST2; MAST2; MAST2; ACVR1; MAST2; EEF2K; MAST2; MAPK9
sp|Q9IK91|PHOSP_NIPAVPhosphoproteinOS=NipahvirusOX=3052225GN=P/V/CPE=1SV=1	S481	IKK	0.995	DSLDDKYIMPSDDFSNTFFPH	cdc2	0.503	YIMPSDDFS	ACVR1; ACVR1; EEF2K; ACVR1; MAPK9; ACVR1; MAST2; EEF2K; EEF2K; ACVR1; EEF2K; MAPK9; EEF2K; MAST2; MAPK9; MAPK9; ACVR1; MAPK9; EEF2K; MAPK9; MAST2; MAST2; MAST2; ACVR1; MAST2; EEF2K; MAST2; MAPK9
sp|Q9IK91|PHOSP_NIPAVPhosphoproteinOS=NipahvirusOX=3052225GN=P/V/CPE=1SV=1	S481	IKK	0.995	DSLDDKYIMPSDDFSNTFFPH	cdc2	0.503	YIMPSDDFS	ACVR1; ACVR1; EEF2K; ACVR1; MAPK9; ACVR1; MAST2; EEF2K; EEF2K; ACVR1; EEF2K; MAPK9; EEF2K; MAST2; MAPK9; MAPK9; ACVR1; MAPK9; EEF2K; MAPK9; MAST2; MAST2; MAST2; ACVR1; MAST2; EEF2K; MAST2; MAPK9
sp|Q9IK91|PHOSP_NIPAVPhosphoproteinOS=NipahvirusOX=3052225GN=P/V/CPE=1SV=1	S481	IKK	0.995	DSLDDKYIMPSDDFSNTFFPH	cdc2	0.503	YIMPSDDFS	ACVR1; ACVR1; EEF2K; ACVR1; MAPK9; ACVR1; MAST2; EEF2K; EEF2K; ACVR1; EEF2K; MAPK9; EEF2K; MAST2; MAPK9; MAPK9; ACVR1; MAPK9; EEF2K; MAPK9; MAST2; MAST2; MAST2; ACVR1; MAST2; EEF2K; MAST2; MAPK9
sp|Q9IK91|PHOSP_NIPAVPhosphoproteinOS=NipahvirusOX=3052225GN=P/V/CPE=1SV=1	S481	IKK	0.995	DSLDDKYIMPSDDFSNTFFPH	cdc2	0.503	YIMPSDDFS	ACVR1; ACVR1; EEF2K; ACVR1; MAPK9; ACVR1; MAST2; EEF2K; EEF2K; ACVR1; EEF2K; MAPK9; EEF2K; MAST2; MAPK9; MAPK9; ACVR1; MAPK9; EEF2K; MAPK9; MAST2; MAST2; MAST2; ACVR1; MAST2; EEF2K; MAST2; MAPK9
sp|Q9IK91|PHOSP_NIPAVPhosphoproteinOS=NipahvirusOX=3052225GN=P/V/CPE=1SV=1	S481	IKK	0.995	DSLDDKYIMPSDDFSNTFFPH	cdc2	0.503	YIMPSDDFS	ACVR1; ACVR1; EEF2K; ACVR1; MAPK9; ACVR1; MAST2; EEF2K; EEF2K; ACVR1; EEF2K; MAPK9; EEF2K; MAST2; MAPK9; MAPK9; ACVR1; MAPK9; EEF2K; MAPK9; MAST2; MAST2; MAST2; ACVR1; MAST2; EEF2K; MAST2; MAPK9
sp|Q9IK91|PHOSP_NIPAVPhosphoproteinOS=NipahvirusOX=3052225GN=P/V/CPE=1SV=1	S481	IKK	0.995	DSLDDKYIMPSDDFSNTFFPH	cdc2	0.503	YIMPSDDFS	ACVR1; ACVR1; EEF2K; ACVR1; MAPK9; ACVR1; MAST2; EEF2K; EEF2K; ACVR1; EEF2K; MAPK9; EEF2K; MAST2; MAPK9; MAPK9; ACVR1; MAPK9; EEF2K; MAPK9; MAST2; MAST2; MAST2; ACVR1; MAST2; EEF2K; MAST2; MAPK9
sp|Q9IK91|PHOSP_NIPAVPhosphoproteinOS=NipahvirusOX=3052225GN=P/V/CPE=1SV=1	S481	IKK	0.995	DSLDDKYIMPSDDFSNTFFPH	cdc2	0.503	YIMPSDDFS	ACVR1; ACVR1; EEF2K; ACVR1; MAPK9; ACVR1; MAST2; EEF2K; EEF2K; ACVR1; EEF2K; MAPK9; EEF2K; MAST2; MAPK9; MAPK9; ACVR1; MAPK9; EEF2K; MAPK9; MAST2; MAST2; MAST2; ACVR1; MAST2; EEF2K; MAST2; MAPK9
sp|Q9IK91|PHOSP_NIPAVPhosphoproteinOS=NipahvirusOX=3052225GN=P/V/CPE=1SV=1	S610	IKK	0.995	RDILEQQSLFSFDNVKNFRDG	cdc2	0.507	QSLFSFDNV	MAST2
sp|Q9IK92|NCAP_NIPAVNucleoproteinOS=NipahvirusOX=3052225GN=NPE=1SV=1	S224	IKK	0.995	LTEMRNLLSQSLSVRKFMVEI	cdc2	0.556	LLSQSLSVR	EEF2K; EEF2K; MAP3K1; MAP3K1; MAP3K1; EEF2K; MAST2
sp|Q9IK92|NCAP_NIPAVNucleoproteinOS=NipahvirusOX=3052225GN=NPE=1SV=1	S224	IKK	0.995	LTEMRNLLSQSLSVRKFMVEI	cdc2	0.556	LLSQSLSVR	EEF2K; EEF2K; MAP3K1; MAP3K1; MAP3K1; EEF2K; MAST2
sp|Q9IK92|NCAP_NIPAVNucleoproteinOS=NipahvirusOX=3052225GN=NPE=1SV=1	S224	IKK	0.995	LTEMRNLLSQSLSVRKFMVEI	cdc2	0.556	LLSQSLSVR	EEF2K; EEF2K; MAP3K1; MAP3K1; MAP3K1; EEF2K; MAST2
sp|Q9IK92|NCAP_NIPAVNucleoproteinOS=NipahvirusOX=3052225GN=NPE=1SV=1	S224	IKK	0.995	LTEMRNLLSQSLSVRKFMVEI	cdc2	0.556	LLSQSLSVR	EEF2K; EEF2K; MAP3K1; MAP3K1; MAP3K1; EEF2K; MAST2
sp|Q9IK92|NCAP_NIPAVNucleoproteinOS=NipahvirusOX=3052225GN=NPE=1SV=1	S226	IKK	0.995	EMRNLLSQSLSVRKFMVEILI	cdc2	0.545	SQSLSVRKF	WEE1
sp|Q9IK92|NCAP_NIPAVNucleoproteinOS=NipahvirusOX=3052225GN=NPE=1SV=1	S451	IKK	0.995	RQSVTFKREMSISSLANSVPS	cdc2	0.513	KREMSISSL	HASPIN; HASPIN; LRRK2; LRRK2; LRRK2; HASPIN
sp|Q9IK92|NCAP_NIPAVNucleoproteinOS=NipahvirusOX=3052225GN=NPE=1SV=1	S451	IKK	0.995	RQSVTFKREMSISSLANSVPS	cdc2	0.513	KREMSISSL	HASPIN; HASPIN; LRRK2; LRRK2; LRRK2; HASPIN
sp|Q9IK92|NCAP_NIPAVNucleoproteinOS=NipahvirusOX=3052225GN=NPE=1SV=1	S451	IKK	0.995	RQSVTFKREMSISSLANSVPS	cdc2	0.513	KREMSISSL	HASPIN; HASPIN; LRRK2; LRRK2; LRRK2; HASPIN
sp|Q9IK92|NCAP_NIPAVNucleoproteinOS=NipahvirusOX=3052225GN=NPE=1SV=1	S451	IKK	0.995	RQSVTFKREMSISSLANSVPS	cdc2	0.513	KREMSISSL	HASPIN; HASPIN; LRRK2; LRRK2; LRRK2; HASPIN
sp|P0C1C7|W_NIPAVProteinWOS=NipahvirusOX=3052225GN=P/V/CPE=1SV=1	S266	MAPK	0.895	GSSSEVIVGISPEDEEPSSVG	cdc2	0.512	IVGISPEDE	EEF2K; EEF2K; HASPIN; EEF2K; MAPK9; HASPIN; HASPIN; EEF2K; HASPIN; MAPK9; MAPK9; MAPK9; EEF2K; MAPK9; HASPIN
sp|P0C1C7|W_NIPAVProteinWOS=NipahvirusOX=3052225GN=P/V/CPE=1SV=1	S266	MAPK	0.895	GSSSEVIVGISPEDEEPSSVG	cdc2	0.512	IVGISPEDE	EEF2K; EEF2K; HASPIN; EEF2K; MAPK9; HASPIN; HASPIN; EEF2K; HASPIN; MAPK9; MAPK9; MAPK9; EEF2K; MAPK9; HASPIN
sp|P0C1C7|W_NIPAVProteinWOS=NipahvirusOX=3052225GN=P/V/CPE=1SV=1	S266	MAPK	0.895	GSSSEVIVGISPEDEEPSSVG	cdc2	0.512	IVGISPEDE	EEF2K; EEF2K; HASPIN; EEF2K; MAPK9; HASPIN; HASPIN; EEF2K; HASPIN; MAPK9; MAPK9; MAPK9; EEF2K; MAPK9; HASPIN
sp|P0C1C7|W_NIPAVProteinWOS=NipahvirusOX=3052225GN=P/V/CPE=1SV=1	S266	MAPK	0.895	GSSSEVIVGISPEDEEPSSVG	cdc2	0.512	IVGISPEDE	EEF2K; EEF2K; HASPIN; EEF2K; MAPK9; HASPIN; HASPIN; EEF2K; HASPIN; MAPK9; MAPK9; MAPK9; EEF2K; MAPK9; HASPIN
sp|P0C1C7|W_NIPAVProteinWOS=NipahvirusOX=3052225GN=P/V/CPE=1SV=1	S266	MAPK	0.895	GSSSEVIVGISPEDEEPSSVG	cdc2	0.512	IVGISPEDE	EEF2K; EEF2K; HASPIN; EEF2K; MAPK9; HASPIN; HASPIN; EEF2K; HASPIN; MAPK9; MAPK9; MAPK9; EEF2K; MAPK9; HASPIN
sp|P0C1C7|W_NIPAVProteinWOS=NipahvirusOX=3052225GN=P/V/CPE=1SV=1	S266	MAPK	0.895	GSSSEVIVGISPEDEEPSSVG	cdc2	0.512	IVGISPEDE	EEF2K; EEF2K; HASPIN; EEF2K; MAPK9; HASPIN; HASPIN; EEF2K; HASPIN; MAPK9; MAPK9; MAPK9; EEF2K; MAPK9; HASPIN
sp|P0C1C7|W_NIPAVProteinWOS=NipahvirusOX=3052225GN=P/V/CPE=1SV=1	S266	MAPK	0.895	GSSSEVIVGISPEDEEPSSVG	cdc2	0.512	IVGISPEDE	EEF2K; EEF2K; HASPIN; EEF2K; MAPK9; HASPIN; HASPIN; EEF2K; HASPIN; MAPK9; MAPK9; MAPK9; EEF2K; MAPK9; HASPIN
sp|P0C1C7|W_NIPAVProteinWOS=NipahvirusOX=3052225GN=P/V/CPE=1SV=1	S266	MAPK	0.895	GSSSEVIVGISPEDEEPSSVG	cdc2	0.512	IVGISPEDE	EEF2K; EEF2K; HASPIN; EEF2K; MAPK9; HASPIN; HASPIN; EEF2K; HASPIN; MAPK9; MAPK9; MAPK9; EEF2K; MAPK9; HASPIN
sp|P0C1C7|W_NIPAVProteinWOS=NipahvirusOX=3052225GN=P/V/CPE=1SV=1	S266	MAPK	0.895	GSSSEVIVGISPEDEEPSSVG	cdc2	0.512	IVGISPEDE	EEF2K; EEF2K; HASPIN; EEF2K; MAPK9; HASPIN; HASPIN; EEF2K; HASPIN; MAPK9; MAPK9; MAPK9; EEF2K; MAPK9; HASPIN
sp|Q9IH63|FUS_NIPAVFusionglycoproteinF0OS=NipahvirusOX=3052225GN=FPE=1SV=1	S402	MAPK	0.629	CQCQTTGRAISQSGEQTLLMI	cdc2	0.523	GRAISQSGE	EEF2K; EEF2K; HASPIN; HASPIN; HASPIN; EEF2K
sp|Q9IH63|FUS_NIPAVFusionglycoproteinF0OS=NipahvirusOX=3052225GN=FPE=1SV=1	S402	MAPK	0.629	CQCQTTGRAISQSGEQTLLMI	cdc2	0.523	GRAISQSGE	EEF2K; EEF2K; HASPIN; HASPIN; HASPIN; EEF2K
sp|Q9IH63|FUS_NIPAVFusionglycoproteinF0OS=NipahvirusOX=3052225GN=FPE=1SV=1	S402	MAPK	0.629	CQCQTTGRAISQSGEQTLLMI	cdc2	0.523	GRAISQSGE	EEF2K; EEF2K; HASPIN; HASPIN; HASPIN; EEF2K
sp|Q9IH63|FUS_NIPAVFusionglycoproteinF0OS=NipahvirusOX=3052225GN=FPE=1SV=1	S402	MAPK	0.629	CQCQTTGRAISQSGEQTLLMI	cdc2	0.523	GRAISQSGE	EEF2K; EEF2K; HASPIN; HASPIN; HASPIN; EEF2K
sp|Q9IK91|PHOSP_NIPAVPhosphoproteinOS=NipahvirusOX=3052225GN=P/V/CPE=1SV=1	S266	MAPK	0.895	GSSSEVIVGISPEDEEPSSVG	cdc2	0.512	IVGISPEDE	EEF2K; EEF2K; HASPIN; EEF2K; MAPK9; HASPIN; HASPIN; EEF2K; HASPIN; MAPK9; MAPK9; MAPK9; EEF2K; MAPK9; HASPIN
sp|Q9IK91|PHOSP_NIPAVPhosphoproteinOS=NipahvirusOX=3052225GN=P/V/CPE=1SV=1	S266	MAPK	0.895	GSSSEVIVGISPEDEEPSSVG	cdc2	0.512	IVGISPEDE	EEF2K; EEF2K; HASPIN; EEF2K; MAPK9; HASPIN; HASPIN; EEF2K; HASPIN; MAPK9; MAPK9; MAPK9; EEF2K; MAPK9; HASPIN
sp|Q9IK91|PHOSP_NIPAVPhosphoproteinOS=NipahvirusOX=3052225GN=P/V/CPE=1SV=1	S266	MAPK	0.895	GSSSEVIVGISPEDEEPSSVG	cdc2	0.512	IVGISPEDE	EEF2K; EEF2K; HASPIN; EEF2K; MAPK9; HASPIN; HASPIN; EEF2K; HASPIN; MAPK9; MAPK9; MAPK9; EEF2K; MAPK9; HASPIN
sp|Q9IK91|PHOSP_NIPAVPhosphoproteinOS=NipahvirusOX=3052225GN=P/V/CPE=1SV=1	S266	MAPK	0.895	GSSSEVIVGISPEDEEPSSVG	cdc2	0.512	IVGISPEDE	EEF2K; EEF2K; HASPIN; EEF2K; MAPK9; HASPIN; HASPIN; EEF2K; HASPIN; MAPK9; MAPK9; MAPK9; EEF2K; MAPK9; HASPIN
sp|Q9IK91|PHOSP_NIPAVPhosphoproteinOS=NipahvirusOX=3052225GN=P/V/CPE=1SV=1	S266	MAPK	0.895	GSSSEVIVGISPEDEEPSSVG	cdc2	0.512	IVGISPEDE	EEF2K; EEF2K; HASPIN; EEF2K; MAPK9; HASPIN; HASPIN; EEF2K; HASPIN; MAPK9; MAPK9; MAPK9; EEF2K; MAPK9; HASPIN
sp|Q9IK91|PHOSP_NIPAVPhosphoproteinOS=NipahvirusOX=3052225GN=P/V/CPE=1SV=1	S266	MAPK	0.895	GSSSEVIVGISPEDEEPSSVG	cdc2	0.512	IVGISPEDE	EEF2K; EEF2K; HASPIN; EEF2K; MAPK9; HASPIN; HASPIN; EEF2K; HASPIN; MAPK9; MAPK9; MAPK9; EEF2K; MAPK9; HASPIN
sp|Q9IK91|PHOSP_NIPAVPhosphoproteinOS=NipahvirusOX=3052225GN=P/V/CPE=1SV=1	S266	MAPK	0.895	GSSSEVIVGISPEDEEPSSVG	cdc2	0.512	IVGISPEDE	EEF2K; EEF2K; HASPIN; EEF2K; MAPK9; HASPIN; HASPIN; EEF2K; HASPIN; MAPK9; MAPK9; MAPK9; EEF2K; MAPK9; HASPIN
sp|Q9IK91|PHOSP_NIPAVPhosphoproteinOS=NipahvirusOX=3052225GN=P/V/CPE=1SV=1	S266	MAPK	0.895	GSSSEVIVGISPEDEEPSSVG	cdc2	0.512	IVGISPEDE	EEF2K; EEF2K; HASPIN; EEF2K; MAPK9; HASPIN; HASPIN; EEF2K; HASPIN; MAPK9; MAPK9; MAPK9; EEF2K; MAPK9; HASPIN
sp|Q9IK91|PHOSP_NIPAVPhosphoproteinOS=NipahvirusOX=3052225GN=P/V/CPE=1SV=1	S266	MAPK	0.895	GSSSEVIVGISPEDEEPSSVG	cdc2	0.512	IVGISPEDE	EEF2K; EEF2K; HASPIN; EEF2K; MAPK9; HASPIN; HASPIN; EEF2K; HASPIN; MAPK9; MAPK9; MAPK9; EEF2K; MAPK9; HASPIN
sp|P0C1C7|W_NIPAVProteinWOS=NipahvirusOX=3052225GN=P/V/CPE=1SV=1	S266	Other	0.661	GSSSEVIVGISPEDEEPSSVG	cdc2	0.512	IVGISPEDE	EEF2K; EEF2K; HASPIN; EEF2K; MAPK9; HASPIN; HASPIN; EEF2K; HASPIN; MAPK9; MAPK9; MAPK9; EEF2K; MAPK9; HASPIN
sp|P0C1C7|W_NIPAVProteinWOS=NipahvirusOX=3052225GN=P/V/CPE=1SV=1	S266	Other	0.661	GSSSEVIVGISPEDEEPSSVG	cdc2	0.512	IVGISPEDE	EEF2K; EEF2K; HASPIN; EEF2K; MAPK9; HASPIN; HASPIN; EEF2K; HASPIN; MAPK9; MAPK9; MAPK9; EEF2K; MAPK9; HASPIN
sp|P0C1C7|W_NIPAVProteinWOS=NipahvirusOX=3052225GN=P/V/CPE=1SV=1	S266	Other	0.661	GSSSEVIVGISPEDEEPSSVG	cdc2	0.512	IVGISPEDE	EEF2K; EEF2K; HASPIN; EEF2K; MAPK9; HASPIN; HASPIN; EEF2K; HASPIN; MAPK9; MAPK9; MAPK9; EEF2K; MAPK9; HASPIN
sp|P0C1C7|W_NIPAVProteinWOS=NipahvirusOX=3052225GN=P/V/CPE=1SV=1	S266	Other	0.661	GSSSEVIVGISPEDEEPSSVG	cdc2	0.512	IVGISPEDE	EEF2K; EEF2K; HASPIN; EEF2K; MAPK9; HASPIN; HASPIN; EEF2K; HASPIN; MAPK9; MAPK9; MAPK9; EEF2K; MAPK9; HASPIN
sp|P0C1C7|W_NIPAVProteinWOS=NipahvirusOX=3052225GN=P/V/CPE=1SV=1	S266	Other	0.661	GSSSEVIVGISPEDEEPSSVG	cdc2	0.512	IVGISPEDE	EEF2K; EEF2K; HASPIN; EEF2K; MAPK9; HASPIN; HASPIN; EEF2K; HASPIN; MAPK9; MAPK9; MAPK9; EEF2K; MAPK9; HASPIN
sp|P0C1C7|W_NIPAVProteinWOS=NipahvirusOX=3052225GN=P/V/CPE=1SV=1	S266	Other	0.661	GSSSEVIVGISPEDEEPSSVG	cdc2	0.512	IVGISPEDE	EEF2K; EEF2K; HASPIN; EEF2K; MAPK9; HASPIN; HASPIN; EEF2K; HASPIN; MAPK9; MAPK9; MAPK9; EEF2K; MAPK9; HASPIN
sp|P0C1C7|W_NIPAVProteinWOS=NipahvirusOX=3052225GN=P/V/CPE=1SV=1	S266	Other	0.661	GSSSEVIVGISPEDEEPSSVG	cdc2	0.512	IVGISPEDE	EEF2K; EEF2K; HASPIN; EEF2K; MAPK9; HASPIN; HASPIN; EEF2K; HASPIN; MAPK9; MAPK9; MAPK9; EEF2K; MAPK9; HASPIN
sp|P0C1C7|W_NIPAVProteinWOS=NipahvirusOX=3052225GN=P/V/CPE=1SV=1	S266	Other	0.661	GSSSEVIVGISPEDEEPSSVG	cdc2	0.512	IVGISPEDE	EEF2K; EEF2K; HASPIN; EEF2K; MAPK9; HASPIN; HASPIN; EEF2K; HASPIN; MAPK9; MAPK9; MAPK9; EEF2K; MAPK9; HASPIN
sp|P0C1C7|W_NIPAVProteinWOS=NipahvirusOX=3052225GN=P/V/CPE=1SV=1	S266	Other	0.661	GSSSEVIVGISPEDEEPSSVG	cdc2	0.512	IVGISPEDE	EEF2K; EEF2K; HASPIN; EEF2K; MAPK9; HASPIN; HASPIN; EEF2K; HASPIN; MAPK9; MAPK9; MAPK9; EEF2K; MAPK9; HASPIN
sp|Q9IH63|FUS_NIPAVFusionglycoproteinF0OS=NipahvirusOX=3052225GN=FPE=1SV=1	S402	Other	0.738	CQCQTTGRAISQSGEQTLLMI	cdc2	0.523	GRAISQSGE	EEF2K; EEF2K; HASPIN; HASPIN; HASPIN; EEF2K
sp|Q9IH63|FUS_NIPAVFusionglycoproteinF0OS=NipahvirusOX=3052225GN=FPE=1SV=1	S402	Other	0.738	CQCQTTGRAISQSGEQTLLMI	cdc2	0.523	GRAISQSGE	EEF2K; EEF2K; HASPIN; HASPIN; HASPIN; EEF2K
sp|Q9IH63|FUS_NIPAVFusionglycoproteinF0OS=NipahvirusOX=3052225GN=FPE=1SV=1	S402	Other	0.738	CQCQTTGRAISQSGEQTLLMI	cdc2	0.523	GRAISQSGE	EEF2K; EEF2K; HASPIN; HASPIN; HASPIN; EEF2K
sp|Q9IH63|FUS_NIPAVFusionglycoproteinF0OS=NipahvirusOX=3052225GN=FPE=1SV=1	S402	Other	0.738	CQCQTTGRAISQSGEQTLLMI	cdc2	0.523	GRAISQSGE	EEF2K; EEF2K; HASPIN; HASPIN; HASPIN; EEF2K
sp|Q9IK90|MATRX_NIPAVMatrixproteinOS=NipahvirusOX=3052225GN=MPE=1SV=1	T179	Other	0.629	QALRIFFLSITKLNDSGIYMI	cdc2	0.527	FLSITKLND	HASPIN
sp|Q9IK91|PHOSP_NIPAVPhosphoproteinOS=NipahvirusOX=3052225GN=P/V/CPE=1SV=1	S266	Other	0.661	GSSSEVIVGISPEDEEPSSVG	cdc2	0.512	IVGISPEDE	EEF2K; EEF2K; HASPIN; EEF2K; MAPK9; HASPIN; HASPIN; EEF2K; HASPIN; MAPK9; MAPK9; MAPK9; EEF2K; MAPK9; HASPIN
sp|Q9IK91|PHOSP_NIPAVPhosphoproteinOS=NipahvirusOX=3052225GN=P/V/CPE=1SV=1	S266	Other	0.661	GSSSEVIVGISPEDEEPSSVG	cdc2	0.512	IVGISPEDE	EEF2K; EEF2K; HASPIN; EEF2K; MAPK9; HASPIN; HASPIN; EEF2K; HASPIN; MAPK9; MAPK9; MAPK9; EEF2K; MAPK9; HASPIN
sp|Q9IK91|PHOSP_NIPAVPhosphoproteinOS=NipahvirusOX=3052225GN=P/V/CPE=1SV=1	S266	Other	0.661	GSSSEVIVGISPEDEEPSSVG	cdc2	0.512	IVGISPEDE	EEF2K; EEF2K; HASPIN; EEF2K; MAPK9; HASPIN; HASPIN; EEF2K; HASPIN; MAPK9; MAPK9; MAPK9; EEF2K; MAPK9; HASPIN
sp|Q9IK91|PHOSP_NIPAVPhosphoproteinOS=NipahvirusOX=3052225GN=P/V/CPE=1SV=1	S266	Other	0.661	GSSSEVIVGISPEDEEPSSVG	cdc2	0.512	IVGISPEDE	EEF2K; EEF2K; HASPIN; EEF2K; MAPK9; HASPIN; HASPIN; EEF2K; HASPIN; MAPK9; MAPK9; MAPK9; EEF2K; MAPK9; HASPIN
sp|Q9IK91|PHOSP_NIPAVPhosphoproteinOS=NipahvirusOX=3052225GN=P/V/CPE=1SV=1	S266	Other	0.661	GSSSEVIVGISPEDEEPSSVG	cdc2	0.512	IVGISPEDE	EEF2K; EEF2K; HASPIN; EEF2K; MAPK9; HASPIN; HASPIN; EEF2K; HASPIN; MAPK9; MAPK9; MAPK9; EEF2K; MAPK9; HASPIN
sp|Q9IK91|PHOSP_NIPAVPhosphoproteinOS=NipahvirusOX=3052225GN=P/V/CPE=1SV=1	S266	Other	0.661	GSSSEVIVGISPEDEEPSSVG	cdc2	0.512	IVGISPEDE	EEF2K; EEF2K; HASPIN; EEF2K; MAPK9; HASPIN; HASPIN; EEF2K; HASPIN; MAPK9; MAPK9; MAPK9; EEF2K; MAPK9; HASPIN
sp|Q9IK91|PHOSP_NIPAVPhosphoproteinOS=NipahvirusOX=3052225GN=P/V/CPE=1SV=1	S266	Other	0.661	GSSSEVIVGISPEDEEPSSVG	cdc2	0.512	IVGISPEDE	EEF2K; EEF2K; HASPIN; EEF2K; MAPK9; HASPIN; HASPIN; EEF2K; HASPIN; MAPK9; MAPK9; MAPK9; EEF2K; MAPK9; HASPIN
sp|Q9IK91|PHOSP_NIPAVPhosphoproteinOS=NipahvirusOX=3052225GN=P/V/CPE=1SV=1	S266	Other	0.661	GSSSEVIVGISPEDEEPSSVG	cdc2	0.512	IVGISPEDE	EEF2K; EEF2K; HASPIN; EEF2K; MAPK9; HASPIN; HASPIN; EEF2K; HASPIN; MAPK9; MAPK9; MAPK9; EEF2K; MAPK9; HASPIN
sp|Q9IK91|PHOSP_NIPAVPhosphoproteinOS=NipahvirusOX=3052225GN=P/V/CPE=1SV=1	S266	Other	0.661	GSSSEVIVGISPEDEEPSSVG	cdc2	0.512	IVGISPEDE	EEF2K; EEF2K; HASPIN; EEF2K; MAPK9; HASPIN; HASPIN; EEF2K; HASPIN; MAPK9; MAPK9; MAPK9; EEF2K; MAPK9; HASPIN
sp|Q9IK92|NCAP_NIPAVNucleoproteinOS=NipahvirusOX=3052225GN=NPE=1SV=1	S451	Other	0.738	RQSVTFKREMSISSLANSVPS	cdc2	0.513	KREMSISSL	HASPIN; HASPIN; LRRK2; LRRK2; LRRK2; HASPIN
sp|Q9IK92|NCAP_NIPAVNucleoproteinOS=NipahvirusOX=3052225GN=NPE=1SV=1	S451	Other	0.738	RQSVTFKREMSISSLANSVPS	cdc2	0.513	KREMSISSL	HASPIN; HASPIN; LRRK2; LRRK2; LRRK2; HASPIN
sp|Q9IK92|NCAP_NIPAVNucleoproteinOS=NipahvirusOX=3052225GN=NPE=1SV=1	S451	Other	0.738	RQSVTFKREMSISSLANSVPS	cdc2	0.513	KREMSISSL	HASPIN; HASPIN; LRRK2; LRRK2; LRRK2; HASPIN
sp|Q9IK92|NCAP_NIPAVNucleoproteinOS=NipahvirusOX=3052225GN=NPE=1SV=1	S451	Other	0.738	RQSVTFKREMSISSLANSVPS	cdc2	0.513	KREMSISSL	HASPIN; HASPIN; LRRK2; LRRK2; LRRK2; HASPIN
sp|Q9IK92|NCAP_NIPAVNucleoproteinOS=NipahvirusOX=3052225GN=NPE=1SV=1	T156	Other	0.677	VDSRAYGLRITDMSTLVSAVI	cdc2	0.534	GLRITDMST	HASPIN
sp|Q9IH63|FUS_NIPAVFusionglycoproteinF0OS=NipahvirusOX=3052225GN=FPE=1SV=1	S402	PKA	0.872	CQCQTTGRAISQSGEQTLLMI	cdc2	0.523	GRAISQSGE	EEF2K; EEF2K; HASPIN; HASPIN; HASPIN; EEF2K
sp|Q9IH63|FUS_NIPAVFusionglycoproteinF0OS=NipahvirusOX=3052225GN=FPE=1SV=1	S402	PKA	0.872	CQCQTTGRAISQSGEQTLLMI	cdc2	0.523	GRAISQSGE	EEF2K; EEF2K; HASPIN; HASPIN; HASPIN; EEF2K
sp|Q9IH63|FUS_NIPAVFusionglycoproteinF0OS=NipahvirusOX=3052225GN=FPE=1SV=1	S402	PKA	0.872	CQCQTTGRAISQSGEQTLLMI	cdc2	0.523	GRAISQSGE	EEF2K; EEF2K; HASPIN; HASPIN; HASPIN; EEF2K
sp|Q9IH63|FUS_NIPAVFusionglycoproteinF0OS=NipahvirusOX=3052225GN=FPE=1SV=1	S402	PKA	0.872	CQCQTTGRAISQSGEQTLLMI	cdc2	0.523	GRAISQSGE	EEF2K; EEF2K; HASPIN; HASPIN; HASPIN; EEF2K
sp|Q9IK92|NCAP_NIPAVNucleoproteinOS=NipahvirusOX=3052225GN=NPE=1SV=1	S451	PKA	0.833	RQSVTFKREMSISSLANSVPS	cdc2	0.513	KREMSISSL	HASPIN; HASPIN; LRRK2; LRRK2; LRRK2; HASPIN
sp|Q9IK92|NCAP_NIPAVNucleoproteinOS=NipahvirusOX=3052225GN=NPE=1SV=1	S451	PKA	0.833	RQSVTFKREMSISSLANSVPS	cdc2	0.513	KREMSISSL	HASPIN; HASPIN; LRRK2; LRRK2; LRRK2; HASPIN
sp|Q9IK92|NCAP_NIPAVNucleoproteinOS=NipahvirusOX=3052225GN=NPE=1SV=1	S451	PKA	0.833	RQSVTFKREMSISSLANSVPS	cdc2	0.513	KREMSISSL	HASPIN; HASPIN; LRRK2; LRRK2; LRRK2; HASPIN
sp|Q9IK92|NCAP_NIPAVNucleoproteinOS=NipahvirusOX=3052225GN=NPE=1SV=1	S451	PKA	0.833	RQSVTFKREMSISSLANSVPS	cdc2	0.513	KREMSISSL	HASPIN; HASPIN; LRRK2; LRRK2; LRRK2; HASPIN
sp|P0C1C7|W_NIPAVProteinWOS=NipahvirusOX=3052225GN=P/V/CPE=1SV=1	S337	PKB	0.897	MLAEEFECSGSEDPIIRELLK	cdc2	0.515	ECSGSEDPI	MAST2
sp|Q9IH63|FUS_NIPAVFusionglycoproteinF0OS=NipahvirusOX=3052225GN=FPE=1SV=1	S402	PKB	0.933	CQCQTTGRAISQSGEQTLLMI	cdc2	0.523	GRAISQSGE	EEF2K; EEF2K; HASPIN; HASPIN; HASPIN; EEF2K
sp|Q9IH63|FUS_NIPAVFusionglycoproteinF0OS=NipahvirusOX=3052225GN=FPE=1SV=1	S402	PKB	0.933	CQCQTTGRAISQSGEQTLLMI	cdc2	0.523	GRAISQSGE	EEF2K; EEF2K; HASPIN; HASPIN; HASPIN; EEF2K
sp|Q9IH63|FUS_NIPAVFusionglycoproteinF0OS=NipahvirusOX=3052225GN=FPE=1SV=1	S402	PKB	0.933	CQCQTTGRAISQSGEQTLLMI	cdc2	0.523	GRAISQSGE	EEF2K; EEF2K; HASPIN; HASPIN; HASPIN; EEF2K
sp|Q9IH63|FUS_NIPAVFusionglycoproteinF0OS=NipahvirusOX=3052225GN=FPE=1SV=1	S402	PKB	0.933	CQCQTTGRAISQSGEQTLLMI	cdc2	0.523	GRAISQSGE	EEF2K; EEF2K; HASPIN; HASPIN; HASPIN; EEF2K
sp|Q9IK91|PHOSP_NIPAVPhosphoproteinOS=NipahvirusOX=3052225GN=P/V/CPE=1SV=1	S337	PKB	0.897	MLAEEFECSGSEDPIIRELLK	cdc2	0.515	ECSGSEDPI	MAST2
sp|Q9IK92|NCAP_NIPAVNucleoproteinOS=NipahvirusOX=3052225GN=NPE=1SV=1	S451	PKB	0.929	RQSVTFKREMSISSLANSVPS	cdc2	0.513	KREMSISSL	HASPIN; HASPIN; LRRK2; LRRK2; LRRK2; HASPIN
sp|Q9IK92|NCAP_NIPAVNucleoproteinOS=NipahvirusOX=3052225GN=NPE=1SV=1	S451	PKB	0.929	RQSVTFKREMSISSLANSVPS	cdc2	0.513	KREMSISSL	HASPIN; HASPIN; LRRK2; LRRK2; LRRK2; HASPIN
sp|Q9IK92|NCAP_NIPAVNucleoproteinOS=NipahvirusOX=3052225GN=NPE=1SV=1	S451	PKB	0.929	RQSVTFKREMSISSLANSVPS	cdc2	0.513	KREMSISSL	HASPIN; HASPIN; LRRK2; LRRK2; LRRK2; HASPIN
sp|Q9IK92|NCAP_NIPAVNucleoproteinOS=NipahvirusOX=3052225GN=NPE=1SV=1	S451	PKB	0.929	RQSVTFKREMSISSLANSVPS	cdc2	0.513	KREMSISSL	HASPIN; HASPIN; LRRK2; LRRK2; LRRK2; HASPIN
sp|Q9IH62|GLYCP_NIPAVGlycoproteinGOS=NipahvirusOX=3052225GN=GPE=1SV=1	T117	PKC	0.519	PKVSLIDTSSTITIPANIGLL	cdc2	0.518	DTSSTITIP	HASPIN
sp|Q9IH63|FUS_NIPAVFusionglycoproteinF0OS=NipahvirusOX=3052225GN=FPE=1SV=1	S402	PKC	0.667	CQCQTTGRAISQSGEQTLLMI	cdc2	0.523	GRAISQSGE	EEF2K; EEF2K; HASPIN; HASPIN; HASPIN; EEF2K
sp|Q9IH63|FUS_NIPAVFusionglycoproteinF0OS=NipahvirusOX=3052225GN=FPE=1SV=1	S402	PKC	0.667	CQCQTTGRAISQSGEQTLLMI	cdc2	0.523	GRAISQSGE	EEF2K; EEF2K; HASPIN; HASPIN; HASPIN; EEF2K
sp|Q9IH63|FUS_NIPAVFusionglycoproteinF0OS=NipahvirusOX=3052225GN=FPE=1SV=1	S402	PKC	0.667	CQCQTTGRAISQSGEQTLLMI	cdc2	0.523	GRAISQSGE	EEF2K; EEF2K; HASPIN; HASPIN; HASPIN; EEF2K
sp|Q9IH63|FUS_NIPAVFusionglycoproteinF0OS=NipahvirusOX=3052225GN=FPE=1SV=1	S402	PKC	0.667	CQCQTTGRAISQSGEQTLLMI	cdc2	0.523	GRAISQSGE	EEF2K; EEF2K; HASPIN; HASPIN; HASPIN; EEF2K
sp|Q9IK92|NCAP_NIPAVNucleoproteinOS=NipahvirusOX=3052225GN=NPE=1SV=1	S226	PKC	0.74	EMRNLLSQSLSVRKFMVEILI	cdc2	0.545	SQSLSVRKF	WEE1
sp|Q9IK92|NCAP_NIPAVNucleoproteinOS=NipahvirusOX=3052225GN=NPE=1SV=1	S451	PKC	0.667	RQSVTFKREMSISSLANSVPS	cdc2	0.513	KREMSISSL	HASPIN; HASPIN; LRRK2; LRRK2; LRRK2; HASPIN
sp|Q9IK92|NCAP_NIPAVNucleoproteinOS=NipahvirusOX=3052225GN=NPE=1SV=1	S451	PKC	0.667	RQSVTFKREMSISSLANSVPS	cdc2	0.513	KREMSISSL	HASPIN; HASPIN; LRRK2; LRRK2; LRRK2; HASPIN
sp|Q9IK92|NCAP_NIPAVNucleoproteinOS=NipahvirusOX=3052225GN=NPE=1SV=1	S451	PKC	0.667	RQSVTFKREMSISSLANSVPS	cdc2	0.513	KREMSISSL	HASPIN; HASPIN; LRRK2; LRRK2; LRRK2; HASPIN
sp|Q9IK92|NCAP_NIPAVNucleoproteinOS=NipahvirusOX=3052225GN=NPE=1SV=1	S451	PKC	0.667	RQSVTFKREMSISSLANSVPS	cdc2	0.513	KREMSISSL	HASPIN; HASPIN; LRRK2; LRRK2; LRRK2; HASPIN
sp|Q9IK91|PHOSP_NIPAVPhosphoproteinOS=NipahvirusOX=3052225GN=P/V/CPE=1SV=1	S434	Aur	0.897	KSGATRHVRGSPPYQEGKSVN	cdk5	0.548	HVRGSPPYQ	EEF2K; EEF2K; MAPK9; MAPK9; MAPK9; EEF2K
sp|Q9IK91|PHOSP_NIPAVPhosphoproteinOS=NipahvirusOX=3052225GN=P/V/CPE=1SV=1	S434	Aur	0.897	KSGATRHVRGSPPYQEGKSVN	cdk5	0.548	HVRGSPPYQ	EEF2K; EEF2K; MAPK9; MAPK9; MAPK9; EEF2K
sp|Q9IK91|PHOSP_NIPAVPhosphoproteinOS=NipahvirusOX=3052225GN=P/V/CPE=1SV=1	S434	Aur	0.897	KSGATRHVRGSPPYQEGKSVN	cdk5	0.548	HVRGSPPYQ	EEF2K; EEF2K; MAPK9; MAPK9; MAPK9; EEF2K
sp|Q9IK91|PHOSP_NIPAVPhosphoproteinOS=NipahvirusOX=3052225GN=P/V/CPE=1SV=1	S434	Aur	0.897	KSGATRHVRGSPPYQEGKSVN	cdk5	0.548	HVRGSPPYQ	EEF2K; EEF2K; MAPK9; MAPK9; MAPK9; EEF2K
sp|P0C1C7|W_NIPAVProteinWOS=NipahvirusOX=3052225GN=P/V/CPE=1SV=1	S131	CDK	0.909	GECTGYGFTSSPERGWSDYTS	cdk5	0.505	GFTSSPERG	EEF2K; EEF2K; MAPK9; MAPK9; MAPK9; EEF2K
sp|P0C1C7|W_NIPAVProteinWOS=NipahvirusOX=3052225GN=P/V/CPE=1SV=1	S131	CDK	0.909	GECTGYGFTSSPERGWSDYTS	cdk5	0.505	GFTSSPERG	EEF2K; EEF2K; MAPK9; MAPK9; MAPK9; EEF2K
sp|P0C1C7|W_NIPAVProteinWOS=NipahvirusOX=3052225GN=P/V/CPE=1SV=1	S131	CDK	0.909	GECTGYGFTSSPERGWSDYTS	cdk5	0.505	GFTSSPERG	EEF2K; EEF2K; MAPK9; MAPK9; MAPK9; EEF2K
sp|P0C1C7|W_NIPAVProteinWOS=NipahvirusOX=3052225GN=P/V/CPE=1SV=1	S131	CDK	0.909	GECTGYGFTSSPERGWSDYTS	cdk5	0.505	GFTSSPERG	EEF2K; EEF2K; MAPK9; MAPK9; MAPK9; EEF2K
sp|Q9IH62|GLYCP_NIPAVGlycoproteinGOS=NipahvirusOX=3052225GN=GPE=1SV=1	S440	CDK	0.909	EISDQRLSIGSPSKIYDSLGQ	cdk5	0.541	LSIGSPSKI	EEF2K; EEF2K; MAPK9; MAPK9; MAPK9; EEF2K
sp|Q9IH62|GLYCP_NIPAVGlycoproteinGOS=NipahvirusOX=3052225GN=GPE=1SV=1	S440	CDK	0.909	EISDQRLSIGSPSKIYDSLGQ	cdk5	0.541	LSIGSPSKI	EEF2K; EEF2K; MAPK9; MAPK9; MAPK9; EEF2K
sp|Q9IH62|GLYCP_NIPAVGlycoproteinGOS=NipahvirusOX=3052225GN=GPE=1SV=1	S440	CDK	0.909	EISDQRLSIGSPSKIYDSLGQ	cdk5	0.541	LSIGSPSKI	EEF2K; EEF2K; MAPK9; MAPK9; MAPK9; EEF2K
sp|Q9IH62|GLYCP_NIPAVGlycoproteinGOS=NipahvirusOX=3052225GN=GPE=1SV=1	S440	CDK	0.909	EISDQRLSIGSPSKIYDSLGQ	cdk5	0.541	LSIGSPSKI	EEF2K; EEF2K; MAPK9; MAPK9; MAPK9; EEF2K
sp|Q9IH62|GLYCP_NIPAVGlycoproteinGOS=NipahvirusOX=3052225GN=GPE=1SV=1	T272	CDK	0.913	VPSLFMTNVWTPPNPNTVYHC	cdk5	0.547	TNVWTPPNP	EEF2K; EEF2K; MAPK9; MAPK9; MAPK9; EEF2K
sp|Q9IH62|GLYCP_NIPAVGlycoproteinGOS=NipahvirusOX=3052225GN=GPE=1SV=1	T272	CDK	0.913	VPSLFMTNVWTPPNPNTVYHC	cdk5	0.547	TNVWTPPNP	EEF2K; EEF2K; MAPK9; MAPK9; MAPK9; EEF2K
sp|Q9IH62|GLYCP_NIPAVGlycoproteinGOS=NipahvirusOX=3052225GN=GPE=1SV=1	T272	CDK	0.913	VPSLFMTNVWTPPNPNTVYHC	cdk5	0.547	TNVWTPPNP	EEF2K; EEF2K; MAPK9; MAPK9; MAPK9; EEF2K
sp|Q9IH62|GLYCP_NIPAVGlycoproteinGOS=NipahvirusOX=3052225GN=GPE=1SV=1	T272	CDK	0.913	VPSLFMTNVWTPPNPNTVYHC	cdk5	0.547	TNVWTPPNP	EEF2K; EEF2K; MAPK9; MAPK9; MAPK9; EEF2K
sp|Q9IK90|MATRX_NIPAVMatrixproteinOS=NipahvirusOX=3052225GN=MPE=1SV=1	T77	CDK	0.913	CYGFVEDVERTPETGKRKKIR	cdk5	0.501	DVERTPETG	ACVR1; ACVR1; EEF2K; ACVR1; MAPK9; EEF2K; EEF2K; ACVR1; EEF2K; MAPK9; MAPK9; MAPK9; ACVR1; MAPK9; EEF2K
sp|Q9IK90|MATRX_NIPAVMatrixproteinOS=NipahvirusOX=3052225GN=MPE=1SV=1	T77	CDK	0.913	CYGFVEDVERTPETGKRKKIR	cdk5	0.501	DVERTPETG	ACVR1; ACVR1; EEF2K; ACVR1; MAPK9; EEF2K; EEF2K; ACVR1; EEF2K; MAPK9; MAPK9; MAPK9; ACVR1; MAPK9; EEF2K
sp|Q9IK90|MATRX_NIPAVMatrixproteinOS=NipahvirusOX=3052225GN=MPE=1SV=1	T77	CDK	0.913	CYGFVEDVERTPETGKRKKIR	cdk5	0.501	DVERTPETG	ACVR1; ACVR1; EEF2K; ACVR1; MAPK9; EEF2K; EEF2K; ACVR1; EEF2K; MAPK9; MAPK9; MAPK9; ACVR1; MAPK9; EEF2K
sp|Q9IK90|MATRX_NIPAVMatrixproteinOS=NipahvirusOX=3052225GN=MPE=1SV=1	T77	CDK	0.913	CYGFVEDVERTPETGKRKKIR	cdk5	0.501	DVERTPETG	ACVR1; ACVR1; EEF2K; ACVR1; MAPK9; EEF2K; EEF2K; ACVR1; EEF2K; MAPK9; MAPK9; MAPK9; ACVR1; MAPK9; EEF2K
sp|Q9IK90|MATRX_NIPAVMatrixproteinOS=NipahvirusOX=3052225GN=MPE=1SV=1	T77	CDK	0.913	CYGFVEDVERTPETGKRKKIR	cdk5	0.501	DVERTPETG	ACVR1; ACVR1; EEF2K; ACVR1; MAPK9; EEF2K; EEF2K; ACVR1; EEF2K; MAPK9; MAPK9; MAPK9; ACVR1; MAPK9; EEF2K
sp|Q9IK90|MATRX_NIPAVMatrixproteinOS=NipahvirusOX=3052225GN=MPE=1SV=1	T77	CDK	0.913	CYGFVEDVERTPETGKRKKIR	cdk5	0.501	DVERTPETG	ACVR1; ACVR1; EEF2K; ACVR1; MAPK9; EEF2K; EEF2K; ACVR1; EEF2K; MAPK9; MAPK9; MAPK9; ACVR1; MAPK9; EEF2K
sp|Q9IK90|MATRX_NIPAVMatrixproteinOS=NipahvirusOX=3052225GN=MPE=1SV=1	T77	CDK	0.913	CYGFVEDVERTPETGKRKKIR	cdk5	0.501	DVERTPETG	ACVR1; ACVR1; EEF2K; ACVR1; MAPK9; EEF2K; EEF2K; ACVR1; EEF2K; MAPK9; MAPK9; MAPK9; ACVR1; MAPK9; EEF2K
sp|Q9IK90|MATRX_NIPAVMatrixproteinOS=NipahvirusOX=3052225GN=MPE=1SV=1	T77	CDK	0.913	CYGFVEDVERTPETGKRKKIR	cdk5	0.501	DVERTPETG	ACVR1; ACVR1; EEF2K; ACVR1; MAPK9; EEF2K; EEF2K; ACVR1; EEF2K; MAPK9; MAPK9; MAPK9; ACVR1; MAPK9; EEF2K
sp|Q9IK90|MATRX_NIPAVMatrixproteinOS=NipahvirusOX=3052225GN=MPE=1SV=1	T77	CDK	0.913	CYGFVEDVERTPETGKRKKIR	cdk5	0.501	DVERTPETG	ACVR1; ACVR1; EEF2K; ACVR1; MAPK9; EEF2K; EEF2K; ACVR1; EEF2K; MAPK9; MAPK9; MAPK9; ACVR1; MAPK9; EEF2K
sp|Q9IK91|PHOSP_NIPAVPhosphoproteinOS=NipahvirusOX=3052225GN=P/V/CPE=1SV=1	S131	CDK	0.909	GECTGYGFTSSPERGWSDYTS	cdk5	0.505	GFTSSPERG	EEF2K; EEF2K; MAPK9; MAPK9; MAPK9; EEF2K
sp|Q9IK91|PHOSP_NIPAVPhosphoproteinOS=NipahvirusOX=3052225GN=P/V/CPE=1SV=1	S131	CDK	0.909	GECTGYGFTSSPERGWSDYTS	cdk5	0.505	GFTSSPERG	EEF2K; EEF2K; MAPK9; MAPK9; MAPK9; EEF2K
sp|Q9IK91|PHOSP_NIPAVPhosphoproteinOS=NipahvirusOX=3052225GN=P/V/CPE=1SV=1	S131	CDK	0.909	GECTGYGFTSSPERGWSDYTS	cdk5	0.505	GFTSSPERG	EEF2K; EEF2K; MAPK9; MAPK9; MAPK9; EEF2K
sp|Q9IK91|PHOSP_NIPAVPhosphoproteinOS=NipahvirusOX=3052225GN=P/V/CPE=1SV=1	S131	CDK	0.909	GECTGYGFTSSPERGWSDYTS	cdk5	0.505	GFTSSPERG	EEF2K; EEF2K; MAPK9; MAPK9; MAPK9; EEF2K
sp|Q9IK91|PHOSP_NIPAVPhosphoproteinOS=NipahvirusOX=3052225GN=P/V/CPE=1SV=1	S434	CDK	0.909	KSGATRHVRGSPPYQEGKSVN	cdk5	0.548	HVRGSPPYQ	EEF2K; EEF2K; MAPK9; MAPK9; MAPK9; EEF2K
sp|Q9IK91|PHOSP_NIPAVPhosphoproteinOS=NipahvirusOX=3052225GN=P/V/CPE=1SV=1	S434	CDK	0.909	KSGATRHVRGSPPYQEGKSVN	cdk5	0.548	HVRGSPPYQ	EEF2K; EEF2K; MAPK9; MAPK9; MAPK9; EEF2K
sp|Q9IK91|PHOSP_NIPAVPhosphoproteinOS=NipahvirusOX=3052225GN=P/V/CPE=1SV=1	S434	CDK	0.909	KSGATRHVRGSPPYQEGKSVN	cdk5	0.548	HVRGSPPYQ	EEF2K; EEF2K; MAPK9; MAPK9; MAPK9; EEF2K
sp|Q9IK91|PHOSP_NIPAVPhosphoproteinOS=NipahvirusOX=3052225GN=P/V/CPE=1SV=1	S434	CDK	0.909	KSGATRHVRGSPPYQEGKSVN	cdk5	0.548	HVRGSPPYQ	EEF2K; EEF2K; MAPK9; MAPK9; MAPK9; EEF2K
sp|Q9IK92|NCAP_NIPAVNucleoproteinOS=NipahvirusOX=3052225GN=NPE=1SV=1	S44	CDK	0.909	KIRIFVPATNSPELRWELTLF	cdk5	0.553	PATNSPELR	EEF2K; EEF2K; MAPK9; MAPK9; MAPK9; EEF2K
sp|Q9IK92|NCAP_NIPAVNucleoproteinOS=NipahvirusOX=3052225GN=NPE=1SV=1	S44	CDK	0.909	KIRIFVPATNSPELRWELTLF	cdk5	0.553	PATNSPELR	EEF2K; EEF2K; MAPK9; MAPK9; MAPK9; EEF2K
sp|Q9IK92|NCAP_NIPAVNucleoproteinOS=NipahvirusOX=3052225GN=NPE=1SV=1	S44	CDK	0.909	KIRIFVPATNSPELRWELTLF	cdk5	0.553	PATNSPELR	EEF2K; EEF2K; MAPK9; MAPK9; MAPK9; EEF2K
sp|Q9IK92|NCAP_NIPAVNucleoproteinOS=NipahvirusOX=3052225GN=NPE=1SV=1	S44	CDK	0.909	KIRIFVPATNSPELRWELTLF	cdk5	0.553	PATNSPELR	EEF2K; EEF2K; MAPK9; MAPK9; MAPK9; EEF2K
sp|Q9IK92|NCAP_NIPAVNucleoproteinOS=NipahvirusOX=3052225GN=NPE=1SV=1	T143	CDK	0.913	KTARDSSKGKTPFVDSRAYGL	cdk5	0.556	SKGKTPFVD	EEF2K; EEF2K; MAPK9; MAPK9; MAPK9; EEF2K
sp|Q9IK92|NCAP_NIPAVNucleoproteinOS=NipahvirusOX=3052225GN=NPE=1SV=1	T143	CDK	0.913	KTARDSSKGKTPFVDSRAYGL	cdk5	0.556	SKGKTPFVD	EEF2K; EEF2K; MAPK9; MAPK9; MAPK9; EEF2K
sp|Q9IK92|NCAP_NIPAVNucleoproteinOS=NipahvirusOX=3052225GN=NPE=1SV=1	T143	CDK	0.913	KTARDSSKGKTPFVDSRAYGL	cdk5	0.556	SKGKTPFVD	EEF2K; EEF2K; MAPK9; MAPK9; MAPK9; EEF2K
sp|Q9IK92|NCAP_NIPAVNucleoproteinOS=NipahvirusOX=3052225GN=NPE=1SV=1	T143	CDK	0.913	KTARDSSKGKTPFVDSRAYGL	cdk5	0.556	SKGKTPFVD	EEF2K; EEF2K; MAPK9; MAPK9; MAPK9; EEF2K
sp|P0C1C7|W_NIPAVProteinWOS=NipahvirusOX=3052225GN=P/V/CPE=1SV=1	S131	CK1	0.806	GECTGYGFTSSPERGWSDYTS	cdk5	0.505	GFTSSPERG	EEF2K; EEF2K; MAPK9; MAPK9; MAPK9; EEF2K
sp|P0C1C7|W_NIPAVProteinWOS=NipahvirusOX=3052225GN=P/V/CPE=1SV=1	S131	CK1	0.806	GECTGYGFTSSPERGWSDYTS	cdk5	0.505	GFTSSPERG	EEF2K; EEF2K; MAPK9; MAPK9; MAPK9; EEF2K
sp|P0C1C7|W_NIPAVProteinWOS=NipahvirusOX=3052225GN=P/V/CPE=1SV=1	S131	CK1	0.806	GECTGYGFTSSPERGWSDYTS	cdk5	0.505	GFTSSPERG	EEF2K; EEF2K; MAPK9; MAPK9; MAPK9; EEF2K
sp|P0C1C7|W_NIPAVProteinWOS=NipahvirusOX=3052225GN=P/V/CPE=1SV=1	S131	CK1	0.806	GECTGYGFTSSPERGWSDYTS	cdk5	0.505	GFTSSPERG	EEF2K; EEF2K; MAPK9; MAPK9; MAPK9; EEF2K
sp|Q9IK91|PHOSP_NIPAVPhosphoproteinOS=NipahvirusOX=3052225GN=P/V/CPE=1SV=1	S131	CK1	0.806	GECTGYGFTSSPERGWSDYTS	cdk5	0.505	GFTSSPERG	EEF2K; EEF2K; MAPK9; MAPK9; MAPK9; EEF2K
sp|Q9IK91|PHOSP_NIPAVPhosphoproteinOS=NipahvirusOX=3052225GN=P/V/CPE=1SV=1	S131	CK1	0.806	GECTGYGFTSSPERGWSDYTS	cdk5	0.505	GFTSSPERG	EEF2K; EEF2K; MAPK9; MAPK9; MAPK9; EEF2K
sp|Q9IK91|PHOSP_NIPAVPhosphoproteinOS=NipahvirusOX=3052225GN=P/V/CPE=1SV=1	S131	CK1	0.806	GECTGYGFTSSPERGWSDYTS	cdk5	0.505	GFTSSPERG	EEF2K; EEF2K; MAPK9; MAPK9; MAPK9; EEF2K
sp|Q9IK91|PHOSP_NIPAVPhosphoproteinOS=NipahvirusOX=3052225GN=P/V/CPE=1SV=1	S131	CK1	0.806	GECTGYGFTSSPERGWSDYTS	cdk5	0.505	GFTSSPERG	EEF2K; EEF2K; MAPK9; MAPK9; MAPK9; EEF2K
sp|Q9IH62|GLYCP_NIPAVGlycoproteinGOS=NipahvirusOX=3052225GN=GPE=1SV=1	S440	CK2	0.801	EISDQRLSIGSPSKIYDSLGQ	cdk5	0.541	LSIGSPSKI	EEF2K; EEF2K; MAPK9; MAPK9; MAPK9; EEF2K
sp|Q9IH62|GLYCP_NIPAVGlycoproteinGOS=NipahvirusOX=3052225GN=GPE=1SV=1	S440	CK2	0.801	EISDQRLSIGSPSKIYDSLGQ	cdk5	0.541	LSIGSPSKI	EEF2K; EEF2K; MAPK9; MAPK9; MAPK9; EEF2K
sp|Q9IH62|GLYCP_NIPAVGlycoproteinGOS=NipahvirusOX=3052225GN=GPE=1SV=1	S440	CK2	0.801	EISDQRLSIGSPSKIYDSLGQ	cdk5	0.541	LSIGSPSKI	EEF2K; EEF2K; MAPK9; MAPK9; MAPK9; EEF2K
sp|Q9IH62|GLYCP_NIPAVGlycoproteinGOS=NipahvirusOX=3052225GN=GPE=1SV=1	S440	CK2	0.801	EISDQRLSIGSPSKIYDSLGQ	cdk5	0.541	LSIGSPSKI	EEF2K; EEF2K; MAPK9; MAPK9; MAPK9; EEF2K
sp|Q9IH62|GLYCP_NIPAVGlycoproteinGOS=NipahvirusOX=3052225GN=GPE=1SV=1	T272	CK2	1	VPSLFMTNVWTPPNPNTVYHC	cdk5	0.547	TNVWTPPNP	EEF2K; EEF2K; MAPK9; MAPK9; MAPK9; EEF2K
sp|Q9IH62|GLYCP_NIPAVGlycoproteinGOS=NipahvirusOX=3052225GN=GPE=1SV=1	T272	CK2	1	VPSLFMTNVWTPPNPNTVYHC	cdk5	0.547	TNVWTPPNP	EEF2K; EEF2K; MAPK9; MAPK9; MAPK9; EEF2K
sp|Q9IH62|GLYCP_NIPAVGlycoproteinGOS=NipahvirusOX=3052225GN=GPE=1SV=1	T272	CK2	1	VPSLFMTNVWTPPNPNTVYHC	cdk5	0.547	TNVWTPPNP	EEF2K; EEF2K; MAPK9; MAPK9; MAPK9; EEF2K
sp|Q9IH62|GLYCP_NIPAVGlycoproteinGOS=NipahvirusOX=3052225GN=GPE=1SV=1	T272	CK2	1	VPSLFMTNVWTPPNPNTVYHC	cdk5	0.547	TNVWTPPNP	EEF2K; EEF2K; MAPK9; MAPK9; MAPK9; EEF2K
sp|Q9IH62|GLYCP_NIPAVGlycoproteinGOS=NipahvirusOX=3052225GN=GPE=1SV=1	S440	IKK	0.995	EISDQRLSIGSPSKIYDSLGQ	cdk5	0.541	LSIGSPSKI	EEF2K; EEF2K; MAPK9; MAPK9; MAPK9; EEF2K
sp|Q9IH62|GLYCP_NIPAVGlycoproteinGOS=NipahvirusOX=3052225GN=GPE=1SV=1	S440	IKK	0.995	EISDQRLSIGSPSKIYDSLGQ	cdk5	0.541	LSIGSPSKI	EEF2K; EEF2K; MAPK9; MAPK9; MAPK9; EEF2K
sp|Q9IH62|GLYCP_NIPAVGlycoproteinGOS=NipahvirusOX=3052225GN=GPE=1SV=1	S440	IKK	0.995	EISDQRLSIGSPSKIYDSLGQ	cdk5	0.541	LSIGSPSKI	EEF2K; EEF2K; MAPK9; MAPK9; MAPK9; EEF2K
sp|Q9IH62|GLYCP_NIPAVGlycoproteinGOS=NipahvirusOX=3052225GN=GPE=1SV=1	S440	IKK	0.995	EISDQRLSIGSPSKIYDSLGQ	cdk5	0.541	LSIGSPSKI	EEF2K; EEF2K; MAPK9; MAPK9; MAPK9; EEF2K
sp|Q9IK92|NCAP_NIPAVNucleoproteinOS=NipahvirusOX=3052225GN=NPE=1SV=1	S44	IKK	0.995	KIRIFVPATNSPELRWELTLF	cdk5	0.553	PATNSPELR	EEF2K; EEF2K; MAPK9; MAPK9; MAPK9; EEF2K
sp|Q9IK92|NCAP_NIPAVNucleoproteinOS=NipahvirusOX=3052225GN=NPE=1SV=1	S44	IKK	0.995	KIRIFVPATNSPELRWELTLF	cdk5	0.553	PATNSPELR	EEF2K; EEF2K; MAPK9; MAPK9; MAPK9; EEF2K
sp|Q9IK92|NCAP_NIPAVNucleoproteinOS=NipahvirusOX=3052225GN=NPE=1SV=1	S44	IKK	0.995	KIRIFVPATNSPELRWELTLF	cdk5	0.553	PATNSPELR	EEF2K; EEF2K; MAPK9; MAPK9; MAPK9; EEF2K
sp|Q9IK92|NCAP_NIPAVNucleoproteinOS=NipahvirusOX=3052225GN=NPE=1SV=1	S44	IKK	0.995	KIRIFVPATNSPELRWELTLF	cdk5	0.553	PATNSPELR	EEF2K; EEF2K; MAPK9; MAPK9; MAPK9; EEF2K
sp|P0C1C7|W_NIPAVProteinWOS=NipahvirusOX=3052225GN=P/V/CPE=1SV=1	S131	MAPK	0.895	GECTGYGFTSSPERGWSDYTS	cdk5	0.505	GFTSSPERG	EEF2K; EEF2K; MAPK9; MAPK9; MAPK9; EEF2K
sp|P0C1C7|W_NIPAVProteinWOS=NipahvirusOX=3052225GN=P/V/CPE=1SV=1	S131	MAPK	0.895	GECTGYGFTSSPERGWSDYTS	cdk5	0.505	GFTSSPERG	EEF2K; EEF2K; MAPK9; MAPK9; MAPK9; EEF2K
sp|P0C1C7|W_NIPAVProteinWOS=NipahvirusOX=3052225GN=P/V/CPE=1SV=1	S131	MAPK	0.895	GECTGYGFTSSPERGWSDYTS	cdk5	0.505	GFTSSPERG	EEF2K; EEF2K; MAPK9; MAPK9; MAPK9; EEF2K
sp|P0C1C7|W_NIPAVProteinWOS=NipahvirusOX=3052225GN=P/V/CPE=1SV=1	S131	MAPK	0.895	GECTGYGFTSSPERGWSDYTS	cdk5	0.505	GFTSSPERG	EEF2K; EEF2K; MAPK9; MAPK9; MAPK9; EEF2K
sp|Q9IH62|GLYCP_NIPAVGlycoproteinGOS=NipahvirusOX=3052225GN=GPE=1SV=1	S440	MAPK	0.895	EISDQRLSIGSPSKIYDSLGQ	cdk5	0.541	LSIGSPSKI	EEF2K; EEF2K; MAPK9; MAPK9; MAPK9; EEF2K
sp|Q9IH62|GLYCP_NIPAVGlycoproteinGOS=NipahvirusOX=3052225GN=GPE=1SV=1	S440	MAPK	0.895	EISDQRLSIGSPSKIYDSLGQ	cdk5	0.541	LSIGSPSKI	EEF2K; EEF2K; MAPK9; MAPK9; MAPK9; EEF2K
sp|Q9IH62|GLYCP_NIPAVGlycoproteinGOS=NipahvirusOX=3052225GN=GPE=1SV=1	S440	MAPK	0.895	EISDQRLSIGSPSKIYDSLGQ	cdk5	0.541	LSIGSPSKI	EEF2K; EEF2K; MAPK9; MAPK9; MAPK9; EEF2K
sp|Q9IH62|GLYCP_NIPAVGlycoproteinGOS=NipahvirusOX=3052225GN=GPE=1SV=1	S440	MAPK	0.895	EISDQRLSIGSPSKIYDSLGQ	cdk5	0.541	LSIGSPSKI	EEF2K; EEF2K; MAPK9; MAPK9; MAPK9; EEF2K
sp|Q9IH62|GLYCP_NIPAVGlycoproteinGOS=NipahvirusOX=3052225GN=GPE=1SV=1	T272	MAPK	0.981	VPSLFMTNVWTPPNPNTVYHC	cdk5	0.547	TNVWTPPNP	EEF2K; EEF2K; MAPK9; MAPK9; MAPK9; EEF2K
sp|Q9IH62|GLYCP_NIPAVGlycoproteinGOS=NipahvirusOX=3052225GN=GPE=1SV=1	T272	MAPK	0.981	VPSLFMTNVWTPPNPNTVYHC	cdk5	0.547	TNVWTPPNP	EEF2K; EEF2K; MAPK9; MAPK9; MAPK9; EEF2K
sp|Q9IH62|GLYCP_NIPAVGlycoproteinGOS=NipahvirusOX=3052225GN=GPE=1SV=1	T272	MAPK	0.981	VPSLFMTNVWTPPNPNTVYHC	cdk5	0.547	TNVWTPPNP	EEF2K; EEF2K; MAPK9; MAPK9; MAPK9; EEF2K
sp|Q9IH62|GLYCP_NIPAVGlycoproteinGOS=NipahvirusOX=3052225GN=GPE=1SV=1	T272	MAPK	0.981	VPSLFMTNVWTPPNPNTVYHC	cdk5	0.547	TNVWTPPNP	EEF2K; EEF2K; MAPK9; MAPK9; MAPK9; EEF2K
sp|Q9IK90|MATRX_NIPAVMatrixproteinOS=NipahvirusOX=3052225GN=MPE=1SV=1	T77	MAPK	0.981	CYGFVEDVERTPETGKRKKIR	cdk5	0.501	DVERTPETG	ACVR1; ACVR1; EEF2K; ACVR1; MAPK9; EEF2K; EEF2K; ACVR1; EEF2K; MAPK9; MAPK9; MAPK9; ACVR1; MAPK9; EEF2K
sp|Q9IK90|MATRX_NIPAVMatrixproteinOS=NipahvirusOX=3052225GN=MPE=1SV=1	T77	MAPK	0.981	CYGFVEDVERTPETGKRKKIR	cdk5	0.501	DVERTPETG	ACVR1; ACVR1; EEF2K; ACVR1; MAPK9; EEF2K; EEF2K; ACVR1; EEF2K; MAPK9; MAPK9; MAPK9; ACVR1; MAPK9; EEF2K
sp|Q9IK90|MATRX_NIPAVMatrixproteinOS=NipahvirusOX=3052225GN=MPE=1SV=1	T77	MAPK	0.981	CYGFVEDVERTPETGKRKKIR	cdk5	0.501	DVERTPETG	ACVR1; ACVR1; EEF2K; ACVR1; MAPK9; EEF2K; EEF2K; ACVR1; EEF2K; MAPK9; MAPK9; MAPK9; ACVR1; MAPK9; EEF2K
sp|Q9IK90|MATRX_NIPAVMatrixproteinOS=NipahvirusOX=3052225GN=MPE=1SV=1	T77	MAPK	0.981	CYGFVEDVERTPETGKRKKIR	cdk5	0.501	DVERTPETG	ACVR1; ACVR1; EEF2K; ACVR1; MAPK9; EEF2K; EEF2K; ACVR1; EEF2K; MAPK9; MAPK9; MAPK9; ACVR1; MAPK9; EEF2K
sp|Q9IK90|MATRX_NIPAVMatrixproteinOS=NipahvirusOX=3052225GN=MPE=1SV=1	T77	MAPK	0.981	CYGFVEDVERTPETGKRKKIR	cdk5	0.501	DVERTPETG	ACVR1; ACVR1; EEF2K; ACVR1; MAPK9; EEF2K; EEF2K; ACVR1; EEF2K; MAPK9; MAPK9; MAPK9; ACVR1; MAPK9; EEF2K
sp|Q9IK90|MATRX_NIPAVMatrixproteinOS=NipahvirusOX=3052225GN=MPE=1SV=1	T77	MAPK	0.981	CYGFVEDVERTPETGKRKKIR	cdk5	0.501	DVERTPETG	ACVR1; ACVR1; EEF2K; ACVR1; MAPK9; EEF2K; EEF2K; ACVR1; EEF2K; MAPK9; MAPK9; MAPK9; ACVR1; MAPK9; EEF2K
sp|Q9IK90|MATRX_NIPAVMatrixproteinOS=NipahvirusOX=3052225GN=MPE=1SV=1	T77	MAPK	0.981	CYGFVEDVERTPETGKRKKIR	cdk5	0.501	DVERTPETG	ACVR1; ACVR1; EEF2K; ACVR1; MAPK9; EEF2K; EEF2K; ACVR1; EEF2K; MAPK9; MAPK9; MAPK9; ACVR1; MAPK9; EEF2K
sp|Q9IK90|MATRX_NIPAVMatrixproteinOS=NipahvirusOX=3052225GN=MPE=1SV=1	T77	MAPK	0.981	CYGFVEDVERTPETGKRKKIR	cdk5	0.501	DVERTPETG	ACVR1; ACVR1; EEF2K; ACVR1; MAPK9; EEF2K; EEF2K; ACVR1; EEF2K; MAPK9; MAPK9; MAPK9; ACVR1; MAPK9; EEF2K
sp|Q9IK90|MATRX_NIPAVMatrixproteinOS=NipahvirusOX=3052225GN=MPE=1SV=1	T77	MAPK	0.981	CYGFVEDVERTPETGKRKKIR	cdk5	0.501	DVERTPETG	ACVR1; ACVR1; EEF2K; ACVR1; MAPK9; EEF2K; EEF2K; ACVR1; EEF2K; MAPK9; MAPK9; MAPK9; ACVR1; MAPK9; EEF2K
sp|Q9IK91|PHOSP_NIPAVPhosphoproteinOS=NipahvirusOX=3052225GN=P/V/CPE=1SV=1	S131	MAPK	0.895	GECTGYGFTSSPERGWSDYTS	cdk5	0.505	GFTSSPERG	EEF2K; EEF2K; MAPK9; MAPK9; MAPK9; EEF2K
sp|Q9IK91|PHOSP_NIPAVPhosphoproteinOS=NipahvirusOX=3052225GN=P/V/CPE=1SV=1	S131	MAPK	0.895	GECTGYGFTSSPERGWSDYTS	cdk5	0.505	GFTSSPERG	EEF2K; EEF2K; MAPK9; MAPK9; MAPK9; EEF2K
sp|Q9IK91|PHOSP_NIPAVPhosphoproteinOS=NipahvirusOX=3052225GN=P/V/CPE=1SV=1	S131	MAPK	0.895	GECTGYGFTSSPERGWSDYTS	cdk5	0.505	GFTSSPERG	EEF2K; EEF2K; MAPK9; MAPK9; MAPK9; EEF2K
sp|Q9IK91|PHOSP_NIPAVPhosphoproteinOS=NipahvirusOX=3052225GN=P/V/CPE=1SV=1	S131	MAPK	0.895	GECTGYGFTSSPERGWSDYTS	cdk5	0.505	GFTSSPERG	EEF2K; EEF2K; MAPK9; MAPK9; MAPK9; EEF2K
sp|Q9IK91|PHOSP_NIPAVPhosphoproteinOS=NipahvirusOX=3052225GN=P/V/CPE=1SV=1	S434	MAPK	0.895	KSGATRHVRGSPPYQEGKSVN	cdk5	0.548	HVRGSPPYQ	EEF2K; EEF2K; MAPK9; MAPK9; MAPK9; EEF2K
sp|Q9IK91|PHOSP_NIPAVPhosphoproteinOS=NipahvirusOX=3052225GN=P/V/CPE=1SV=1	S434	MAPK	0.895	KSGATRHVRGSPPYQEGKSVN	cdk5	0.548	HVRGSPPYQ	EEF2K; EEF2K; MAPK9; MAPK9; MAPK9; EEF2K
sp|Q9IK91|PHOSP_NIPAVPhosphoproteinOS=NipahvirusOX=3052225GN=P/V/CPE=1SV=1	S434	MAPK	0.895	KSGATRHVRGSPPYQEGKSVN	cdk5	0.548	HVRGSPPYQ	EEF2K; EEF2K; MAPK9; MAPK9; MAPK9; EEF2K
sp|Q9IK91|PHOSP_NIPAVPhosphoproteinOS=NipahvirusOX=3052225GN=P/V/CPE=1SV=1	S434	MAPK	0.895	KSGATRHVRGSPPYQEGKSVN	cdk5	0.548	HVRGSPPYQ	EEF2K; EEF2K; MAPK9; MAPK9; MAPK9; EEF2K
sp|Q9IK92|NCAP_NIPAVNucleoproteinOS=NipahvirusOX=3052225GN=NPE=1SV=1	S44	MAPK	0.895	KIRIFVPATNSPELRWELTLF	cdk5	0.553	PATNSPELR	EEF2K; EEF2K; MAPK9; MAPK9; MAPK9; EEF2K
sp|Q9IK92|NCAP_NIPAVNucleoproteinOS=NipahvirusOX=3052225GN=NPE=1SV=1	S44	MAPK	0.895	KIRIFVPATNSPELRWELTLF	cdk5	0.553	PATNSPELR	EEF2K; EEF2K; MAPK9; MAPK9; MAPK9; EEF2K
sp|Q9IK92|NCAP_NIPAVNucleoproteinOS=NipahvirusOX=3052225GN=NPE=1SV=1	S44	MAPK	0.895	KIRIFVPATNSPELRWELTLF	cdk5	0.553	PATNSPELR	EEF2K; EEF2K; MAPK9; MAPK9; MAPK9; EEF2K
sp|Q9IK92|NCAP_NIPAVNucleoproteinOS=NipahvirusOX=3052225GN=NPE=1SV=1	S44	MAPK	0.895	KIRIFVPATNSPELRWELTLF	cdk5	0.553	PATNSPELR	EEF2K; EEF2K; MAPK9; MAPK9; MAPK9; EEF2K
sp|Q9IK92|NCAP_NIPAVNucleoproteinOS=NipahvirusOX=3052225GN=NPE=1SV=1	T143	MAPK	0.981	KTARDSSKGKTPFVDSRAYGL	cdk5	0.556	SKGKTPFVD	EEF2K; EEF2K; MAPK9; MAPK9; MAPK9; EEF2K
sp|Q9IK92|NCAP_NIPAVNucleoproteinOS=NipahvirusOX=3052225GN=NPE=1SV=1	T143	MAPK	0.981	KTARDSSKGKTPFVDSRAYGL	cdk5	0.556	SKGKTPFVD	EEF2K; EEF2K; MAPK9; MAPK9; MAPK9; EEF2K
sp|Q9IK92|NCAP_NIPAVNucleoproteinOS=NipahvirusOX=3052225GN=NPE=1SV=1	T143	MAPK	0.981	KTARDSSKGKTPFVDSRAYGL	cdk5	0.556	SKGKTPFVD	EEF2K; EEF2K; MAPK9; MAPK9; MAPK9; EEF2K
sp|Q9IK92|NCAP_NIPAVNucleoproteinOS=NipahvirusOX=3052225GN=NPE=1SV=1	T143	MAPK	0.981	KTARDSSKGKTPFVDSRAYGL	cdk5	0.556	SKGKTPFVD	EEF2K; EEF2K; MAPK9; MAPK9; MAPK9; EEF2K
sp|P0C1C7|W_NIPAVProteinWOS=NipahvirusOX=3052225GN=P/V/CPE=1SV=1	S131	Other	0.661	GECTGYGFTSSPERGWSDYTS	cdk5	0.505	GFTSSPERG	EEF2K; EEF2K; MAPK9; MAPK9; MAPK9; EEF2K
sp|P0C1C7|W_NIPAVProteinWOS=NipahvirusOX=3052225GN=P/V/CPE=1SV=1	S131	Other	0.661	GECTGYGFTSSPERGWSDYTS	cdk5	0.505	GFTSSPERG	EEF2K; EEF2K; MAPK9; MAPK9; MAPK9; EEF2K
sp|P0C1C7|W_NIPAVProteinWOS=NipahvirusOX=3052225GN=P/V/CPE=1SV=1	S131	Other	0.661	GECTGYGFTSSPERGWSDYTS	cdk5	0.505	GFTSSPERG	EEF2K; EEF2K; MAPK9; MAPK9; MAPK9; EEF2K
sp|P0C1C7|W_NIPAVProteinWOS=NipahvirusOX=3052225GN=P/V/CPE=1SV=1	S131	Other	0.661	GECTGYGFTSSPERGWSDYTS	cdk5	0.505	GFTSSPERG	EEF2K; EEF2K; MAPK9; MAPK9; MAPK9; EEF2K
sp|Q9IH62|GLYCP_NIPAVGlycoproteinGOS=NipahvirusOX=3052225GN=GPE=1SV=1	S440	Other	0.661	EISDQRLSIGSPSKIYDSLGQ	cdk5	0.541	LSIGSPSKI	EEF2K; EEF2K; MAPK9; MAPK9; MAPK9; EEF2K
sp|Q9IH62|GLYCP_NIPAVGlycoproteinGOS=NipahvirusOX=3052225GN=GPE=1SV=1	S440	Other	0.661	EISDQRLSIGSPSKIYDSLGQ	cdk5	0.541	LSIGSPSKI	EEF2K; EEF2K; MAPK9; MAPK9; MAPK9; EEF2K
sp|Q9IH62|GLYCP_NIPAVGlycoproteinGOS=NipahvirusOX=3052225GN=GPE=1SV=1	S440	Other	0.661	EISDQRLSIGSPSKIYDSLGQ	cdk5	0.541	LSIGSPSKI	EEF2K; EEF2K; MAPK9; MAPK9; MAPK9; EEF2K
sp|Q9IH62|GLYCP_NIPAVGlycoproteinGOS=NipahvirusOX=3052225GN=GPE=1SV=1	S440	Other	0.661	EISDQRLSIGSPSKIYDSLGQ	cdk5	0.541	LSIGSPSKI	EEF2K; EEF2K; MAPK9; MAPK9; MAPK9; EEF2K
sp|Q9IH62|GLYCP_NIPAVGlycoproteinGOS=NipahvirusOX=3052225GN=GPE=1SV=1	T272	Other	0.638	VPSLFMTNVWTPPNPNTVYHC	cdk5	0.547	TNVWTPPNP	EEF2K; EEF2K; MAPK9; MAPK9; MAPK9; EEF2K
sp|Q9IH62|GLYCP_NIPAVGlycoproteinGOS=NipahvirusOX=3052225GN=GPE=1SV=1	T272	Other	0.638	VPSLFMTNVWTPPNPNTVYHC	cdk5	0.547	TNVWTPPNP	EEF2K; EEF2K; MAPK9; MAPK9; MAPK9; EEF2K
sp|Q9IH62|GLYCP_NIPAVGlycoproteinGOS=NipahvirusOX=3052225GN=GPE=1SV=1	T272	Other	0.638	VPSLFMTNVWTPPNPNTVYHC	cdk5	0.547	TNVWTPPNP	EEF2K; EEF2K; MAPK9; MAPK9; MAPK9; EEF2K
sp|Q9IH62|GLYCP_NIPAVGlycoproteinGOS=NipahvirusOX=3052225GN=GPE=1SV=1	T272	Other	0.638	VPSLFMTNVWTPPNPNTVYHC	cdk5	0.547	TNVWTPPNP	EEF2K; EEF2K; MAPK9; MAPK9; MAPK9; EEF2K
sp|Q9IK90|MATRX_NIPAVMatrixproteinOS=NipahvirusOX=3052225GN=MPE=1SV=1	T77	Other	0.822	CYGFVEDVERTPETGKRKKIR	cdk5	0.501	DVERTPETG	ACVR1; ACVR1; EEF2K; ACVR1; MAPK9; EEF2K; EEF2K; ACVR1; EEF2K; MAPK9; MAPK9; MAPK9; ACVR1; MAPK9; EEF2K
sp|Q9IK90|MATRX_NIPAVMatrixproteinOS=NipahvirusOX=3052225GN=MPE=1SV=1	T77	Other	0.822	CYGFVEDVERTPETGKRKKIR	cdk5	0.501	DVERTPETG	ACVR1; ACVR1; EEF2K; ACVR1; MAPK9; EEF2K; EEF2K; ACVR1; EEF2K; MAPK9; MAPK9; MAPK9; ACVR1; MAPK9; EEF2K
sp|Q9IK90|MATRX_NIPAVMatrixproteinOS=NipahvirusOX=3052225GN=MPE=1SV=1	T77	Other	0.822	CYGFVEDVERTPETGKRKKIR	cdk5	0.501	DVERTPETG	ACVR1; ACVR1; EEF2K; ACVR1; MAPK9; EEF2K; EEF2K; ACVR1; EEF2K; MAPK9; MAPK9; MAPK9; ACVR1; MAPK9; EEF2K
sp|Q9IK90|MATRX_NIPAVMatrixproteinOS=NipahvirusOX=3052225GN=MPE=1SV=1	T77	Other	0.822	CYGFVEDVERTPETGKRKKIR	cdk5	0.501	DVERTPETG	ACVR1; ACVR1; EEF2K; ACVR1; MAPK9; EEF2K; EEF2K; ACVR1; EEF2K; MAPK9; MAPK9; MAPK9; ACVR1; MAPK9; EEF2K
sp|Q9IK90|MATRX_NIPAVMatrixproteinOS=NipahvirusOX=3052225GN=MPE=1SV=1	T77	Other	0.822	CYGFVEDVERTPETGKRKKIR	cdk5	0.501	DVERTPETG	ACVR1; ACVR1; EEF2K; ACVR1; MAPK9; EEF2K; EEF2K; ACVR1; EEF2K; MAPK9; MAPK9; MAPK9; ACVR1; MAPK9; EEF2K
sp|Q9IK90|MATRX_NIPAVMatrixproteinOS=NipahvirusOX=3052225GN=MPE=1SV=1	T77	Other	0.822	CYGFVEDVERTPETGKRKKIR	cdk5	0.501	DVERTPETG	ACVR1; ACVR1; EEF2K; ACVR1; MAPK9; EEF2K; EEF2K; ACVR1; EEF2K; MAPK9; MAPK9; MAPK9; ACVR1; MAPK9; EEF2K
sp|Q9IK90|MATRX_NIPAVMatrixproteinOS=NipahvirusOX=3052225GN=MPE=1SV=1	T77	Other	0.822	CYGFVEDVERTPETGKRKKIR	cdk5	0.501	DVERTPETG	ACVR1; ACVR1; EEF2K; ACVR1; MAPK9; EEF2K; EEF2K; ACVR1; EEF2K; MAPK9; MAPK9; MAPK9; ACVR1; MAPK9; EEF2K
sp|Q9IK90|MATRX_NIPAVMatrixproteinOS=NipahvirusOX=3052225GN=MPE=1SV=1	T77	Other	0.822	CYGFVEDVERTPETGKRKKIR	cdk5	0.501	DVERTPETG	ACVR1; ACVR1; EEF2K; ACVR1; MAPK9; EEF2K; EEF2K; ACVR1; EEF2K; MAPK9; MAPK9; MAPK9; ACVR1; MAPK9; EEF2K
sp|Q9IK90|MATRX_NIPAVMatrixproteinOS=NipahvirusOX=3052225GN=MPE=1SV=1	T77	Other	0.822	CYGFVEDVERTPETGKRKKIR	cdk5	0.501	DVERTPETG	ACVR1; ACVR1; EEF2K; ACVR1; MAPK9; EEF2K; EEF2K; ACVR1; EEF2K; MAPK9; MAPK9; MAPK9; ACVR1; MAPK9; EEF2K
sp|Q9IK91|PHOSP_NIPAVPhosphoproteinOS=NipahvirusOX=3052225GN=P/V/CPE=1SV=1	S131	Other	0.661	GECTGYGFTSSPERGWSDYTS	cdk5	0.505	GFTSSPERG	EEF2K; EEF2K; MAPK9; MAPK9; MAPK9; EEF2K
sp|Q9IK91|PHOSP_NIPAVPhosphoproteinOS=NipahvirusOX=3052225GN=P/V/CPE=1SV=1	S131	Other	0.661	GECTGYGFTSSPERGWSDYTS	cdk5	0.505	GFTSSPERG	EEF2K; EEF2K; MAPK9; MAPK9; MAPK9; EEF2K
sp|Q9IK91|PHOSP_NIPAVPhosphoproteinOS=NipahvirusOX=3052225GN=P/V/CPE=1SV=1	S131	Other	0.661	GECTGYGFTSSPERGWSDYTS	cdk5	0.505	GFTSSPERG	EEF2K; EEF2K; MAPK9; MAPK9; MAPK9; EEF2K
sp|Q9IK91|PHOSP_NIPAVPhosphoproteinOS=NipahvirusOX=3052225GN=P/V/CPE=1SV=1	S131	Other	0.661	GECTGYGFTSSPERGWSDYTS	cdk5	0.505	GFTSSPERG	EEF2K; EEF2K; MAPK9; MAPK9; MAPK9; EEF2K
sp|Q9IK91|PHOSP_NIPAVPhosphoproteinOS=NipahvirusOX=3052225GN=P/V/CPE=1SV=1	S434	Other	0.661	KSGATRHVRGSPPYQEGKSVN	cdk5	0.548	HVRGSPPYQ	EEF2K; EEF2K; MAPK9; MAPK9; MAPK9; EEF2K
sp|Q9IK91|PHOSP_NIPAVPhosphoproteinOS=NipahvirusOX=3052225GN=P/V/CPE=1SV=1	S434	Other	0.661	KSGATRHVRGSPPYQEGKSVN	cdk5	0.548	HVRGSPPYQ	EEF2K; EEF2K; MAPK9; MAPK9; MAPK9; EEF2K
sp|Q9IK91|PHOSP_NIPAVPhosphoproteinOS=NipahvirusOX=3052225GN=P/V/CPE=1SV=1	S434	Other	0.661	KSGATRHVRGSPPYQEGKSVN	cdk5	0.548	HVRGSPPYQ	EEF2K; EEF2K; MAPK9; MAPK9; MAPK9; EEF2K
sp|Q9IK91|PHOSP_NIPAVPhosphoproteinOS=NipahvirusOX=3052225GN=P/V/CPE=1SV=1	S434	Other	0.661	KSGATRHVRGSPPYQEGKSVN	cdk5	0.548	HVRGSPPYQ	EEF2K; EEF2K; MAPK9; MAPK9; MAPK9; EEF2K
sp|Q9IK92|NCAP_NIPAVNucleoproteinOS=NipahvirusOX=3052225GN=NPE=1SV=1	S44	Other	0.661	KIRIFVPATNSPELRWELTLF	cdk5	0.553	PATNSPELR	EEF2K; EEF2K; MAPK9; MAPK9; MAPK9; EEF2K
sp|Q9IK92|NCAP_NIPAVNucleoproteinOS=NipahvirusOX=3052225GN=NPE=1SV=1	S44	Other	0.661	KIRIFVPATNSPELRWELTLF	cdk5	0.553	PATNSPELR	EEF2K; EEF2K; MAPK9; MAPK9; MAPK9; EEF2K
sp|Q9IK92|NCAP_NIPAVNucleoproteinOS=NipahvirusOX=3052225GN=NPE=1SV=1	S44	Other	0.661	KIRIFVPATNSPELRWELTLF	cdk5	0.553	PATNSPELR	EEF2K; EEF2K; MAPK9; MAPK9; MAPK9; EEF2K
sp|Q9IK92|NCAP_NIPAVNucleoproteinOS=NipahvirusOX=3052225GN=NPE=1SV=1	S44	Other	0.661	KIRIFVPATNSPELRWELTLF	cdk5	0.553	PATNSPELR	EEF2K; EEF2K; MAPK9; MAPK9; MAPK9; EEF2K
sp|Q9IK92|NCAP_NIPAVNucleoproteinOS=NipahvirusOX=3052225GN=NPE=1SV=1	T143	Other	0.755	KTARDSSKGKTPFVDSRAYGL	cdk5	0.556	SKGKTPFVD	EEF2K; EEF2K; MAPK9; MAPK9; MAPK9; EEF2K
sp|Q9IK92|NCAP_NIPAVNucleoproteinOS=NipahvirusOX=3052225GN=NPE=1SV=1	T143	Other	0.755	KTARDSSKGKTPFVDSRAYGL	cdk5	0.556	SKGKTPFVD	EEF2K; EEF2K; MAPK9; MAPK9; MAPK9; EEF2K
sp|Q9IK92|NCAP_NIPAVNucleoproteinOS=NipahvirusOX=3052225GN=NPE=1SV=1	T143	Other	0.755	KTARDSSKGKTPFVDSRAYGL	cdk5	0.556	SKGKTPFVD	EEF2K; EEF2K; MAPK9; MAPK9; MAPK9; EEF2K
sp|Q9IK92|NCAP_NIPAVNucleoproteinOS=NipahvirusOX=3052225GN=NPE=1SV=1	T143	Other	0.755	KTARDSSKGKTPFVDSRAYGL	cdk5	0.556	SKGKTPFVD	EEF2K; EEF2K; MAPK9; MAPK9; MAPK9; EEF2K
sp|Q9IK91|PHOSP_NIPAVPhosphoproteinOS=NipahvirusOX=3052225GN=P/V/CPE=1SV=1	S434	PKA	0.903	KSGATRHVRGSPPYQEGKSVN	cdk5	0.548	HVRGSPPYQ	EEF2K; EEF2K; MAPK9; MAPK9; MAPK9; EEF2K
sp|Q9IK91|PHOSP_NIPAVPhosphoproteinOS=NipahvirusOX=3052225GN=P/V/CPE=1SV=1	S434	PKA	0.903	KSGATRHVRGSPPYQEGKSVN	cdk5	0.548	HVRGSPPYQ	EEF2K; EEF2K; MAPK9; MAPK9; MAPK9; EEF2K
sp|Q9IK91|PHOSP_NIPAVPhosphoproteinOS=NipahvirusOX=3052225GN=P/V/CPE=1SV=1	S434	PKA	0.903	KSGATRHVRGSPPYQEGKSVN	cdk5	0.548	HVRGSPPYQ	EEF2K; EEF2K; MAPK9; MAPK9; MAPK9; EEF2K
sp|Q9IK91|PHOSP_NIPAVPhosphoproteinOS=NipahvirusOX=3052225GN=P/V/CPE=1SV=1	S434	PKA	0.903	KSGATRHVRGSPPYQEGKSVN	cdk5	0.548	HVRGSPPYQ	EEF2K; EEF2K; MAPK9; MAPK9; MAPK9; EEF2K
sp|Q9IK90|MATRX_NIPAVMatrixproteinOS=NipahvirusOX=3052225GN=MPE=1SV=1	T77	PKC	0.771	CYGFVEDVERTPETGKRKKIR	cdk5	0.501	DVERTPETG	ACVR1; ACVR1; EEF2K; ACVR1; MAPK9; EEF2K; EEF2K; ACVR1; EEF2K; MAPK9; MAPK9; MAPK9; ACVR1; MAPK9; EEF2K
sp|Q9IK90|MATRX_NIPAVMatrixproteinOS=NipahvirusOX=3052225GN=MPE=1SV=1	T77	PKC	0.771	CYGFVEDVERTPETGKRKKIR	cdk5	0.501	DVERTPETG	ACVR1; ACVR1; EEF2K; ACVR1; MAPK9; EEF2K; EEF2K; ACVR1; EEF2K; MAPK9; MAPK9; MAPK9; ACVR1; MAPK9; EEF2K
sp|Q9IK90|MATRX_NIPAVMatrixproteinOS=NipahvirusOX=3052225GN=MPE=1SV=1	T77	PKC	0.771	CYGFVEDVERTPETGKRKKIR	cdk5	0.501	DVERTPETG	ACVR1; ACVR1; EEF2K; ACVR1; MAPK9; EEF2K; EEF2K; ACVR1; EEF2K; MAPK9; MAPK9; MAPK9; ACVR1; MAPK9; EEF2K
sp|Q9IK90|MATRX_NIPAVMatrixproteinOS=NipahvirusOX=3052225GN=MPE=1SV=1	T77	PKC	0.771	CYGFVEDVERTPETGKRKKIR	cdk5	0.501	DVERTPETG	ACVR1; ACVR1; EEF2K; ACVR1; MAPK9; EEF2K; EEF2K; ACVR1; EEF2K; MAPK9; MAPK9; MAPK9; ACVR1; MAPK9; EEF2K
sp|Q9IK90|MATRX_NIPAVMatrixproteinOS=NipahvirusOX=3052225GN=MPE=1SV=1	T77	PKC	0.771	CYGFVEDVERTPETGKRKKIR	cdk5	0.501	DVERTPETG	ACVR1; ACVR1; EEF2K; ACVR1; MAPK9; EEF2K; EEF2K; ACVR1; EEF2K; MAPK9; MAPK9; MAPK9; ACVR1; MAPK9; EEF2K
sp|Q9IK90|MATRX_NIPAVMatrixproteinOS=NipahvirusOX=3052225GN=MPE=1SV=1	T77	PKC	0.771	CYGFVEDVERTPETGKRKKIR	cdk5	0.501	DVERTPETG	ACVR1; ACVR1; EEF2K; ACVR1; MAPK9; EEF2K; EEF2K; ACVR1; EEF2K; MAPK9; MAPK9; MAPK9; ACVR1; MAPK9; EEF2K
sp|Q9IK90|MATRX_NIPAVMatrixproteinOS=NipahvirusOX=3052225GN=MPE=1SV=1	T77	PKC	0.771	CYGFVEDVERTPETGKRKKIR	cdk5	0.501	DVERTPETG	ACVR1; ACVR1; EEF2K; ACVR1; MAPK9; EEF2K; EEF2K; ACVR1; EEF2K; MAPK9; MAPK9; MAPK9; ACVR1; MAPK9; EEF2K
sp|Q9IK90|MATRX_NIPAVMatrixproteinOS=NipahvirusOX=3052225GN=MPE=1SV=1	T77	PKC	0.771	CYGFVEDVERTPETGKRKKIR	cdk5	0.501	DVERTPETG	ACVR1; ACVR1; EEF2K; ACVR1; MAPK9; EEF2K; EEF2K; ACVR1; EEF2K; MAPK9; MAPK9; MAPK9; ACVR1; MAPK9; EEF2K
sp|Q9IK90|MATRX_NIPAVMatrixproteinOS=NipahvirusOX=3052225GN=MPE=1SV=1	T77	PKC	0.771	CYGFVEDVERTPETGKRKKIR	cdk5	0.501	DVERTPETG	ACVR1; ACVR1; EEF2K; ACVR1; MAPK9; EEF2K; EEF2K; ACVR1; EEF2K; MAPK9; MAPK9; MAPK9; ACVR1; MAPK9; EEF2K
sp|Q9IK91|PHOSP_NIPAVPhosphoproteinOS=NipahvirusOX=3052225GN=P/V/CPE=1SV=1	S434	PKC	0.685	KSGATRHVRGSPPYQEGKSVN	cdk5	0.548	HVRGSPPYQ	EEF2K; EEF2K; MAPK9; MAPK9; MAPK9; EEF2K
sp|Q9IK91|PHOSP_NIPAVPhosphoproteinOS=NipahvirusOX=3052225GN=P/V/CPE=1SV=1	S434	PKC	0.685	KSGATRHVRGSPPYQEGKSVN	cdk5	0.548	HVRGSPPYQ	EEF2K; EEF2K; MAPK9; MAPK9; MAPK9; EEF2K
sp|Q9IK91|PHOSP_NIPAVPhosphoproteinOS=NipahvirusOX=3052225GN=P/V/CPE=1SV=1	S434	PKC	0.685	KSGATRHVRGSPPYQEGKSVN	cdk5	0.548	HVRGSPPYQ	EEF2K; EEF2K; MAPK9; MAPK9; MAPK9; EEF2K
sp|Q9IK91|PHOSP_NIPAVPhosphoproteinOS=NipahvirusOX=3052225GN=P/V/CPE=1SV=1	S434	PKC	0.685	KSGATRHVRGSPPYQEGKSVN	cdk5	0.548	HVRGSPPYQ	EEF2K; EEF2K; MAPK9; MAPK9; MAPK9; EEF2K
sp|Q9IH62|GLYCP_NIPAVGlycoproteinGOS=NipahvirusOX=3052225GN=GPE=1SV=1	S459	ATM	0.692	GQPVFYQASFSWDTMIKFGDV	CKI	0.54	QASFSWDTM	MAST2
sp|Q9IH63|FUS_NIPAVFusionglycoproteinF0OS=NipahvirusOX=3052225GN=FPE=1SV=1	S402	ATM	0.96	CQCQTTGRAISQSGEQTLLMI	CKI	0.569	GRAISQSGE	EEF2K; EEF2K; HASPIN; HASPIN; HASPIN; EEF2K
sp|Q9IH63|FUS_NIPAVFusionglycoproteinF0OS=NipahvirusOX=3052225GN=FPE=1SV=1	S402	ATM	0.96	CQCQTTGRAISQSGEQTLLMI	CKI	0.569	GRAISQSGE	EEF2K; EEF2K; HASPIN; HASPIN; HASPIN; EEF2K
sp|Q9IH63|FUS_NIPAVFusionglycoproteinF0OS=NipahvirusOX=3052225GN=FPE=1SV=1	S402	ATM	0.96	CQCQTTGRAISQSGEQTLLMI	CKI	0.569	GRAISQSGE	EEF2K; EEF2K; HASPIN; HASPIN; HASPIN; EEF2K
sp|Q9IH63|FUS_NIPAVFusionglycoproteinF0OS=NipahvirusOX=3052225GN=FPE=1SV=1	S402	ATM	0.96	CQCQTTGRAISQSGEQTLLMI	CKI	0.569	GRAISQSGE	EEF2K; EEF2K; HASPIN; HASPIN; HASPIN; EEF2K
sp|Q9IH63|FUS_NIPAVFusionglycoproteinF0OS=NipahvirusOX=3052225GN=FPE=1SV=1	S458	ATM	0.895	PVFTDKVDISSQISSMNQSLQ	CKI	0.533	VDISSQISS	EEF2K
sp|Q9IK91|PHOSP_NIPAVPhosphoproteinOS=NipahvirusOX=3052225GN=P/V/CPE=1SV=1	S434	Aur	0.897	KSGATRHVRGSPPYQEGKSVN	CKI	0.523	HVRGSPPYQ	EEF2K; EEF2K; MAPK9; MAPK9; MAPK9; EEF2K
sp|Q9IK91|PHOSP_NIPAVPhosphoproteinOS=NipahvirusOX=3052225GN=P/V/CPE=1SV=1	S434	Aur	0.897	KSGATRHVRGSPPYQEGKSVN	CKI	0.523	HVRGSPPYQ	EEF2K; EEF2K; MAPK9; MAPK9; MAPK9; EEF2K
sp|Q9IK91|PHOSP_NIPAVPhosphoproteinOS=NipahvirusOX=3052225GN=P/V/CPE=1SV=1	S434	Aur	0.897	KSGATRHVRGSPPYQEGKSVN	CKI	0.523	HVRGSPPYQ	EEF2K; EEF2K; MAPK9; MAPK9; MAPK9; EEF2K
sp|Q9IK91|PHOSP_NIPAVPhosphoproteinOS=NipahvirusOX=3052225GN=P/V/CPE=1SV=1	S434	Aur	0.897	KSGATRHVRGSPPYQEGKSVN	CKI	0.523	HVRGSPPYQ	EEF2K; EEF2K; MAPK9; MAPK9; MAPK9; EEF2K
sp|Q9IH62|GLYCP_NIPAVGlycoproteinGOS=NipahvirusOX=3052225GN=GPE=1SV=1	S459	CAMK2	0.789	GQPVFYQASFSWDTMIKFGDV	CKI	0.54	QASFSWDTM	MAST2
sp|Q9IH63|FUS_NIPAVFusionglycoproteinF0OS=NipahvirusOX=3052225GN=FPE=1SV=1	S402	CAMK2	0.81	CQCQTTGRAISQSGEQTLLMI	CKI	0.569	GRAISQSGE	EEF2K; EEF2K; HASPIN; HASPIN; HASPIN; EEF2K
sp|Q9IH63|FUS_NIPAVFusionglycoproteinF0OS=NipahvirusOX=3052225GN=FPE=1SV=1	S402	CAMK2	0.81	CQCQTTGRAISQSGEQTLLMI	CKI	0.569	GRAISQSGE	EEF2K; EEF2K; HASPIN; HASPIN; HASPIN; EEF2K
sp|Q9IH63|FUS_NIPAVFusionglycoproteinF0OS=NipahvirusOX=3052225GN=FPE=1SV=1	S402	CAMK2	0.81	CQCQTTGRAISQSGEQTLLMI	CKI	0.569	GRAISQSGE	EEF2K; EEF2K; HASPIN; HASPIN; HASPIN; EEF2K
sp|Q9IH63|FUS_NIPAVFusionglycoproteinF0OS=NipahvirusOX=3052225GN=FPE=1SV=1	S402	CAMK2	0.81	CQCQTTGRAISQSGEQTLLMI	CKI	0.569	GRAISQSGE	EEF2K; EEF2K; HASPIN; HASPIN; HASPIN; EEF2K
sp|Q9IK91|PHOSP_NIPAVPhosphoproteinOS=NipahvirusOX=3052225GN=P/V/CPE=1SV=1	S610	CAMK2	0.789	RDILEQQSLFSFDNVKNFRDG	CKI	0.591	QSLFSFDNV	MAST2
sp|P0C1C7|W_NIPAVProteinWOS=NipahvirusOX=3052225GN=P/V/CPE=1SV=1	S273	CDK	0.75	VGISPEDEEPSSVGGKPNESI	CKI	0.527	DEEPSSVGG	ACVR1; ACVR1; EEF2K; ACVR1; MAPK9; EEF2K; EEF2K; ACVR1; EEF2K; MAPK9; MAPK9; MAPK9; ACVR1; MAPK9; EEF2K
sp|P0C1C7|W_NIPAVProteinWOS=NipahvirusOX=3052225GN=P/V/CPE=1SV=1	S273	CDK	0.75	VGISPEDEEPSSVGGKPNESI	CKI	0.527	DEEPSSVGG	ACVR1; ACVR1; EEF2K; ACVR1; MAPK9; EEF2K; EEF2K; ACVR1; EEF2K; MAPK9; MAPK9; MAPK9; ACVR1; MAPK9; EEF2K
sp|P0C1C7|W_NIPAVProteinWOS=NipahvirusOX=3052225GN=P/V/CPE=1SV=1	S273	CDK	0.75	VGISPEDEEPSSVGGKPNESI	CKI	0.527	DEEPSSVGG	ACVR1; ACVR1; EEF2K; ACVR1; MAPK9; EEF2K; EEF2K; ACVR1; EEF2K; MAPK9; MAPK9; MAPK9; ACVR1; MAPK9; EEF2K
sp|P0C1C7|W_NIPAVProteinWOS=NipahvirusOX=3052225GN=P/V/CPE=1SV=1	S273	CDK	0.75	VGISPEDEEPSSVGGKPNESI	CKI	0.527	DEEPSSVGG	ACVR1; ACVR1; EEF2K; ACVR1; MAPK9; EEF2K; EEF2K; ACVR1; EEF2K; MAPK9; MAPK9; MAPK9; ACVR1; MAPK9; EEF2K
sp|P0C1C7|W_NIPAVProteinWOS=NipahvirusOX=3052225GN=P/V/CPE=1SV=1	S273	CDK	0.75	VGISPEDEEPSSVGGKPNESI	CKI	0.527	DEEPSSVGG	ACVR1; ACVR1; EEF2K; ACVR1; MAPK9; EEF2K; EEF2K; ACVR1; EEF2K; MAPK9; MAPK9; MAPK9; ACVR1; MAPK9; EEF2K
sp|P0C1C7|W_NIPAVProteinWOS=NipahvirusOX=3052225GN=P/V/CPE=1SV=1	S273	CDK	0.75	VGISPEDEEPSSVGGKPNESI	CKI	0.527	DEEPSSVGG	ACVR1; ACVR1; EEF2K; ACVR1; MAPK9; EEF2K; EEF2K; ACVR1; EEF2K; MAPK9; MAPK9; MAPK9; ACVR1; MAPK9; EEF2K
sp|P0C1C7|W_NIPAVProteinWOS=NipahvirusOX=3052225GN=P/V/CPE=1SV=1	S273	CDK	0.75	VGISPEDEEPSSVGGKPNESI	CKI	0.527	DEEPSSVGG	ACVR1; ACVR1; EEF2K; ACVR1; MAPK9; EEF2K; EEF2K; ACVR1; EEF2K; MAPK9; MAPK9; MAPK9; ACVR1; MAPK9; EEF2K
sp|P0C1C7|W_NIPAVProteinWOS=NipahvirusOX=3052225GN=P/V/CPE=1SV=1	S273	CDK	0.75	VGISPEDEEPSSVGGKPNESI	CKI	0.527	DEEPSSVGG	ACVR1; ACVR1; EEF2K; ACVR1; MAPK9; EEF2K; EEF2K; ACVR1; EEF2K; MAPK9; MAPK9; MAPK9; ACVR1; MAPK9; EEF2K
sp|P0C1C7|W_NIPAVProteinWOS=NipahvirusOX=3052225GN=P/V/CPE=1SV=1	S273	CDK	0.75	VGISPEDEEPSSVGGKPNESI	CKI	0.527	DEEPSSVGG	ACVR1; ACVR1; EEF2K; ACVR1; MAPK9; EEF2K; EEF2K; ACVR1; EEF2K; MAPK9; MAPK9; MAPK9; ACVR1; MAPK9; EEF2K
sp|P0C1C7|W_NIPAVProteinWOS=NipahvirusOX=3052225GN=P/V/CPE=1SV=1	S82	CDK	0.909	RRNLEDLSSTSPTDGTIGKRV	CKI	0.567	LSSTSPTDG	EEF2K; EEF2K; MAPK9; MAPK9; MAPK9; EEF2K
sp|P0C1C7|W_NIPAVProteinWOS=NipahvirusOX=3052225GN=P/V/CPE=1SV=1	S82	CDK	0.909	RRNLEDLSSTSPTDGTIGKRV	CKI	0.567	LSSTSPTDG	EEF2K; EEF2K; MAPK9; MAPK9; MAPK9; EEF2K
sp|P0C1C7|W_NIPAVProteinWOS=NipahvirusOX=3052225GN=P/V/CPE=1SV=1	S82	CDK	0.909	RRNLEDLSSTSPTDGTIGKRV	CKI	0.567	LSSTSPTDG	EEF2K; EEF2K; MAPK9; MAPK9; MAPK9; EEF2K
sp|P0C1C7|W_NIPAVProteinWOS=NipahvirusOX=3052225GN=P/V/CPE=1SV=1	S82	CDK	0.909	RRNLEDLSSTSPTDGTIGKRV	CKI	0.567	LSSTSPTDG	EEF2K; EEF2K; MAPK9; MAPK9; MAPK9; EEF2K
sp|Q9IK90|MATRX_NIPAVMatrixproteinOS=NipahvirusOX=3052225GN=MPE=1SV=1	S20	CDK	0.909	SESMEGVSDFSPSSWEHGGYL	CKI	0.501	VSDFSPSSW	EEF2K; EEF2K; MAPK9; EEF2K; MAST2; MAPK9; MAPK9; EEF2K; MAPK9; MAST2; MAST2; MAST2; EEF2K; MAST2; MAPK9
sp|Q9IK90|MATRX_NIPAVMatrixproteinOS=NipahvirusOX=3052225GN=MPE=1SV=1	S20	CDK	0.909	SESMEGVSDFSPSSWEHGGYL	CKI	0.501	VSDFSPSSW	EEF2K; EEF2K; MAPK9; EEF2K; MAST2; MAPK9; MAPK9; EEF2K; MAPK9; MAST2; MAST2; MAST2; EEF2K; MAST2; MAPK9
sp|Q9IK90|MATRX_NIPAVMatrixproteinOS=NipahvirusOX=3052225GN=MPE=1SV=1	S20	CDK	0.909	SESMEGVSDFSPSSWEHGGYL	CKI	0.501	VSDFSPSSW	EEF2K; EEF2K; MAPK9; EEF2K; MAST2; MAPK9; MAPK9; EEF2K; MAPK9; MAST2; MAST2; MAST2; EEF2K; MAST2; MAPK9
sp|Q9IK90|MATRX_NIPAVMatrixproteinOS=NipahvirusOX=3052225GN=MPE=1SV=1	S20	CDK	0.909	SESMEGVSDFSPSSWEHGGYL	CKI	0.501	VSDFSPSSW	EEF2K; EEF2K; MAPK9; EEF2K; MAST2; MAPK9; MAPK9; EEF2K; MAPK9; MAST2; MAST2; MAST2; EEF2K; MAST2; MAPK9
sp|Q9IK90|MATRX_NIPAVMatrixproteinOS=NipahvirusOX=3052225GN=MPE=1SV=1	S20	CDK	0.909	SESMEGVSDFSPSSWEHGGYL	CKI	0.501	VSDFSPSSW	EEF2K; EEF2K; MAPK9; EEF2K; MAST2; MAPK9; MAPK9; EEF2K; MAPK9; MAST2; MAST2; MAST2; EEF2K; MAST2; MAPK9
sp|Q9IK90|MATRX_NIPAVMatrixproteinOS=NipahvirusOX=3052225GN=MPE=1SV=1	S20	CDK	0.909	SESMEGVSDFSPSSWEHGGYL	CKI	0.501	VSDFSPSSW	EEF2K; EEF2K; MAPK9; EEF2K; MAST2; MAPK9; MAPK9; EEF2K; MAPK9; MAST2; MAST2; MAST2; EEF2K; MAST2; MAPK9
sp|Q9IK90|MATRX_NIPAVMatrixproteinOS=NipahvirusOX=3052225GN=MPE=1SV=1	S20	CDK	0.909	SESMEGVSDFSPSSWEHGGYL	CKI	0.501	VSDFSPSSW	EEF2K; EEF2K; MAPK9; EEF2K; MAST2; MAPK9; MAPK9; EEF2K; MAPK9; MAST2; MAST2; MAST2; EEF2K; MAST2; MAPK9
sp|Q9IK90|MATRX_NIPAVMatrixproteinOS=NipahvirusOX=3052225GN=MPE=1SV=1	S20	CDK	0.909	SESMEGVSDFSPSSWEHGGYL	CKI	0.501	VSDFSPSSW	EEF2K; EEF2K; MAPK9; EEF2K; MAST2; MAPK9; MAPK9; EEF2K; MAPK9; MAST2; MAST2; MAST2; EEF2K; MAST2; MAPK9
sp|Q9IK90|MATRX_NIPAVMatrixproteinOS=NipahvirusOX=3052225GN=MPE=1SV=1	S20	CDK	0.909	SESMEGVSDFSPSSWEHGGYL	CKI	0.501	VSDFSPSSW	EEF2K; EEF2K; MAPK9; EEF2K; MAST2; MAPK9; MAPK9; EEF2K; MAPK9; MAST2; MAST2; MAST2; EEF2K; MAST2; MAPK9
sp|Q9IK90|MATRX_NIPAVMatrixproteinOS=NipahvirusOX=3052225GN=MPE=1SV=1	T77	CDK	0.913	CYGFVEDVERTPETGKRKKIR	CKI	0.559	DVERTPETG	ACVR1; ACVR1; EEF2K; ACVR1; MAPK9; EEF2K; EEF2K; ACVR1; EEF2K; MAPK9; MAPK9; MAPK9; ACVR1; MAPK9; EEF2K
sp|Q9IK90|MATRX_NIPAVMatrixproteinOS=NipahvirusOX=3052225GN=MPE=1SV=1	T77	CDK	0.913	CYGFVEDVERTPETGKRKKIR	CKI	0.559	DVERTPETG	ACVR1; ACVR1; EEF2K; ACVR1; MAPK9; EEF2K; EEF2K; ACVR1; EEF2K; MAPK9; MAPK9; MAPK9; ACVR1; MAPK9; EEF2K
sp|Q9IK90|MATRX_NIPAVMatrixproteinOS=NipahvirusOX=3052225GN=MPE=1SV=1	T77	CDK	0.913	CYGFVEDVERTPETGKRKKIR	CKI	0.559	DVERTPETG	ACVR1; ACVR1; EEF2K; ACVR1; MAPK9; EEF2K; EEF2K; ACVR1; EEF2K; MAPK9; MAPK9; MAPK9; ACVR1; MAPK9; EEF2K
sp|Q9IK90|MATRX_NIPAVMatrixproteinOS=NipahvirusOX=3052225GN=MPE=1SV=1	T77	CDK	0.913	CYGFVEDVERTPETGKRKKIR	CKI	0.559	DVERTPETG	ACVR1; ACVR1; EEF2K; ACVR1; MAPK9; EEF2K; EEF2K; ACVR1; EEF2K; MAPK9; MAPK9; MAPK9; ACVR1; MAPK9; EEF2K
sp|Q9IK90|MATRX_NIPAVMatrixproteinOS=NipahvirusOX=3052225GN=MPE=1SV=1	T77	CDK	0.913	CYGFVEDVERTPETGKRKKIR	CKI	0.559	DVERTPETG	ACVR1; ACVR1; EEF2K; ACVR1; MAPK9; EEF2K; EEF2K; ACVR1; EEF2K; MAPK9; MAPK9; MAPK9; ACVR1; MAPK9; EEF2K
sp|Q9IK90|MATRX_NIPAVMatrixproteinOS=NipahvirusOX=3052225GN=MPE=1SV=1	T77	CDK	0.913	CYGFVEDVERTPETGKRKKIR	CKI	0.559	DVERTPETG	ACVR1; ACVR1; EEF2K; ACVR1; MAPK9; EEF2K; EEF2K; ACVR1; EEF2K; MAPK9; MAPK9; MAPK9; ACVR1; MAPK9; EEF2K
sp|Q9IK90|MATRX_NIPAVMatrixproteinOS=NipahvirusOX=3052225GN=MPE=1SV=1	T77	CDK	0.913	CYGFVEDVERTPETGKRKKIR	CKI	0.559	DVERTPETG	ACVR1; ACVR1; EEF2K; ACVR1; MAPK9; EEF2K; EEF2K; ACVR1; EEF2K; MAPK9; MAPK9; MAPK9; ACVR1; MAPK9; EEF2K
sp|Q9IK90|MATRX_NIPAVMatrixproteinOS=NipahvirusOX=3052225GN=MPE=1SV=1	T77	CDK	0.913	CYGFVEDVERTPETGKRKKIR	CKI	0.559	DVERTPETG	ACVR1; ACVR1; EEF2K; ACVR1; MAPK9; EEF2K; EEF2K; ACVR1; EEF2K; MAPK9; MAPK9; MAPK9; ACVR1; MAPK9; EEF2K
sp|Q9IK90|MATRX_NIPAVMatrixproteinOS=NipahvirusOX=3052225GN=MPE=1SV=1	T77	CDK	0.913	CYGFVEDVERTPETGKRKKIR	CKI	0.559	DVERTPETG	ACVR1; ACVR1; EEF2K; ACVR1; MAPK9; EEF2K; EEF2K; ACVR1; EEF2K; MAPK9; MAPK9; MAPK9; ACVR1; MAPK9; EEF2K
sp|Q9IK91|PHOSP_NIPAVPhosphoproteinOS=NipahvirusOX=3052225GN=P/V/CPE=1SV=1	S273	CDK	0.75	VGISPEDEEPSSVGGKPNESI	CKI	0.527	DEEPSSVGG	ACVR1; ACVR1; EEF2K; ACVR1; MAPK9; EEF2K; EEF2K; ACVR1; EEF2K; MAPK9; MAPK9; MAPK9; ACVR1; MAPK9; EEF2K
sp|Q9IK91|PHOSP_NIPAVPhosphoproteinOS=NipahvirusOX=3052225GN=P/V/CPE=1SV=1	S273	CDK	0.75	VGISPEDEEPSSVGGKPNESI	CKI	0.527	DEEPSSVGG	ACVR1; ACVR1; EEF2K; ACVR1; MAPK9; EEF2K; EEF2K; ACVR1; EEF2K; MAPK9; MAPK9; MAPK9; ACVR1; MAPK9; EEF2K
sp|Q9IK91|PHOSP_NIPAVPhosphoproteinOS=NipahvirusOX=3052225GN=P/V/CPE=1SV=1	S273	CDK	0.75	VGISPEDEEPSSVGGKPNESI	CKI	0.527	DEEPSSVGG	ACVR1; ACVR1; EEF2K; ACVR1; MAPK9; EEF2K; EEF2K; ACVR1; EEF2K; MAPK9; MAPK9; MAPK9; ACVR1; MAPK9; EEF2K
sp|Q9IK91|PHOSP_NIPAVPhosphoproteinOS=NipahvirusOX=3052225GN=P/V/CPE=1SV=1	S273	CDK	0.75	VGISPEDEEPSSVGGKPNESI	CKI	0.527	DEEPSSVGG	ACVR1; ACVR1; EEF2K; ACVR1; MAPK9; EEF2K; EEF2K; ACVR1; EEF2K; MAPK9; MAPK9; MAPK9; ACVR1; MAPK9; EEF2K
sp|Q9IK91|PHOSP_NIPAVPhosphoproteinOS=NipahvirusOX=3052225GN=P/V/CPE=1SV=1	S273	CDK	0.75	VGISPEDEEPSSVGGKPNESI	CKI	0.527	DEEPSSVGG	ACVR1; ACVR1; EEF2K; ACVR1; MAPK9; EEF2K; EEF2K; ACVR1; EEF2K; MAPK9; MAPK9; MAPK9; ACVR1; MAPK9; EEF2K
sp|Q9IK91|PHOSP_NIPAVPhosphoproteinOS=NipahvirusOX=3052225GN=P/V/CPE=1SV=1	S273	CDK	0.75	VGISPEDEEPSSVGGKPNESI	CKI	0.527	DEEPSSVGG	ACVR1; ACVR1; EEF2K; ACVR1; MAPK9; EEF2K; EEF2K; ACVR1; EEF2K; MAPK9; MAPK9; MAPK9; ACVR1; MAPK9; EEF2K
sp|Q9IK91|PHOSP_NIPAVPhosphoproteinOS=NipahvirusOX=3052225GN=P/V/CPE=1SV=1	S273	CDK	0.75	VGISPEDEEPSSVGGKPNESI	CKI	0.527	DEEPSSVGG	ACVR1; ACVR1; EEF2K; ACVR1; MAPK9; EEF2K; EEF2K; ACVR1; EEF2K; MAPK9; MAPK9; MAPK9; ACVR1; MAPK9; EEF2K
sp|Q9IK91|PHOSP_NIPAVPhosphoproteinOS=NipahvirusOX=3052225GN=P/V/CPE=1SV=1	S273	CDK	0.75	VGISPEDEEPSSVGGKPNESI	CKI	0.527	DEEPSSVGG	ACVR1; ACVR1; EEF2K; ACVR1; MAPK9; EEF2K; EEF2K; ACVR1; EEF2K; MAPK9; MAPK9; MAPK9; ACVR1; MAPK9; EEF2K
sp|Q9IK91|PHOSP_NIPAVPhosphoproteinOS=NipahvirusOX=3052225GN=P/V/CPE=1SV=1	S273	CDK	0.75	VGISPEDEEPSSVGGKPNESI	CKI	0.527	DEEPSSVGG	ACVR1; ACVR1; EEF2K; ACVR1; MAPK9; EEF2K; EEF2K; ACVR1; EEF2K; MAPK9; MAPK9; MAPK9; ACVR1; MAPK9; EEF2K
sp|Q9IK91|PHOSP_NIPAVPhosphoproteinOS=NipahvirusOX=3052225GN=P/V/CPE=1SV=1	S434	CDK	0.909	KSGATRHVRGSPPYQEGKSVN	CKI	0.523	HVRGSPPYQ	EEF2K; EEF2K; MAPK9; MAPK9; MAPK9; EEF2K
sp|Q9IK91|PHOSP_NIPAVPhosphoproteinOS=NipahvirusOX=3052225GN=P/V/CPE=1SV=1	S434	CDK	0.909	KSGATRHVRGSPPYQEGKSVN	CKI	0.523	HVRGSPPYQ	EEF2K; EEF2K; MAPK9; MAPK9; MAPK9; EEF2K
sp|Q9IK91|PHOSP_NIPAVPhosphoproteinOS=NipahvirusOX=3052225GN=P/V/CPE=1SV=1	S434	CDK	0.909	KSGATRHVRGSPPYQEGKSVN	CKI	0.523	HVRGSPPYQ	EEF2K; EEF2K; MAPK9; MAPK9; MAPK9; EEF2K
sp|Q9IK91|PHOSP_NIPAVPhosphoproteinOS=NipahvirusOX=3052225GN=P/V/CPE=1SV=1	S434	CDK	0.909	KSGATRHVRGSPPYQEGKSVN	CKI	0.523	HVRGSPPYQ	EEF2K; EEF2K; MAPK9; MAPK9; MAPK9; EEF2K
sp|Q9IK91|PHOSP_NIPAVPhosphoproteinOS=NipahvirusOX=3052225GN=P/V/CPE=1SV=1	S82	CDK	0.909	RRNLEDLSSTSPTDGTIGKRV	CKI	0.567	LSSTSPTDG	EEF2K; EEF2K; MAPK9; MAPK9; MAPK9; EEF2K
sp|Q9IK91|PHOSP_NIPAVPhosphoproteinOS=NipahvirusOX=3052225GN=P/V/CPE=1SV=1	S82	CDK	0.909	RRNLEDLSSTSPTDGTIGKRV	CKI	0.567	LSSTSPTDG	EEF2K; EEF2K; MAPK9; MAPK9; MAPK9; EEF2K
sp|Q9IK91|PHOSP_NIPAVPhosphoproteinOS=NipahvirusOX=3052225GN=P/V/CPE=1SV=1	S82	CDK	0.909	RRNLEDLSSTSPTDGTIGKRV	CKI	0.567	LSSTSPTDG	EEF2K; EEF2K; MAPK9; MAPK9; MAPK9; EEF2K
sp|Q9IK91|PHOSP_NIPAVPhosphoproteinOS=NipahvirusOX=3052225GN=P/V/CPE=1SV=1	S82	CDK	0.909	RRNLEDLSSTSPTDGTIGKRV	CKI	0.567	LSSTSPTDG	EEF2K; EEF2K; MAPK9; MAPK9; MAPK9; EEF2K
sp|P0C1C7|W_NIPAVProteinWOS=NipahvirusOX=3052225GN=P/V/CPE=1SV=1	S273	CK1	0.871	VGISPEDEEPSSVGGKPNESI	CKI	0.527	DEEPSSVGG	ACVR1; ACVR1; EEF2K; ACVR1; MAPK9; EEF2K; EEF2K; ACVR1; EEF2K; MAPK9; MAPK9; MAPK9; ACVR1; MAPK9; EEF2K
sp|P0C1C7|W_NIPAVProteinWOS=NipahvirusOX=3052225GN=P/V/CPE=1SV=1	S273	CK1	0.871	VGISPEDEEPSSVGGKPNESI	CKI	0.527	DEEPSSVGG	ACVR1; ACVR1; EEF2K; ACVR1; MAPK9; EEF2K; EEF2K; ACVR1; EEF2K; MAPK9; MAPK9; MAPK9; ACVR1; MAPK9; EEF2K
sp|P0C1C7|W_NIPAVProteinWOS=NipahvirusOX=3052225GN=P/V/CPE=1SV=1	S273	CK1	0.871	VGISPEDEEPSSVGGKPNESI	CKI	0.527	DEEPSSVGG	ACVR1; ACVR1; EEF2K; ACVR1; MAPK9; EEF2K; EEF2K; ACVR1; EEF2K; MAPK9; MAPK9; MAPK9; ACVR1; MAPK9; EEF2K
sp|P0C1C7|W_NIPAVProteinWOS=NipahvirusOX=3052225GN=P/V/CPE=1SV=1	S273	CK1	0.871	VGISPEDEEPSSVGGKPNESI	CKI	0.527	DEEPSSVGG	ACVR1; ACVR1; EEF2K; ACVR1; MAPK9; EEF2K; EEF2K; ACVR1; EEF2K; MAPK9; MAPK9; MAPK9; ACVR1; MAPK9; EEF2K
sp|P0C1C7|W_NIPAVProteinWOS=NipahvirusOX=3052225GN=P/V/CPE=1SV=1	S273	CK1	0.871	VGISPEDEEPSSVGGKPNESI	CKI	0.527	DEEPSSVGG	ACVR1; ACVR1; EEF2K; ACVR1; MAPK9; EEF2K; EEF2K; ACVR1; EEF2K; MAPK9; MAPK9; MAPK9; ACVR1; MAPK9; EEF2K
sp|P0C1C7|W_NIPAVProteinWOS=NipahvirusOX=3052225GN=P/V/CPE=1SV=1	S273	CK1	0.871	VGISPEDEEPSSVGGKPNESI	CKI	0.527	DEEPSSVGG	ACVR1; ACVR1; EEF2K; ACVR1; MAPK9; EEF2K; EEF2K; ACVR1; EEF2K; MAPK9; MAPK9; MAPK9; ACVR1; MAPK9; EEF2K
sp|P0C1C7|W_NIPAVProteinWOS=NipahvirusOX=3052225GN=P/V/CPE=1SV=1	S273	CK1	0.871	VGISPEDEEPSSVGGKPNESI	CKI	0.527	DEEPSSVGG	ACVR1; ACVR1; EEF2K; ACVR1; MAPK9; EEF2K; EEF2K; ACVR1; EEF2K; MAPK9; MAPK9; MAPK9; ACVR1; MAPK9; EEF2K
sp|P0C1C7|W_NIPAVProteinWOS=NipahvirusOX=3052225GN=P/V/CPE=1SV=1	S273	CK1	0.871	VGISPEDEEPSSVGGKPNESI	CKI	0.527	DEEPSSVGG	ACVR1; ACVR1; EEF2K; ACVR1; MAPK9; EEF2K; EEF2K; ACVR1; EEF2K; MAPK9; MAPK9; MAPK9; ACVR1; MAPK9; EEF2K
sp|P0C1C7|W_NIPAVProteinWOS=NipahvirusOX=3052225GN=P/V/CPE=1SV=1	S273	CK1	0.871	VGISPEDEEPSSVGGKPNESI	CKI	0.527	DEEPSSVGG	ACVR1; ACVR1; EEF2K; ACVR1; MAPK9; EEF2K; EEF2K; ACVR1; EEF2K; MAPK9; MAPK9; MAPK9; ACVR1; MAPK9; EEF2K
sp|P0C1C7|W_NIPAVProteinWOS=NipahvirusOX=3052225GN=P/V/CPE=1SV=1	S82	CK1	0.946	RRNLEDLSSTSPTDGTIGKRV	CKI	0.567	LSSTSPTDG	EEF2K; EEF2K; MAPK9; MAPK9; MAPK9; EEF2K
sp|P0C1C7|W_NIPAVProteinWOS=NipahvirusOX=3052225GN=P/V/CPE=1SV=1	S82	CK1	0.946	RRNLEDLSSTSPTDGTIGKRV	CKI	0.567	LSSTSPTDG	EEF2K; EEF2K; MAPK9; MAPK9; MAPK9; EEF2K
sp|P0C1C7|W_NIPAVProteinWOS=NipahvirusOX=3052225GN=P/V/CPE=1SV=1	S82	CK1	0.946	RRNLEDLSSTSPTDGTIGKRV	CKI	0.567	LSSTSPTDG	EEF2K; EEF2K; MAPK9; MAPK9; MAPK9; EEF2K
sp|P0C1C7|W_NIPAVProteinWOS=NipahvirusOX=3052225GN=P/V/CPE=1SV=1	S82	CK1	0.946	RRNLEDLSSTSPTDGTIGKRV	CKI	0.567	LSSTSPTDG	EEF2K; EEF2K; MAPK9; MAPK9; MAPK9; EEF2K
sp|Q9IH63|FUS_NIPAVFusionglycoproteinF0OS=NipahvirusOX=3052225GN=FPE=1SV=1	S261	CK1	0.781	EDFDDLLESDSITGQIIYVDL	CKI	0.575	LESDSITGQ	HASPIN
sp|Q9IH63|FUS_NIPAVFusionglycoproteinF0OS=NipahvirusOX=3052225GN=FPE=1SV=1	S402	CK1	0.692	CQCQTTGRAISQSGEQTLLMI	CKI	0.569	GRAISQSGE	EEF2K; EEF2K; HASPIN; HASPIN; HASPIN; EEF2K
sp|Q9IH63|FUS_NIPAVFusionglycoproteinF0OS=NipahvirusOX=3052225GN=FPE=1SV=1	S402	CK1	0.692	CQCQTTGRAISQSGEQTLLMI	CKI	0.569	GRAISQSGE	EEF2K; EEF2K; HASPIN; HASPIN; HASPIN; EEF2K
sp|Q9IH63|FUS_NIPAVFusionglycoproteinF0OS=NipahvirusOX=3052225GN=FPE=1SV=1	S402	CK1	0.692	CQCQTTGRAISQSGEQTLLMI	CKI	0.569	GRAISQSGE	EEF2K; EEF2K; HASPIN; HASPIN; HASPIN; EEF2K
sp|Q9IH63|FUS_NIPAVFusionglycoproteinF0OS=NipahvirusOX=3052225GN=FPE=1SV=1	S402	CK1	0.692	CQCQTTGRAISQSGEQTLLMI	CKI	0.569	GRAISQSGE	EEF2K; EEF2K; HASPIN; HASPIN; HASPIN; EEF2K
sp|Q9IK90|MATRX_NIPAVMatrixproteinOS=NipahvirusOX=3052225GN=MPE=1SV=1	S20	CK1	0.973	SESMEGVSDFSPSSWEHGGYL	CKI	0.501	VSDFSPSSW	EEF2K; EEF2K; MAPK9; EEF2K; MAST2; MAPK9; MAPK9; EEF2K; MAPK9; MAST2; MAST2; MAST2; EEF2K; MAST2; MAPK9
sp|Q9IK90|MATRX_NIPAVMatrixproteinOS=NipahvirusOX=3052225GN=MPE=1SV=1	S20	CK1	0.973	SESMEGVSDFSPSSWEHGGYL	CKI	0.501	VSDFSPSSW	EEF2K; EEF2K; MAPK9; EEF2K; MAST2; MAPK9; MAPK9; EEF2K; MAPK9; MAST2; MAST2; MAST2; EEF2K; MAST2; MAPK9
sp|Q9IK90|MATRX_NIPAVMatrixproteinOS=NipahvirusOX=3052225GN=MPE=1SV=1	S20	CK1	0.973	SESMEGVSDFSPSSWEHGGYL	CKI	0.501	VSDFSPSSW	EEF2K; EEF2K; MAPK9; EEF2K; MAST2; MAPK9; MAPK9; EEF2K; MAPK9; MAST2; MAST2; MAST2; EEF2K; MAST2; MAPK9
sp|Q9IK90|MATRX_NIPAVMatrixproteinOS=NipahvirusOX=3052225GN=MPE=1SV=1	S20	CK1	0.973	SESMEGVSDFSPSSWEHGGYL	CKI	0.501	VSDFSPSSW	EEF2K; EEF2K; MAPK9; EEF2K; MAST2; MAPK9; MAPK9; EEF2K; MAPK9; MAST2; MAST2; MAST2; EEF2K; MAST2; MAPK9
sp|Q9IK90|MATRX_NIPAVMatrixproteinOS=NipahvirusOX=3052225GN=MPE=1SV=1	S20	CK1	0.973	SESMEGVSDFSPSSWEHGGYL	CKI	0.501	VSDFSPSSW	EEF2K; EEF2K; MAPK9; EEF2K; MAST2; MAPK9; MAPK9; EEF2K; MAPK9; MAST2; MAST2; MAST2; EEF2K; MAST2; MAPK9
sp|Q9IK90|MATRX_NIPAVMatrixproteinOS=NipahvirusOX=3052225GN=MPE=1SV=1	S20	CK1	0.973	SESMEGVSDFSPSSWEHGGYL	CKI	0.501	VSDFSPSSW	EEF2K; EEF2K; MAPK9; EEF2K; MAST2; MAPK9; MAPK9; EEF2K; MAPK9; MAST2; MAST2; MAST2; EEF2K; MAST2; MAPK9
sp|Q9IK90|MATRX_NIPAVMatrixproteinOS=NipahvirusOX=3052225GN=MPE=1SV=1	S20	CK1	0.973	SESMEGVSDFSPSSWEHGGYL	CKI	0.501	VSDFSPSSW	EEF2K; EEF2K; MAPK9; EEF2K; MAST2; MAPK9; MAPK9; EEF2K; MAPK9; MAST2; MAST2; MAST2; EEF2K; MAST2; MAPK9
sp|Q9IK90|MATRX_NIPAVMatrixproteinOS=NipahvirusOX=3052225GN=MPE=1SV=1	S20	CK1	0.973	SESMEGVSDFSPSSWEHGGYL	CKI	0.501	VSDFSPSSW	EEF2K; EEF2K; MAPK9; EEF2K; MAST2; MAPK9; MAPK9; EEF2K; MAPK9; MAST2; MAST2; MAST2; EEF2K; MAST2; MAPK9
sp|Q9IK90|MATRX_NIPAVMatrixproteinOS=NipahvirusOX=3052225GN=MPE=1SV=1	S20	CK1	0.973	SESMEGVSDFSPSSWEHGGYL	CKI	0.501	VSDFSPSSW	EEF2K; EEF2K; MAPK9; EEF2K; MAST2; MAPK9; MAPK9; EEF2K; MAPK9; MAST2; MAST2; MAST2; EEF2K; MAST2; MAPK9
sp|Q9IK90|MATRX_NIPAVMatrixproteinOS=NipahvirusOX=3052225GN=MPE=1SV=1	S270	CK1	0.891	DRMKLQFSLGSIGGLSLHIKI	CKI	0.537	FSLGSIGGL	HASPIN; HASPIN; LIMK1; LIMK1; LIMK1; HASPIN
sp|Q9IK90|MATRX_NIPAVMatrixproteinOS=NipahvirusOX=3052225GN=MPE=1SV=1	S270	CK1	0.891	DRMKLQFSLGSIGGLSLHIKI	CKI	0.537	FSLGSIGGL	HASPIN; HASPIN; LIMK1; LIMK1; LIMK1; HASPIN
sp|Q9IK90|MATRX_NIPAVMatrixproteinOS=NipahvirusOX=3052225GN=MPE=1SV=1	S270	CK1	0.891	DRMKLQFSLGSIGGLSLHIKI	CKI	0.537	FSLGSIGGL	HASPIN; HASPIN; LIMK1; LIMK1; LIMK1; HASPIN
sp|Q9IK90|MATRX_NIPAVMatrixproteinOS=NipahvirusOX=3052225GN=MPE=1SV=1	S270	CK1	0.891	DRMKLQFSLGSIGGLSLHIKI	CKI	0.537	FSLGSIGGL	HASPIN; HASPIN; LIMK1; LIMK1; LIMK1; HASPIN
sp|Q9IK91|PHOSP_NIPAVPhosphoproteinOS=NipahvirusOX=3052225GN=P/V/CPE=1SV=1	S273	CK1	0.871	VGISPEDEEPSSVGGKPNESI	CKI	0.527	DEEPSSVGG	ACVR1; ACVR1; EEF2K; ACVR1; MAPK9; EEF2K; EEF2K; ACVR1; EEF2K; MAPK9; MAPK9; MAPK9; ACVR1; MAPK9; EEF2K
sp|Q9IK91|PHOSP_NIPAVPhosphoproteinOS=NipahvirusOX=3052225GN=P/V/CPE=1SV=1	S273	CK1	0.871	VGISPEDEEPSSVGGKPNESI	CKI	0.527	DEEPSSVGG	ACVR1; ACVR1; EEF2K; ACVR1; MAPK9; EEF2K; EEF2K; ACVR1; EEF2K; MAPK9; MAPK9; MAPK9; ACVR1; MAPK9; EEF2K
sp|Q9IK91|PHOSP_NIPAVPhosphoproteinOS=NipahvirusOX=3052225GN=P/V/CPE=1SV=1	S273	CK1	0.871	VGISPEDEEPSSVGGKPNESI	CKI	0.527	DEEPSSVGG	ACVR1; ACVR1; EEF2K; ACVR1; MAPK9; EEF2K; EEF2K; ACVR1; EEF2K; MAPK9; MAPK9; MAPK9; ACVR1; MAPK9; EEF2K
sp|Q9IK91|PHOSP_NIPAVPhosphoproteinOS=NipahvirusOX=3052225GN=P/V/CPE=1SV=1	S273	CK1	0.871	VGISPEDEEPSSVGGKPNESI	CKI	0.527	DEEPSSVGG	ACVR1; ACVR1; EEF2K; ACVR1; MAPK9; EEF2K; EEF2K; ACVR1; EEF2K; MAPK9; MAPK9; MAPK9; ACVR1; MAPK9; EEF2K
sp|Q9IK91|PHOSP_NIPAVPhosphoproteinOS=NipahvirusOX=3052225GN=P/V/CPE=1SV=1	S273	CK1	0.871	VGISPEDEEPSSVGGKPNESI	CKI	0.527	DEEPSSVGG	ACVR1; ACVR1; EEF2K; ACVR1; MAPK9; EEF2K; EEF2K; ACVR1; EEF2K; MAPK9; MAPK9; MAPK9; ACVR1; MAPK9; EEF2K
sp|Q9IK91|PHOSP_NIPAVPhosphoproteinOS=NipahvirusOX=3052225GN=P/V/CPE=1SV=1	S273	CK1	0.871	VGISPEDEEPSSVGGKPNESI	CKI	0.527	DEEPSSVGG	ACVR1; ACVR1; EEF2K; ACVR1; MAPK9; EEF2K; EEF2K; ACVR1; EEF2K; MAPK9; MAPK9; MAPK9; ACVR1; MAPK9; EEF2K
sp|Q9IK91|PHOSP_NIPAVPhosphoproteinOS=NipahvirusOX=3052225GN=P/V/CPE=1SV=1	S273	CK1	0.871	VGISPEDEEPSSVGGKPNESI	CKI	0.527	DEEPSSVGG	ACVR1; ACVR1; EEF2K; ACVR1; MAPK9; EEF2K; EEF2K; ACVR1; EEF2K; MAPK9; MAPK9; MAPK9; ACVR1; MAPK9; EEF2K
sp|Q9IK91|PHOSP_NIPAVPhosphoproteinOS=NipahvirusOX=3052225GN=P/V/CPE=1SV=1	S273	CK1	0.871	VGISPEDEEPSSVGGKPNESI	CKI	0.527	DEEPSSVGG	ACVR1; ACVR1; EEF2K; ACVR1; MAPK9; EEF2K; EEF2K; ACVR1; EEF2K; MAPK9; MAPK9; MAPK9; ACVR1; MAPK9; EEF2K
sp|Q9IK91|PHOSP_NIPAVPhosphoproteinOS=NipahvirusOX=3052225GN=P/V/CPE=1SV=1	S273	CK1	0.871	VGISPEDEEPSSVGGKPNESI	CKI	0.527	DEEPSSVGG	ACVR1; ACVR1; EEF2K; ACVR1; MAPK9; EEF2K; EEF2K; ACVR1; EEF2K; MAPK9; MAPK9; MAPK9; ACVR1; MAPK9; EEF2K
sp|Q9IK91|PHOSP_NIPAVPhosphoproteinOS=NipahvirusOX=3052225GN=P/V/CPE=1SV=1	S82	CK1	0.946	RRNLEDLSSTSPTDGTIGKRV	CKI	0.567	LSSTSPTDG	EEF2K; EEF2K; MAPK9; MAPK9; MAPK9; EEF2K
sp|Q9IK91|PHOSP_NIPAVPhosphoproteinOS=NipahvirusOX=3052225GN=P/V/CPE=1SV=1	S82	CK1	0.946	RRNLEDLSSTSPTDGTIGKRV	CKI	0.567	LSSTSPTDG	EEF2K; EEF2K; MAPK9; MAPK9; MAPK9; EEF2K
sp|Q9IK91|PHOSP_NIPAVPhosphoproteinOS=NipahvirusOX=3052225GN=P/V/CPE=1SV=1	S82	CK1	0.946	RRNLEDLSSTSPTDGTIGKRV	CKI	0.567	LSSTSPTDG	EEF2K; EEF2K; MAPK9; MAPK9; MAPK9; EEF2K
sp|Q9IK91|PHOSP_NIPAVPhosphoproteinOS=NipahvirusOX=3052225GN=P/V/CPE=1SV=1	S82	CK1	0.946	RRNLEDLSSTSPTDGTIGKRV	CKI	0.567	LSSTSPTDG	EEF2K; EEF2K; MAPK9; MAPK9; MAPK9; EEF2K
sp|Q9IH63|FUS_NIPAVFusionglycoproteinF0OS=NipahvirusOX=3052225GN=FPE=1SV=1	S458	CK2	0.618	PVFTDKVDISSQISSMNQSLQ	CKI	0.533	VDISSQISS	EEF2K
sp|Q9IK90|MATRX_NIPAVMatrixproteinOS=NipahvirusOX=3052225GN=MPE=1SV=1	S20	CK2	0.834	SESMEGVSDFSPSSWEHGGYL	CKI	0.501	VSDFSPSSW	EEF2K; EEF2K; MAPK9; EEF2K; MAST2; MAPK9; MAPK9; EEF2K; MAPK9; MAST2; MAST2; MAST2; EEF2K; MAST2; MAPK9
sp|Q9IK90|MATRX_NIPAVMatrixproteinOS=NipahvirusOX=3052225GN=MPE=1SV=1	S20	CK2	0.834	SESMEGVSDFSPSSWEHGGYL	CKI	0.501	VSDFSPSSW	EEF2K; EEF2K; MAPK9; EEF2K; MAST2; MAPK9; MAPK9; EEF2K; MAPK9; MAST2; MAST2; MAST2; EEF2K; MAST2; MAPK9
sp|Q9IK90|MATRX_NIPAVMatrixproteinOS=NipahvirusOX=3052225GN=MPE=1SV=1	S20	CK2	0.834	SESMEGVSDFSPSSWEHGGYL	CKI	0.501	VSDFSPSSW	EEF2K; EEF2K; MAPK9; EEF2K; MAST2; MAPK9; MAPK9; EEF2K; MAPK9; MAST2; MAST2; MAST2; EEF2K; MAST2; MAPK9
sp|Q9IK90|MATRX_NIPAVMatrixproteinOS=NipahvirusOX=3052225GN=MPE=1SV=1	S20	CK2	0.834	SESMEGVSDFSPSSWEHGGYL	CKI	0.501	VSDFSPSSW	EEF2K; EEF2K; MAPK9; EEF2K; MAST2; MAPK9; MAPK9; EEF2K; MAPK9; MAST2; MAST2; MAST2; EEF2K; MAST2; MAPK9
sp|Q9IK90|MATRX_NIPAVMatrixproteinOS=NipahvirusOX=3052225GN=MPE=1SV=1	S20	CK2	0.834	SESMEGVSDFSPSSWEHGGYL	CKI	0.501	VSDFSPSSW	EEF2K; EEF2K; MAPK9; EEF2K; MAST2; MAPK9; MAPK9; EEF2K; MAPK9; MAST2; MAST2; MAST2; EEF2K; MAST2; MAPK9
sp|Q9IK90|MATRX_NIPAVMatrixproteinOS=NipahvirusOX=3052225GN=MPE=1SV=1	S20	CK2	0.834	SESMEGVSDFSPSSWEHGGYL	CKI	0.501	VSDFSPSSW	EEF2K; EEF2K; MAPK9; EEF2K; MAST2; MAPK9; MAPK9; EEF2K; MAPK9; MAST2; MAST2; MAST2; EEF2K; MAST2; MAPK9
sp|Q9IK90|MATRX_NIPAVMatrixproteinOS=NipahvirusOX=3052225GN=MPE=1SV=1	S20	CK2	0.834	SESMEGVSDFSPSSWEHGGYL	CKI	0.501	VSDFSPSSW	EEF2K; EEF2K; MAPK9; EEF2K; MAST2; MAPK9; MAPK9; EEF2K; MAPK9; MAST2; MAST2; MAST2; EEF2K; MAST2; MAPK9
sp|Q9IK90|MATRX_NIPAVMatrixproteinOS=NipahvirusOX=3052225GN=MPE=1SV=1	S20	CK2	0.834	SESMEGVSDFSPSSWEHGGYL	CKI	0.501	VSDFSPSSW	EEF2K; EEF2K; MAPK9; EEF2K; MAST2; MAPK9; MAPK9; EEF2K; MAPK9; MAST2; MAST2; MAST2; EEF2K; MAST2; MAPK9
sp|Q9IK90|MATRX_NIPAVMatrixproteinOS=NipahvirusOX=3052225GN=MPE=1SV=1	S20	CK2	0.834	SESMEGVSDFSPSSWEHGGYL	CKI	0.501	VSDFSPSSW	EEF2K; EEF2K; MAPK9; EEF2K; MAST2; MAPK9; MAPK9; EEF2K; MAPK9; MAST2; MAST2; MAST2; EEF2K; MAST2; MAPK9
sp|P0C1C7|W_NIPAVProteinWOS=NipahvirusOX=3052225GN=P/V/CPE=1SV=1	S82	IKK	0.995	RRNLEDLSSTSPTDGTIGKRV	CKI	0.567	LSSTSPTDG	EEF2K; EEF2K; MAPK9; MAPK9; MAPK9; EEF2K
sp|P0C1C7|W_NIPAVProteinWOS=NipahvirusOX=3052225GN=P/V/CPE=1SV=1	S82	IKK	0.995	RRNLEDLSSTSPTDGTIGKRV	CKI	0.567	LSSTSPTDG	EEF2K; EEF2K; MAPK9; MAPK9; MAPK9; EEF2K
sp|P0C1C7|W_NIPAVProteinWOS=NipahvirusOX=3052225GN=P/V/CPE=1SV=1	S82	IKK	0.995	RRNLEDLSSTSPTDGTIGKRV	CKI	0.567	LSSTSPTDG	EEF2K; EEF2K; MAPK9; MAPK9; MAPK9; EEF2K
sp|P0C1C7|W_NIPAVProteinWOS=NipahvirusOX=3052225GN=P/V/CPE=1SV=1	S82	IKK	0.995	RRNLEDLSSTSPTDGTIGKRV	CKI	0.567	LSSTSPTDG	EEF2K; EEF2K; MAPK9; MAPK9; MAPK9; EEF2K
sp|Q9IH62|GLYCP_NIPAVGlycoproteinGOS=NipahvirusOX=3052225GN=GPE=1SV=1	S459	IKK	0.995	GQPVFYQASFSWDTMIKFGDV	CKI	0.54	QASFSWDTM	MAST2
sp|Q9IH63|FUS_NIPAVFusionglycoproteinF0OS=NipahvirusOX=3052225GN=FPE=1SV=1	S261	IKK	0.995	EDFDDLLESDSITGQIIYVDL	CKI	0.575	LESDSITGQ	HASPIN
sp|Q9IK90|MATRX_NIPAVMatrixproteinOS=NipahvirusOX=3052225GN=MPE=1SV=1	S20	IKK	0.995	SESMEGVSDFSPSSWEHGGYL	CKI	0.501	VSDFSPSSW	EEF2K; EEF2K; MAPK9; EEF2K; MAST2; MAPK9; MAPK9; EEF2K; MAPK9; MAST2; MAST2; MAST2; EEF2K; MAST2; MAPK9
sp|Q9IK90|MATRX_NIPAVMatrixproteinOS=NipahvirusOX=3052225GN=MPE=1SV=1	S20	IKK	0.995	SESMEGVSDFSPSSWEHGGYL	CKI	0.501	VSDFSPSSW	EEF2K; EEF2K; MAPK9; EEF2K; MAST2; MAPK9; MAPK9; EEF2K; MAPK9; MAST2; MAST2; MAST2; EEF2K; MAST2; MAPK9
sp|Q9IK90|MATRX_NIPAVMatrixproteinOS=NipahvirusOX=3052225GN=MPE=1SV=1	S20	IKK	0.995	SESMEGVSDFSPSSWEHGGYL	CKI	0.501	VSDFSPSSW	EEF2K; EEF2K; MAPK9; EEF2K; MAST2; MAPK9; MAPK9; EEF2K; MAPK9; MAST2; MAST2; MAST2; EEF2K; MAST2; MAPK9
sp|Q9IK90|MATRX_NIPAVMatrixproteinOS=NipahvirusOX=3052225GN=MPE=1SV=1	S20	IKK	0.995	SESMEGVSDFSPSSWEHGGYL	CKI	0.501	VSDFSPSSW	EEF2K; EEF2K; MAPK9; EEF2K; MAST2; MAPK9; MAPK9; EEF2K; MAPK9; MAST2; MAST2; MAST2; EEF2K; MAST2; MAPK9
sp|Q9IK90|MATRX_NIPAVMatrixproteinOS=NipahvirusOX=3052225GN=MPE=1SV=1	S20	IKK	0.995	SESMEGVSDFSPSSWEHGGYL	CKI	0.501	VSDFSPSSW	EEF2K; EEF2K; MAPK9; EEF2K; MAST2; MAPK9; MAPK9; EEF2K; MAPK9; MAST2; MAST2; MAST2; EEF2K; MAST2; MAPK9
sp|Q9IK90|MATRX_NIPAVMatrixproteinOS=NipahvirusOX=3052225GN=MPE=1SV=1	S20	IKK	0.995	SESMEGVSDFSPSSWEHGGYL	CKI	0.501	VSDFSPSSW	EEF2K; EEF2K; MAPK9; EEF2K; MAST2; MAPK9; MAPK9; EEF2K; MAPK9; MAST2; MAST2; MAST2; EEF2K; MAST2; MAPK9
sp|Q9IK90|MATRX_NIPAVMatrixproteinOS=NipahvirusOX=3052225GN=MPE=1SV=1	S20	IKK	0.995	SESMEGVSDFSPSSWEHGGYL	CKI	0.501	VSDFSPSSW	EEF2K; EEF2K; MAPK9; EEF2K; MAST2; MAPK9; MAPK9; EEF2K; MAPK9; MAST2; MAST2; MAST2; EEF2K; MAST2; MAPK9
sp|Q9IK90|MATRX_NIPAVMatrixproteinOS=NipahvirusOX=3052225GN=MPE=1SV=1	S20	IKK	0.995	SESMEGVSDFSPSSWEHGGYL	CKI	0.501	VSDFSPSSW	EEF2K; EEF2K; MAPK9; EEF2K; MAST2; MAPK9; MAPK9; EEF2K; MAPK9; MAST2; MAST2; MAST2; EEF2K; MAST2; MAPK9
sp|Q9IK90|MATRX_NIPAVMatrixproteinOS=NipahvirusOX=3052225GN=MPE=1SV=1	S20	IKK	0.995	SESMEGVSDFSPSSWEHGGYL	CKI	0.501	VSDFSPSSW	EEF2K; EEF2K; MAPK9; EEF2K; MAST2; MAPK9; MAPK9; EEF2K; MAPK9; MAST2; MAST2; MAST2; EEF2K; MAST2; MAPK9
sp|Q9IK90|MATRX_NIPAVMatrixproteinOS=NipahvirusOX=3052225GN=MPE=1SV=1	S270	IKK	0.995	DRMKLQFSLGSIGGLSLHIKI	CKI	0.537	FSLGSIGGL	HASPIN; HASPIN; LIMK1; LIMK1; LIMK1; HASPIN
sp|Q9IK90|MATRX_NIPAVMatrixproteinOS=NipahvirusOX=3052225GN=MPE=1SV=1	S270	IKK	0.995	DRMKLQFSLGSIGGLSLHIKI	CKI	0.537	FSLGSIGGL	HASPIN; HASPIN; LIMK1; LIMK1; LIMK1; HASPIN
sp|Q9IK90|MATRX_NIPAVMatrixproteinOS=NipahvirusOX=3052225GN=MPE=1SV=1	S270	IKK	0.995	DRMKLQFSLGSIGGLSLHIKI	CKI	0.537	FSLGSIGGL	HASPIN; HASPIN; LIMK1; LIMK1; LIMK1; HASPIN
sp|Q9IK90|MATRX_NIPAVMatrixproteinOS=NipahvirusOX=3052225GN=MPE=1SV=1	S270	IKK	0.995	DRMKLQFSLGSIGGLSLHIKI	CKI	0.537	FSLGSIGGL	HASPIN; HASPIN; LIMK1; LIMK1; LIMK1; HASPIN
sp|Q9IK91|PHOSP_NIPAVPhosphoproteinOS=NipahvirusOX=3052225GN=P/V/CPE=1SV=1	S610	IKK	0.995	RDILEQQSLFSFDNVKNFRDG	CKI	0.591	QSLFSFDNV	MAST2
sp|Q9IK91|PHOSP_NIPAVPhosphoproteinOS=NipahvirusOX=3052225GN=P/V/CPE=1SV=1	S82	IKK	0.995	RRNLEDLSSTSPTDGTIGKRV	CKI	0.567	LSSTSPTDG	EEF2K; EEF2K; MAPK9; MAPK9; MAPK9; EEF2K
sp|Q9IK91|PHOSP_NIPAVPhosphoproteinOS=NipahvirusOX=3052225GN=P/V/CPE=1SV=1	S82	IKK	0.995	RRNLEDLSSTSPTDGTIGKRV	CKI	0.567	LSSTSPTDG	EEF2K; EEF2K; MAPK9; MAPK9; MAPK9; EEF2K
sp|Q9IK91|PHOSP_NIPAVPhosphoproteinOS=NipahvirusOX=3052225GN=P/V/CPE=1SV=1	S82	IKK	0.995	RRNLEDLSSTSPTDGTIGKRV	CKI	0.567	LSSTSPTDG	EEF2K; EEF2K; MAPK9; MAPK9; MAPK9; EEF2K
sp|Q9IK91|PHOSP_NIPAVPhosphoproteinOS=NipahvirusOX=3052225GN=P/V/CPE=1SV=1	S82	IKK	0.995	RRNLEDLSSTSPTDGTIGKRV	CKI	0.567	LSSTSPTDG	EEF2K; EEF2K; MAPK9; MAPK9; MAPK9; EEF2K
sp|P0C1C7|W_NIPAVProteinWOS=NipahvirusOX=3052225GN=P/V/CPE=1SV=1	S82	MAPK	0.895	RRNLEDLSSTSPTDGTIGKRV	CKI	0.567	LSSTSPTDG	EEF2K; EEF2K; MAPK9; MAPK9; MAPK9; EEF2K
sp|P0C1C7|W_NIPAVProteinWOS=NipahvirusOX=3052225GN=P/V/CPE=1SV=1	S82	MAPK	0.895	RRNLEDLSSTSPTDGTIGKRV	CKI	0.567	LSSTSPTDG	EEF2K; EEF2K; MAPK9; MAPK9; MAPK9; EEF2K
sp|P0C1C7|W_NIPAVProteinWOS=NipahvirusOX=3052225GN=P/V/CPE=1SV=1	S82	MAPK	0.895	RRNLEDLSSTSPTDGTIGKRV	CKI	0.567	LSSTSPTDG	EEF2K; EEF2K; MAPK9; MAPK9; MAPK9; EEF2K
sp|P0C1C7|W_NIPAVProteinWOS=NipahvirusOX=3052225GN=P/V/CPE=1SV=1	S82	MAPK	0.895	RRNLEDLSSTSPTDGTIGKRV	CKI	0.567	LSSTSPTDG	EEF2K; EEF2K; MAPK9; MAPK9; MAPK9; EEF2K
sp|Q9IH63|FUS_NIPAVFusionglycoproteinF0OS=NipahvirusOX=3052225GN=FPE=1SV=1	S402	MAPK	0.629	CQCQTTGRAISQSGEQTLLMI	CKI	0.569	GRAISQSGE	EEF2K; EEF2K; HASPIN; HASPIN; HASPIN; EEF2K
sp|Q9IH63|FUS_NIPAVFusionglycoproteinF0OS=NipahvirusOX=3052225GN=FPE=1SV=1	S402	MAPK	0.629	CQCQTTGRAISQSGEQTLLMI	CKI	0.569	GRAISQSGE	EEF2K; EEF2K; HASPIN; HASPIN; HASPIN; EEF2K
sp|Q9IH63|FUS_NIPAVFusionglycoproteinF0OS=NipahvirusOX=3052225GN=FPE=1SV=1	S402	MAPK	0.629	CQCQTTGRAISQSGEQTLLMI	CKI	0.569	GRAISQSGE	EEF2K; EEF2K; HASPIN; HASPIN; HASPIN; EEF2K
sp|Q9IH63|FUS_NIPAVFusionglycoproteinF0OS=NipahvirusOX=3052225GN=FPE=1SV=1	S402	MAPK	0.629	CQCQTTGRAISQSGEQTLLMI	CKI	0.569	GRAISQSGE	EEF2K; EEF2K; HASPIN; HASPIN; HASPIN; EEF2K
sp|Q9IK90|MATRX_NIPAVMatrixproteinOS=NipahvirusOX=3052225GN=MPE=1SV=1	S20	MAPK	0.895	SESMEGVSDFSPSSWEHGGYL	CKI	0.501	VSDFSPSSW	EEF2K; EEF2K; MAPK9; EEF2K; MAST2; MAPK9; MAPK9; EEF2K; MAPK9; MAST2; MAST2; MAST2; EEF2K; MAST2; MAPK9
sp|Q9IK90|MATRX_NIPAVMatrixproteinOS=NipahvirusOX=3052225GN=MPE=1SV=1	S20	MAPK	0.895	SESMEGVSDFSPSSWEHGGYL	CKI	0.501	VSDFSPSSW	EEF2K; EEF2K; MAPK9; EEF2K; MAST2; MAPK9; MAPK9; EEF2K; MAPK9; MAST2; MAST2; MAST2; EEF2K; MAST2; MAPK9
sp|Q9IK90|MATRX_NIPAVMatrixproteinOS=NipahvirusOX=3052225GN=MPE=1SV=1	S20	MAPK	0.895	SESMEGVSDFSPSSWEHGGYL	CKI	0.501	VSDFSPSSW	EEF2K; EEF2K; MAPK9; EEF2K; MAST2; MAPK9; MAPK9; EEF2K; MAPK9; MAST2; MAST2; MAST2; EEF2K; MAST2; MAPK9
sp|Q9IK90|MATRX_NIPAVMatrixproteinOS=NipahvirusOX=3052225GN=MPE=1SV=1	S20	MAPK	0.895	SESMEGVSDFSPSSWEHGGYL	CKI	0.501	VSDFSPSSW	EEF2K; EEF2K; MAPK9; EEF2K; MAST2; MAPK9; MAPK9; EEF2K; MAPK9; MAST2; MAST2; MAST2; EEF2K; MAST2; MAPK9
sp|Q9IK90|MATRX_NIPAVMatrixproteinOS=NipahvirusOX=3052225GN=MPE=1SV=1	S20	MAPK	0.895	SESMEGVSDFSPSSWEHGGYL	CKI	0.501	VSDFSPSSW	EEF2K; EEF2K; MAPK9; EEF2K; MAST2; MAPK9; MAPK9; EEF2K; MAPK9; MAST2; MAST2; MAST2; EEF2K; MAST2; MAPK9
sp|Q9IK90|MATRX_NIPAVMatrixproteinOS=NipahvirusOX=3052225GN=MPE=1SV=1	S20	MAPK	0.895	SESMEGVSDFSPSSWEHGGYL	CKI	0.501	VSDFSPSSW	EEF2K; EEF2K; MAPK9; EEF2K; MAST2; MAPK9; MAPK9; EEF2K; MAPK9; MAST2; MAST2; MAST2; EEF2K; MAST2; MAPK9
sp|Q9IK90|MATRX_NIPAVMatrixproteinOS=NipahvirusOX=3052225GN=MPE=1SV=1	S20	MAPK	0.895	SESMEGVSDFSPSSWEHGGYL	CKI	0.501	VSDFSPSSW	EEF2K; EEF2K; MAPK9; EEF2K; MAST2; MAPK9; MAPK9; EEF2K; MAPK9; MAST2; MAST2; MAST2; EEF2K; MAST2; MAPK9
sp|Q9IK90|MATRX_NIPAVMatrixproteinOS=NipahvirusOX=3052225GN=MPE=1SV=1	S20	MAPK	0.895	SESMEGVSDFSPSSWEHGGYL	CKI	0.501	VSDFSPSSW	EEF2K; EEF2K; MAPK9; EEF2K; MAST2; MAPK9; MAPK9; EEF2K; MAPK9; MAST2; MAST2; MAST2; EEF2K; MAST2; MAPK9
sp|Q9IK90|MATRX_NIPAVMatrixproteinOS=NipahvirusOX=3052225GN=MPE=1SV=1	S20	MAPK	0.895	SESMEGVSDFSPSSWEHGGYL	CKI	0.501	VSDFSPSSW	EEF2K; EEF2K; MAPK9; EEF2K; MAST2; MAPK9; MAPK9; EEF2K; MAPK9; MAST2; MAST2; MAST2; EEF2K; MAST2; MAPK9
sp|Q9IK90|MATRX_NIPAVMatrixproteinOS=NipahvirusOX=3052225GN=MPE=1SV=1	T77	MAPK	0.981	CYGFVEDVERTPETGKRKKIR	CKI	0.559	DVERTPETG	ACVR1; ACVR1; EEF2K; ACVR1; MAPK9; EEF2K; EEF2K; ACVR1; EEF2K; MAPK9; MAPK9; MAPK9; ACVR1; MAPK9; EEF2K
sp|Q9IK90|MATRX_NIPAVMatrixproteinOS=NipahvirusOX=3052225GN=MPE=1SV=1	T77	MAPK	0.981	CYGFVEDVERTPETGKRKKIR	CKI	0.559	DVERTPETG	ACVR1; ACVR1; EEF2K; ACVR1; MAPK9; EEF2K; EEF2K; ACVR1; EEF2K; MAPK9; MAPK9; MAPK9; ACVR1; MAPK9; EEF2K
sp|Q9IK90|MATRX_NIPAVMatrixproteinOS=NipahvirusOX=3052225GN=MPE=1SV=1	T77	MAPK	0.981	CYGFVEDVERTPETGKRKKIR	CKI	0.559	DVERTPETG	ACVR1; ACVR1; EEF2K; ACVR1; MAPK9; EEF2K; EEF2K; ACVR1; EEF2K; MAPK9; MAPK9; MAPK9; ACVR1; MAPK9; EEF2K
sp|Q9IK90|MATRX_NIPAVMatrixproteinOS=NipahvirusOX=3052225GN=MPE=1SV=1	T77	MAPK	0.981	CYGFVEDVERTPETGKRKKIR	CKI	0.559	DVERTPETG	ACVR1; ACVR1; EEF2K; ACVR1; MAPK9; EEF2K; EEF2K; ACVR1; EEF2K; MAPK9; MAPK9; MAPK9; ACVR1; MAPK9; EEF2K
sp|Q9IK90|MATRX_NIPAVMatrixproteinOS=NipahvirusOX=3052225GN=MPE=1SV=1	T77	MAPK	0.981	CYGFVEDVERTPETGKRKKIR	CKI	0.559	DVERTPETG	ACVR1; ACVR1; EEF2K; ACVR1; MAPK9; EEF2K; EEF2K; ACVR1; EEF2K; MAPK9; MAPK9; MAPK9; ACVR1; MAPK9; EEF2K
sp|Q9IK90|MATRX_NIPAVMatrixproteinOS=NipahvirusOX=3052225GN=MPE=1SV=1	T77	MAPK	0.981	CYGFVEDVERTPETGKRKKIR	CKI	0.559	DVERTPETG	ACVR1; ACVR1; EEF2K; ACVR1; MAPK9; EEF2K; EEF2K; ACVR1; EEF2K; MAPK9; MAPK9; MAPK9; ACVR1; MAPK9; EEF2K
sp|Q9IK90|MATRX_NIPAVMatrixproteinOS=NipahvirusOX=3052225GN=MPE=1SV=1	T77	MAPK	0.981	CYGFVEDVERTPETGKRKKIR	CKI	0.559	DVERTPETG	ACVR1; ACVR1; EEF2K; ACVR1; MAPK9; EEF2K; EEF2K; ACVR1; EEF2K; MAPK9; MAPK9; MAPK9; ACVR1; MAPK9; EEF2K
sp|Q9IK90|MATRX_NIPAVMatrixproteinOS=NipahvirusOX=3052225GN=MPE=1SV=1	T77	MAPK	0.981	CYGFVEDVERTPETGKRKKIR	CKI	0.559	DVERTPETG	ACVR1; ACVR1; EEF2K; ACVR1; MAPK9; EEF2K; EEF2K; ACVR1; EEF2K; MAPK9; MAPK9; MAPK9; ACVR1; MAPK9; EEF2K
sp|Q9IK90|MATRX_NIPAVMatrixproteinOS=NipahvirusOX=3052225GN=MPE=1SV=1	T77	MAPK	0.981	CYGFVEDVERTPETGKRKKIR	CKI	0.559	DVERTPETG	ACVR1; ACVR1; EEF2K; ACVR1; MAPK9; EEF2K; EEF2K; ACVR1; EEF2K; MAPK9; MAPK9; MAPK9; ACVR1; MAPK9; EEF2K
sp|Q9IK91|PHOSP_NIPAVPhosphoproteinOS=NipahvirusOX=3052225GN=P/V/CPE=1SV=1	S434	MAPK	0.895	KSGATRHVRGSPPYQEGKSVN	CKI	0.523	HVRGSPPYQ	EEF2K; EEF2K; MAPK9; MAPK9; MAPK9; EEF2K
sp|Q9IK91|PHOSP_NIPAVPhosphoproteinOS=NipahvirusOX=3052225GN=P/V/CPE=1SV=1	S434	MAPK	0.895	KSGATRHVRGSPPYQEGKSVN	CKI	0.523	HVRGSPPYQ	EEF2K; EEF2K; MAPK9; MAPK9; MAPK9; EEF2K
sp|Q9IK91|PHOSP_NIPAVPhosphoproteinOS=NipahvirusOX=3052225GN=P/V/CPE=1SV=1	S434	MAPK	0.895	KSGATRHVRGSPPYQEGKSVN	CKI	0.523	HVRGSPPYQ	EEF2K; EEF2K; MAPK9; MAPK9; MAPK9; EEF2K
sp|Q9IK91|PHOSP_NIPAVPhosphoproteinOS=NipahvirusOX=3052225GN=P/V/CPE=1SV=1	S434	MAPK	0.895	KSGATRHVRGSPPYQEGKSVN	CKI	0.523	HVRGSPPYQ	EEF2K; EEF2K; MAPK9; MAPK9; MAPK9; EEF2K
sp|Q9IK91|PHOSP_NIPAVPhosphoproteinOS=NipahvirusOX=3052225GN=P/V/CPE=1SV=1	S82	MAPK	0.895	RRNLEDLSSTSPTDGTIGKRV	CKI	0.567	LSSTSPTDG	EEF2K; EEF2K; MAPK9; MAPK9; MAPK9; EEF2K
sp|Q9IK91|PHOSP_NIPAVPhosphoproteinOS=NipahvirusOX=3052225GN=P/V/CPE=1SV=1	S82	MAPK	0.895	RRNLEDLSSTSPTDGTIGKRV	CKI	0.567	LSSTSPTDG	EEF2K; EEF2K; MAPK9; MAPK9; MAPK9; EEF2K
sp|Q9IK91|PHOSP_NIPAVPhosphoproteinOS=NipahvirusOX=3052225GN=P/V/CPE=1SV=1	S82	MAPK	0.895	RRNLEDLSSTSPTDGTIGKRV	CKI	0.567	LSSTSPTDG	EEF2K; EEF2K; MAPK9; MAPK9; MAPK9; EEF2K
sp|Q9IK91|PHOSP_NIPAVPhosphoproteinOS=NipahvirusOX=3052225GN=P/V/CPE=1SV=1	S82	MAPK	0.895	RRNLEDLSSTSPTDGTIGKRV	CKI	0.567	LSSTSPTDG	EEF2K; EEF2K; MAPK9; MAPK9; MAPK9; EEF2K
sp|P0C1C7|W_NIPAVProteinWOS=NipahvirusOX=3052225GN=P/V/CPE=1SV=1	S82	Other	0.661	RRNLEDLSSTSPTDGTIGKRV	CKI	0.567	LSSTSPTDG	EEF2K; EEF2K; MAPK9; MAPK9; MAPK9; EEF2K
sp|P0C1C7|W_NIPAVProteinWOS=NipahvirusOX=3052225GN=P/V/CPE=1SV=1	S82	Other	0.661	RRNLEDLSSTSPTDGTIGKRV	CKI	0.567	LSSTSPTDG	EEF2K; EEF2K; MAPK9; MAPK9; MAPK9; EEF2K
sp|P0C1C7|W_NIPAVProteinWOS=NipahvirusOX=3052225GN=P/V/CPE=1SV=1	S82	Other	0.661	RRNLEDLSSTSPTDGTIGKRV	CKI	0.567	LSSTSPTDG	EEF2K; EEF2K; MAPK9; MAPK9; MAPK9; EEF2K
sp|P0C1C7|W_NIPAVProteinWOS=NipahvirusOX=3052225GN=P/V/CPE=1SV=1	S82	Other	0.661	RRNLEDLSSTSPTDGTIGKRV	CKI	0.567	LSSTSPTDG	EEF2K; EEF2K; MAPK9; MAPK9; MAPK9; EEF2K
sp|Q9IH63|FUS_NIPAVFusionglycoproteinF0OS=NipahvirusOX=3052225GN=FPE=1SV=1	S402	Other	0.738	CQCQTTGRAISQSGEQTLLMI	CKI	0.569	GRAISQSGE	EEF2K; EEF2K; HASPIN; HASPIN; HASPIN; EEF2K
sp|Q9IH63|FUS_NIPAVFusionglycoproteinF0OS=NipahvirusOX=3052225GN=FPE=1SV=1	S402	Other	0.738	CQCQTTGRAISQSGEQTLLMI	CKI	0.569	GRAISQSGE	EEF2K; EEF2K; HASPIN; HASPIN; HASPIN; EEF2K
sp|Q9IH63|FUS_NIPAVFusionglycoproteinF0OS=NipahvirusOX=3052225GN=FPE=1SV=1	S402	Other	0.738	CQCQTTGRAISQSGEQTLLMI	CKI	0.569	GRAISQSGE	EEF2K; EEF2K; HASPIN; HASPIN; HASPIN; EEF2K
sp|Q9IH63|FUS_NIPAVFusionglycoproteinF0OS=NipahvirusOX=3052225GN=FPE=1SV=1	S402	Other	0.738	CQCQTTGRAISQSGEQTLLMI	CKI	0.569	GRAISQSGE	EEF2K; EEF2K; HASPIN; HASPIN; HASPIN; EEF2K
sp|Q9IH63|FUS_NIPAVFusionglycoproteinF0OS=NipahvirusOX=3052225GN=FPE=1SV=1	S458	Other	0.634	PVFTDKVDISSQISSMNQSLQ	CKI	0.533	VDISSQISS	EEF2K
sp|Q9IK90|MATRX_NIPAVMatrixproteinOS=NipahvirusOX=3052225GN=MPE=1SV=1	S20	Other	0.661	SESMEGVSDFSPSSWEHGGYL	CKI	0.501	VSDFSPSSW	EEF2K; EEF2K; MAPK9; EEF2K; MAST2; MAPK9; MAPK9; EEF2K; MAPK9; MAST2; MAST2; MAST2; EEF2K; MAST2; MAPK9
sp|Q9IK90|MATRX_NIPAVMatrixproteinOS=NipahvirusOX=3052225GN=MPE=1SV=1	S20	Other	0.661	SESMEGVSDFSPSSWEHGGYL	CKI	0.501	VSDFSPSSW	EEF2K; EEF2K; MAPK9; EEF2K; MAST2; MAPK9; MAPK9; EEF2K; MAPK9; MAST2; MAST2; MAST2; EEF2K; MAST2; MAPK9
sp|Q9IK90|MATRX_NIPAVMatrixproteinOS=NipahvirusOX=3052225GN=MPE=1SV=1	S20	Other	0.661	SESMEGVSDFSPSSWEHGGYL	CKI	0.501	VSDFSPSSW	EEF2K; EEF2K; MAPK9; EEF2K; MAST2; MAPK9; MAPK9; EEF2K; MAPK9; MAST2; MAST2; MAST2; EEF2K; MAST2; MAPK9
sp|Q9IK90|MATRX_NIPAVMatrixproteinOS=NipahvirusOX=3052225GN=MPE=1SV=1	S20	Other	0.661	SESMEGVSDFSPSSWEHGGYL	CKI	0.501	VSDFSPSSW	EEF2K; EEF2K; MAPK9; EEF2K; MAST2; MAPK9; MAPK9; EEF2K; MAPK9; MAST2; MAST2; MAST2; EEF2K; MAST2; MAPK9
sp|Q9IK90|MATRX_NIPAVMatrixproteinOS=NipahvirusOX=3052225GN=MPE=1SV=1	S20	Other	0.661	SESMEGVSDFSPSSWEHGGYL	CKI	0.501	VSDFSPSSW	EEF2K; EEF2K; MAPK9; EEF2K; MAST2; MAPK9; MAPK9; EEF2K; MAPK9; MAST2; MAST2; MAST2; EEF2K; MAST2; MAPK9
sp|Q9IK90|MATRX_NIPAVMatrixproteinOS=NipahvirusOX=3052225GN=MPE=1SV=1	S20	Other	0.661	SESMEGVSDFSPSSWEHGGYL	CKI	0.501	VSDFSPSSW	EEF2K; EEF2K; MAPK9; EEF2K; MAST2; MAPK9; MAPK9; EEF2K; MAPK9; MAST2; MAST2; MAST2; EEF2K; MAST2; MAPK9
sp|Q9IK90|MATRX_NIPAVMatrixproteinOS=NipahvirusOX=3052225GN=MPE=1SV=1	S20	Other	0.661	SESMEGVSDFSPSSWEHGGYL	CKI	0.501	VSDFSPSSW	EEF2K; EEF2K; MAPK9; EEF2K; MAST2; MAPK9; MAPK9; EEF2K; MAPK9; MAST2; MAST2; MAST2; EEF2K; MAST2; MAPK9
sp|Q9IK90|MATRX_NIPAVMatrixproteinOS=NipahvirusOX=3052225GN=MPE=1SV=1	S20	Other	0.661	SESMEGVSDFSPSSWEHGGYL	CKI	0.501	VSDFSPSSW	EEF2K; EEF2K; MAPK9; EEF2K; MAST2; MAPK9; MAPK9; EEF2K; MAPK9; MAST2; MAST2; MAST2; EEF2K; MAST2; MAPK9
sp|Q9IK90|MATRX_NIPAVMatrixproteinOS=NipahvirusOX=3052225GN=MPE=1SV=1	S20	Other	0.661	SESMEGVSDFSPSSWEHGGYL	CKI	0.501	VSDFSPSSW	EEF2K; EEF2K; MAPK9; EEF2K; MAST2; MAPK9; MAPK9; EEF2K; MAPK9; MAST2; MAST2; MAST2; EEF2K; MAST2; MAPK9
sp|Q9IK90|MATRX_NIPAVMatrixproteinOS=NipahvirusOX=3052225GN=MPE=1SV=1	T77	Other	0.822	CYGFVEDVERTPETGKRKKIR	CKI	0.559	DVERTPETG	ACVR1; ACVR1; EEF2K; ACVR1; MAPK9; EEF2K; EEF2K; ACVR1; EEF2K; MAPK9; MAPK9; MAPK9; ACVR1; MAPK9; EEF2K
sp|Q9IK90|MATRX_NIPAVMatrixproteinOS=NipahvirusOX=3052225GN=MPE=1SV=1	T77	Other	0.822	CYGFVEDVERTPETGKRKKIR	CKI	0.559	DVERTPETG	ACVR1; ACVR1; EEF2K; ACVR1; MAPK9; EEF2K; EEF2K; ACVR1; EEF2K; MAPK9; MAPK9; MAPK9; ACVR1; MAPK9; EEF2K
sp|Q9IK90|MATRX_NIPAVMatrixproteinOS=NipahvirusOX=3052225GN=MPE=1SV=1	T77	Other	0.822	CYGFVEDVERTPETGKRKKIR	CKI	0.559	DVERTPETG	ACVR1; ACVR1; EEF2K; ACVR1; MAPK9; EEF2K; EEF2K; ACVR1; EEF2K; MAPK9; MAPK9; MAPK9; ACVR1; MAPK9; EEF2K
sp|Q9IK90|MATRX_NIPAVMatrixproteinOS=NipahvirusOX=3052225GN=MPE=1SV=1	T77	Other	0.822	CYGFVEDVERTPETGKRKKIR	CKI	0.559	DVERTPETG	ACVR1; ACVR1; EEF2K; ACVR1; MAPK9; EEF2K; EEF2K; ACVR1; EEF2K; MAPK9; MAPK9; MAPK9; ACVR1; MAPK9; EEF2K
sp|Q9IK90|MATRX_NIPAVMatrixproteinOS=NipahvirusOX=3052225GN=MPE=1SV=1	T77	Other	0.822	CYGFVEDVERTPETGKRKKIR	CKI	0.559	DVERTPETG	ACVR1; ACVR1; EEF2K; ACVR1; MAPK9; EEF2K; EEF2K; ACVR1; EEF2K; MAPK9; MAPK9; MAPK9; ACVR1; MAPK9; EEF2K
sp|Q9IK90|MATRX_NIPAVMatrixproteinOS=NipahvirusOX=3052225GN=MPE=1SV=1	T77	Other	0.822	CYGFVEDVERTPETGKRKKIR	CKI	0.559	DVERTPETG	ACVR1; ACVR1; EEF2K; ACVR1; MAPK9; EEF2K; EEF2K; ACVR1; EEF2K; MAPK9; MAPK9; MAPK9; ACVR1; MAPK9; EEF2K
sp|Q9IK90|MATRX_NIPAVMatrixproteinOS=NipahvirusOX=3052225GN=MPE=1SV=1	T77	Other	0.822	CYGFVEDVERTPETGKRKKIR	CKI	0.559	DVERTPETG	ACVR1; ACVR1; EEF2K; ACVR1; MAPK9; EEF2K; EEF2K; ACVR1; EEF2K; MAPK9; MAPK9; MAPK9; ACVR1; MAPK9; EEF2K
sp|Q9IK90|MATRX_NIPAVMatrixproteinOS=NipahvirusOX=3052225GN=MPE=1SV=1	T77	Other	0.822	CYGFVEDVERTPETGKRKKIR	CKI	0.559	DVERTPETG	ACVR1; ACVR1; EEF2K; ACVR1; MAPK9; EEF2K; EEF2K; ACVR1; EEF2K; MAPK9; MAPK9; MAPK9; ACVR1; MAPK9; EEF2K
sp|Q9IK90|MATRX_NIPAVMatrixproteinOS=NipahvirusOX=3052225GN=MPE=1SV=1	T77	Other	0.822	CYGFVEDVERTPETGKRKKIR	CKI	0.559	DVERTPETG	ACVR1; ACVR1; EEF2K; ACVR1; MAPK9; EEF2K; EEF2K; ACVR1; EEF2K; MAPK9; MAPK9; MAPK9; ACVR1; MAPK9; EEF2K
sp|Q9IK91|PHOSP_NIPAVPhosphoproteinOS=NipahvirusOX=3052225GN=P/V/CPE=1SV=1	S434	Other	0.661	KSGATRHVRGSPPYQEGKSVN	CKI	0.523	HVRGSPPYQ	EEF2K; EEF2K; MAPK9; MAPK9; MAPK9; EEF2K
sp|Q9IK91|PHOSP_NIPAVPhosphoproteinOS=NipahvirusOX=3052225GN=P/V/CPE=1SV=1	S434	Other	0.661	KSGATRHVRGSPPYQEGKSVN	CKI	0.523	HVRGSPPYQ	EEF2K; EEF2K; MAPK9; MAPK9; MAPK9; EEF2K
sp|Q9IK91|PHOSP_NIPAVPhosphoproteinOS=NipahvirusOX=3052225GN=P/V/CPE=1SV=1	S434	Other	0.661	KSGATRHVRGSPPYQEGKSVN	CKI	0.523	HVRGSPPYQ	EEF2K; EEF2K; MAPK9; MAPK9; MAPK9; EEF2K
sp|Q9IK91|PHOSP_NIPAVPhosphoproteinOS=NipahvirusOX=3052225GN=P/V/CPE=1SV=1	S434	Other	0.661	KSGATRHVRGSPPYQEGKSVN	CKI	0.523	HVRGSPPYQ	EEF2K; EEF2K; MAPK9; MAPK9; MAPK9; EEF2K
sp|Q9IK91|PHOSP_NIPAVPhosphoproteinOS=NipahvirusOX=3052225GN=P/V/CPE=1SV=1	S82	Other	0.661	RRNLEDLSSTSPTDGTIGKRV	CKI	0.567	LSSTSPTDG	EEF2K; EEF2K; MAPK9; MAPK9; MAPK9; EEF2K
sp|Q9IK91|PHOSP_NIPAVPhosphoproteinOS=NipahvirusOX=3052225GN=P/V/CPE=1SV=1	S82	Other	0.661	RRNLEDLSSTSPTDGTIGKRV	CKI	0.567	LSSTSPTDG	EEF2K; EEF2K; MAPK9; MAPK9; MAPK9; EEF2K
sp|Q9IK91|PHOSP_NIPAVPhosphoproteinOS=NipahvirusOX=3052225GN=P/V/CPE=1SV=1	S82	Other	0.661	RRNLEDLSSTSPTDGTIGKRV	CKI	0.567	LSSTSPTDG	EEF2K; EEF2K; MAPK9; MAPK9; MAPK9; EEF2K
sp|Q9IK91|PHOSP_NIPAVPhosphoproteinOS=NipahvirusOX=3052225GN=P/V/CPE=1SV=1	S82	Other	0.661	RRNLEDLSSTSPTDGTIGKRV	CKI	0.567	LSSTSPTDG	EEF2K; EEF2K; MAPK9; MAPK9; MAPK9; EEF2K
sp|Q9IK92|NCAP_NIPAVNucleoproteinOS=NipahvirusOX=3052225GN=NPE=1SV=1	T340	Other	0.589	LWSFAMGVATTIDRSMGALNI	CKI	0.501	GVATTIDRS	HASPIN; HASPIN; MAST2; MAST2; MAST2; HASPIN
sp|Q9IK92|NCAP_NIPAVNucleoproteinOS=NipahvirusOX=3052225GN=NPE=1SV=1	T340	Other	0.589	LWSFAMGVATTIDRSMGALNI	CKI	0.501	GVATTIDRS	HASPIN; HASPIN; MAST2; MAST2; MAST2; HASPIN
sp|Q9IK92|NCAP_NIPAVNucleoproteinOS=NipahvirusOX=3052225GN=NPE=1SV=1	T340	Other	0.589	LWSFAMGVATTIDRSMGALNI	CKI	0.501	GVATTIDRS	HASPIN; HASPIN; MAST2; MAST2; MAST2; HASPIN
sp|Q9IK92|NCAP_NIPAVNucleoproteinOS=NipahvirusOX=3052225GN=NPE=1SV=1	T340	Other	0.589	LWSFAMGVATTIDRSMGALNI	CKI	0.501	GVATTIDRS	HASPIN; HASPIN; MAST2; MAST2; MAST2; HASPIN
sp|Q9IH63|FUS_NIPAVFusionglycoproteinF0OS=NipahvirusOX=3052225GN=FPE=1SV=1	S402	PKA	0.872	CQCQTTGRAISQSGEQTLLMI	CKI	0.569	GRAISQSGE	EEF2K; EEF2K; HASPIN; HASPIN; HASPIN; EEF2K
sp|Q9IH63|FUS_NIPAVFusionglycoproteinF0OS=NipahvirusOX=3052225GN=FPE=1SV=1	S402	PKA	0.872	CQCQTTGRAISQSGEQTLLMI	CKI	0.569	GRAISQSGE	EEF2K; EEF2K; HASPIN; HASPIN; HASPIN; EEF2K
sp|Q9IH63|FUS_NIPAVFusionglycoproteinF0OS=NipahvirusOX=3052225GN=FPE=1SV=1	S402	PKA	0.872	CQCQTTGRAISQSGEQTLLMI	CKI	0.569	GRAISQSGE	EEF2K; EEF2K; HASPIN; HASPIN; HASPIN; EEF2K
sp|Q9IH63|FUS_NIPAVFusionglycoproteinF0OS=NipahvirusOX=3052225GN=FPE=1SV=1	S402	PKA	0.872	CQCQTTGRAISQSGEQTLLMI	CKI	0.569	GRAISQSGE	EEF2K; EEF2K; HASPIN; HASPIN; HASPIN; EEF2K
sp|Q9IK91|PHOSP_NIPAVPhosphoproteinOS=NipahvirusOX=3052225GN=P/V/CPE=1SV=1	S434	PKA	0.903	KSGATRHVRGSPPYQEGKSVN	CKI	0.523	HVRGSPPYQ	EEF2K; EEF2K; MAPK9; MAPK9; MAPK9; EEF2K
sp|Q9IK91|PHOSP_NIPAVPhosphoproteinOS=NipahvirusOX=3052225GN=P/V/CPE=1SV=1	S434	PKA	0.903	KSGATRHVRGSPPYQEGKSVN	CKI	0.523	HVRGSPPYQ	EEF2K; EEF2K; MAPK9; MAPK9; MAPK9; EEF2K
sp|Q9IK91|PHOSP_NIPAVPhosphoproteinOS=NipahvirusOX=3052225GN=P/V/CPE=1SV=1	S434	PKA	0.903	KSGATRHVRGSPPYQEGKSVN	CKI	0.523	HVRGSPPYQ	EEF2K; EEF2K; MAPK9; MAPK9; MAPK9; EEF2K
sp|Q9IK91|PHOSP_NIPAVPhosphoproteinOS=NipahvirusOX=3052225GN=P/V/CPE=1SV=1	S434	PKA	0.903	KSGATRHVRGSPPYQEGKSVN	CKI	0.523	HVRGSPPYQ	EEF2K; EEF2K; MAPK9; MAPK9; MAPK9; EEF2K
sp|Q9IH63|FUS_NIPAVFusionglycoproteinF0OS=NipahvirusOX=3052225GN=FPE=1SV=1	S402	PKB	0.933	CQCQTTGRAISQSGEQTLLMI	CKI	0.569	GRAISQSGE	EEF2K; EEF2K; HASPIN; HASPIN; HASPIN; EEF2K
sp|Q9IH63|FUS_NIPAVFusionglycoproteinF0OS=NipahvirusOX=3052225GN=FPE=1SV=1	S402	PKB	0.933	CQCQTTGRAISQSGEQTLLMI	CKI	0.569	GRAISQSGE	EEF2K; EEF2K; HASPIN; HASPIN; HASPIN; EEF2K
sp|Q9IH63|FUS_NIPAVFusionglycoproteinF0OS=NipahvirusOX=3052225GN=FPE=1SV=1	S402	PKB	0.933	CQCQTTGRAISQSGEQTLLMI	CKI	0.569	GRAISQSGE	EEF2K; EEF2K; HASPIN; HASPIN; HASPIN; EEF2K
sp|Q9IH63|FUS_NIPAVFusionglycoproteinF0OS=NipahvirusOX=3052225GN=FPE=1SV=1	S402	PKB	0.933	CQCQTTGRAISQSGEQTLLMI	CKI	0.569	GRAISQSGE	EEF2K; EEF2K; HASPIN; HASPIN; HASPIN; EEF2K
sp|Q9IH63|FUS_NIPAVFusionglycoproteinF0OS=NipahvirusOX=3052225GN=FPE=1SV=1	S402	PKC	0.667	CQCQTTGRAISQSGEQTLLMI	CKI	0.569	GRAISQSGE	EEF2K; EEF2K; HASPIN; HASPIN; HASPIN; EEF2K
sp|Q9IH63|FUS_NIPAVFusionglycoproteinF0OS=NipahvirusOX=3052225GN=FPE=1SV=1	S402	PKC	0.667	CQCQTTGRAISQSGEQTLLMI	CKI	0.569	GRAISQSGE	EEF2K; EEF2K; HASPIN; HASPIN; HASPIN; EEF2K
sp|Q9IH63|FUS_NIPAVFusionglycoproteinF0OS=NipahvirusOX=3052225GN=FPE=1SV=1	S402	PKC	0.667	CQCQTTGRAISQSGEQTLLMI	CKI	0.569	GRAISQSGE	EEF2K; EEF2K; HASPIN; HASPIN; HASPIN; EEF2K
sp|Q9IH63|FUS_NIPAVFusionglycoproteinF0OS=NipahvirusOX=3052225GN=FPE=1SV=1	S402	PKC	0.667	CQCQTTGRAISQSGEQTLLMI	CKI	0.569	GRAISQSGE	EEF2K; EEF2K; HASPIN; HASPIN; HASPIN; EEF2K
sp|Q9IK90|MATRX_NIPAVMatrixproteinOS=NipahvirusOX=3052225GN=MPE=1SV=1	T77	PKC	0.771	CYGFVEDVERTPETGKRKKIR	CKI	0.559	DVERTPETG	ACVR1; ACVR1; EEF2K; ACVR1; MAPK9; EEF2K; EEF2K; ACVR1; EEF2K; MAPK9; MAPK9; MAPK9; ACVR1; MAPK9; EEF2K
sp|Q9IK90|MATRX_NIPAVMatrixproteinOS=NipahvirusOX=3052225GN=MPE=1SV=1	T77	PKC	0.771	CYGFVEDVERTPETGKRKKIR	CKI	0.559	DVERTPETG	ACVR1; ACVR1; EEF2K; ACVR1; MAPK9; EEF2K; EEF2K; ACVR1; EEF2K; MAPK9; MAPK9; MAPK9; ACVR1; MAPK9; EEF2K
sp|Q9IK90|MATRX_NIPAVMatrixproteinOS=NipahvirusOX=3052225GN=MPE=1SV=1	T77	PKC	0.771	CYGFVEDVERTPETGKRKKIR	CKI	0.559	DVERTPETG	ACVR1; ACVR1; EEF2K; ACVR1; MAPK9; EEF2K; EEF2K; ACVR1; EEF2K; MAPK9; MAPK9; MAPK9; ACVR1; MAPK9; EEF2K
sp|Q9IK90|MATRX_NIPAVMatrixproteinOS=NipahvirusOX=3052225GN=MPE=1SV=1	T77	PKC	0.771	CYGFVEDVERTPETGKRKKIR	CKI	0.559	DVERTPETG	ACVR1; ACVR1; EEF2K; ACVR1; MAPK9; EEF2K; EEF2K; ACVR1; EEF2K; MAPK9; MAPK9; MAPK9; ACVR1; MAPK9; EEF2K
sp|Q9IK90|MATRX_NIPAVMatrixproteinOS=NipahvirusOX=3052225GN=MPE=1SV=1	T77	PKC	0.771	CYGFVEDVERTPETGKRKKIR	CKI	0.559	DVERTPETG	ACVR1; ACVR1; EEF2K; ACVR1; MAPK9; EEF2K; EEF2K; ACVR1; EEF2K; MAPK9; MAPK9; MAPK9; ACVR1; MAPK9; EEF2K
sp|Q9IK90|MATRX_NIPAVMatrixproteinOS=NipahvirusOX=3052225GN=MPE=1SV=1	T77	PKC	0.771	CYGFVEDVERTPETGKRKKIR	CKI	0.559	DVERTPETG	ACVR1; ACVR1; EEF2K; ACVR1; MAPK9; EEF2K; EEF2K; ACVR1; EEF2K; MAPK9; MAPK9; MAPK9; ACVR1; MAPK9; EEF2K
sp|Q9IK90|MATRX_NIPAVMatrixproteinOS=NipahvirusOX=3052225GN=MPE=1SV=1	T77	PKC	0.771	CYGFVEDVERTPETGKRKKIR	CKI	0.559	DVERTPETG	ACVR1; ACVR1; EEF2K; ACVR1; MAPK9; EEF2K; EEF2K; ACVR1; EEF2K; MAPK9; MAPK9; MAPK9; ACVR1; MAPK9; EEF2K
sp|Q9IK90|MATRX_NIPAVMatrixproteinOS=NipahvirusOX=3052225GN=MPE=1SV=1	T77	PKC	0.771	CYGFVEDVERTPETGKRKKIR	CKI	0.559	DVERTPETG	ACVR1; ACVR1; EEF2K; ACVR1; MAPK9; EEF2K; EEF2K; ACVR1; EEF2K; MAPK9; MAPK9; MAPK9; ACVR1; MAPK9; EEF2K
sp|Q9IK90|MATRX_NIPAVMatrixproteinOS=NipahvirusOX=3052225GN=MPE=1SV=1	T77	PKC	0.771	CYGFVEDVERTPETGKRKKIR	CKI	0.559	DVERTPETG	ACVR1; ACVR1; EEF2K; ACVR1; MAPK9; EEF2K; EEF2K; ACVR1; EEF2K; MAPK9; MAPK9; MAPK9; ACVR1; MAPK9; EEF2K
sp|Q9IK91|PHOSP_NIPAVPhosphoproteinOS=NipahvirusOX=3052225GN=P/V/CPE=1SV=1	S434	PKC	0.685	KSGATRHVRGSPPYQEGKSVN	CKI	0.523	HVRGSPPYQ	EEF2K; EEF2K; MAPK9; MAPK9; MAPK9; EEF2K
sp|Q9IK91|PHOSP_NIPAVPhosphoproteinOS=NipahvirusOX=3052225GN=P/V/CPE=1SV=1	S434	PKC	0.685	KSGATRHVRGSPPYQEGKSVN	CKI	0.523	HVRGSPPYQ	EEF2K; EEF2K; MAPK9; MAPK9; MAPK9; EEF2K
sp|Q9IK91|PHOSP_NIPAVPhosphoproteinOS=NipahvirusOX=3052225GN=P/V/CPE=1SV=1	S434	PKC	0.685	KSGATRHVRGSPPYQEGKSVN	CKI	0.523	HVRGSPPYQ	EEF2K; EEF2K; MAPK9; MAPK9; MAPK9; EEF2K
sp|Q9IK91|PHOSP_NIPAVPhosphoproteinOS=NipahvirusOX=3052225GN=P/V/CPE=1SV=1	S434	PKC	0.685	KSGATRHVRGSPPYQEGKSVN	CKI	0.523	HVRGSPPYQ	EEF2K; EEF2K; MAPK9; MAPK9; MAPK9; EEF2K
sp|Q9IK92|NCAP_NIPAVNucleoproteinOS=NipahvirusOX=3052225GN=NPE=1SV=1	S503	PKC	0.74	SSNATDDPAISNRTQGESEKK	CKI	0.516	DPAISNRTQ	HASPIN
sp|P0C1C7|W_NIPAVProteinWOS=NipahvirusOX=3052225GN=P/V/CPE=1SV=1	S102	CAMK2	0.789	VSNTRDWAEGSDDIQLDPVVT	CKII	0.612	WAEGSDDIQ	MAST2
sp|P0C1C7|W_NIPAVProteinWOS=NipahvirusOX=3052225GN=P/V/CPE=1SV=1	S240	CAMK2	0.789	VNLDSIKLYTSDDEEADQLEF	CKII	0.756	KLYTSDDEE	MAST2
sp|P0C1C7|W_NIPAVProteinWOS=NipahvirusOX=3052225GN=P/V/CPE=1SV=1	S337	CAMK2	0.789	MLAEEFECSGSEDPIIRELLK	CKII	0.591	ECSGSEDPI	MAST2
sp|P0C1C7|W_NIPAVProteinWOS=NipahvirusOX=3052225GN=P/V/CPE=1SV=1	S64	CAMK2	0.789	GESEQVEGGMSKDDGDVERRN	CKII	0.536	EGGMSKDDG	MAST2
sp|Q9IK91|PHOSP_NIPAVPhosphoproteinOS=NipahvirusOX=3052225GN=P/V/CPE=1SV=1	S102	CAMK2	0.789	VSNTRDWAEGSDDIQLDPVVT	CKII	0.612	WAEGSDDIQ	MAST2
sp|Q9IK91|PHOSP_NIPAVPhosphoproteinOS=NipahvirusOX=3052225GN=P/V/CPE=1SV=1	S240	CAMK2	0.789	VNLDSIKLYTSDDEEADQLEF	CKII	0.756	KLYTSDDEE	MAST2
sp|Q9IK91|PHOSP_NIPAVPhosphoproteinOS=NipahvirusOX=3052225GN=P/V/CPE=1SV=1	S337	CAMK2	0.789	MLAEEFECSGSEDPIIRELLK	CKII	0.591	ECSGSEDPI	MAST2
sp|Q9IK91|PHOSP_NIPAVPhosphoproteinOS=NipahvirusOX=3052225GN=P/V/CPE=1SV=1	S472	CAMK2	0.789	SEVNPVDDNDSLDDKYIMPSD	CKII	0.553	DDNDSLDDK	MAST2
sp|Q9IK91|PHOSP_NIPAVPhosphoproteinOS=NipahvirusOX=3052225GN=P/V/CPE=1SV=1	S481	CAMK2	0.789	DSLDDKYIMPSDDFSNTFFPH	CKII	0.54	YIMPSDDFS	ACVR1; ACVR1; EEF2K; ACVR1; MAPK9; ACVR1; MAST2; EEF2K; EEF2K; ACVR1; EEF2K; MAPK9; EEF2K; MAST2; MAPK9; MAPK9; ACVR1; MAPK9; EEF2K; MAPK9; MAST2; MAST2; MAST2; ACVR1; MAST2; EEF2K; MAST2; MAPK9
sp|Q9IK91|PHOSP_NIPAVPhosphoproteinOS=NipahvirusOX=3052225GN=P/V/CPE=1SV=1	S481	CAMK2	0.789	DSLDDKYIMPSDDFSNTFFPH	CKII	0.54	YIMPSDDFS	ACVR1; ACVR1; EEF2K; ACVR1; MAPK9; ACVR1; MAST2; EEF2K; EEF2K; ACVR1; EEF2K; MAPK9; EEF2K; MAST2; MAPK9; MAPK9; ACVR1; MAPK9; EEF2K; MAPK9; MAST2; MAST2; MAST2; ACVR1; MAST2; EEF2K; MAST2; MAPK9
sp|Q9IK91|PHOSP_NIPAVPhosphoproteinOS=NipahvirusOX=3052225GN=P/V/CPE=1SV=1	S481	CAMK2	0.789	DSLDDKYIMPSDDFSNTFFPH	CKII	0.54	YIMPSDDFS	ACVR1; ACVR1; EEF2K; ACVR1; MAPK9; ACVR1; MAST2; EEF2K; EEF2K; ACVR1; EEF2K; MAPK9; EEF2K; MAST2; MAPK9; MAPK9; ACVR1; MAPK9; EEF2K; MAPK9; MAST2; MAST2; MAST2; ACVR1; MAST2; EEF2K; MAST2; MAPK9
sp|Q9IK91|PHOSP_NIPAVPhosphoproteinOS=NipahvirusOX=3052225GN=P/V/CPE=1SV=1	S481	CAMK2	0.789	DSLDDKYIMPSDDFSNTFFPH	CKII	0.54	YIMPSDDFS	ACVR1; ACVR1; EEF2K; ACVR1; MAPK9; ACVR1; MAST2; EEF2K; EEF2K; ACVR1; EEF2K; MAPK9; EEF2K; MAST2; MAPK9; MAPK9; ACVR1; MAPK9; EEF2K; MAPK9; MAST2; MAST2; MAST2; ACVR1; MAST2; EEF2K; MAST2; MAPK9
sp|Q9IK91|PHOSP_NIPAVPhosphoproteinOS=NipahvirusOX=3052225GN=P/V/CPE=1SV=1	S481	CAMK2	0.789	DSLDDKYIMPSDDFSNTFFPH	CKII	0.54	YIMPSDDFS	ACVR1; ACVR1; EEF2K; ACVR1; MAPK9; ACVR1; MAST2; EEF2K; EEF2K; ACVR1; EEF2K; MAPK9; EEF2K; MAST2; MAPK9; MAPK9; ACVR1; MAPK9; EEF2K; MAPK9; MAST2; MAST2; MAST2; ACVR1; MAST2; EEF2K; MAST2; MAPK9
sp|Q9IK91|PHOSP_NIPAVPhosphoproteinOS=NipahvirusOX=3052225GN=P/V/CPE=1SV=1	S481	CAMK2	0.789	DSLDDKYIMPSDDFSNTFFPH	CKII	0.54	YIMPSDDFS	ACVR1; ACVR1; EEF2K; ACVR1; MAPK9; ACVR1; MAST2; EEF2K; EEF2K; ACVR1; EEF2K; MAPK9; EEF2K; MAST2; MAPK9; MAPK9; ACVR1; MAPK9; EEF2K; MAPK9; MAST2; MAST2; MAST2; ACVR1; MAST2; EEF2K; MAST2; MAPK9
sp|Q9IK91|PHOSP_NIPAVPhosphoproteinOS=NipahvirusOX=3052225GN=P/V/CPE=1SV=1	S481	CAMK2	0.789	DSLDDKYIMPSDDFSNTFFPH	CKII	0.54	YIMPSDDFS	ACVR1; ACVR1; EEF2K; ACVR1; MAPK9; ACVR1; MAST2; EEF2K; EEF2K; ACVR1; EEF2K; MAPK9; EEF2K; MAST2; MAPK9; MAPK9; ACVR1; MAPK9; EEF2K; MAPK9; MAST2; MAST2; MAST2; ACVR1; MAST2; EEF2K; MAST2; MAPK9
sp|Q9IK91|PHOSP_NIPAVPhosphoproteinOS=NipahvirusOX=3052225GN=P/V/CPE=1SV=1	S481	CAMK2	0.789	DSLDDKYIMPSDDFSNTFFPH	CKII	0.54	YIMPSDDFS	ACVR1; ACVR1; EEF2K; ACVR1; MAPK9; ACVR1; MAST2; EEF2K; EEF2K; ACVR1; EEF2K; MAPK9; EEF2K; MAST2; MAPK9; MAPK9; ACVR1; MAPK9; EEF2K; MAPK9; MAST2; MAST2; MAST2; ACVR1; MAST2; EEF2K; MAST2; MAPK9
sp|Q9IK91|PHOSP_NIPAVPhosphoproteinOS=NipahvirusOX=3052225GN=P/V/CPE=1SV=1	S481	CAMK2	0.789	DSLDDKYIMPSDDFSNTFFPH	CKII	0.54	YIMPSDDFS	ACVR1; ACVR1; EEF2K; ACVR1; MAPK9; ACVR1; MAST2; EEF2K; EEF2K; ACVR1; EEF2K; MAPK9; EEF2K; MAST2; MAPK9; MAPK9; ACVR1; MAPK9; EEF2K; MAPK9; MAST2; MAST2; MAST2; ACVR1; MAST2; EEF2K; MAST2; MAPK9
sp|Q9IK91|PHOSP_NIPAVPhosphoproteinOS=NipahvirusOX=3052225GN=P/V/CPE=1SV=1	S481	CAMK2	0.789	DSLDDKYIMPSDDFSNTFFPH	CKII	0.54	YIMPSDDFS	ACVR1; ACVR1; EEF2K; ACVR1; MAPK9; ACVR1; MAST2; EEF2K; EEF2K; ACVR1; EEF2K; MAPK9; EEF2K; MAST2; MAPK9; MAPK9; ACVR1; MAPK9; EEF2K; MAPK9; MAST2; MAST2; MAST2; ACVR1; MAST2; EEF2K; MAST2; MAPK9
sp|Q9IK91|PHOSP_NIPAVPhosphoproteinOS=NipahvirusOX=3052225GN=P/V/CPE=1SV=1	S481	CAMK2	0.789	DSLDDKYIMPSDDFSNTFFPH	CKII	0.54	YIMPSDDFS	ACVR1; ACVR1; EEF2K; ACVR1; MAPK9; ACVR1; MAST2; EEF2K; EEF2K; ACVR1; EEF2K; MAPK9; EEF2K; MAST2; MAPK9; MAPK9; ACVR1; MAPK9; EEF2K; MAPK9; MAST2; MAST2; MAST2; ACVR1; MAST2; EEF2K; MAST2; MAPK9
sp|Q9IK91|PHOSP_NIPAVPhosphoproteinOS=NipahvirusOX=3052225GN=P/V/CPE=1SV=1	S481	CAMK2	0.789	DSLDDKYIMPSDDFSNTFFPH	CKII	0.54	YIMPSDDFS	ACVR1; ACVR1; EEF2K; ACVR1; MAPK9; ACVR1; MAST2; EEF2K; EEF2K; ACVR1; EEF2K; MAPK9; EEF2K; MAST2; MAPK9; MAPK9; ACVR1; MAPK9; EEF2K; MAPK9; MAST2; MAST2; MAST2; ACVR1; MAST2; EEF2K; MAST2; MAPK9
sp|Q9IK91|PHOSP_NIPAVPhosphoproteinOS=NipahvirusOX=3052225GN=P/V/CPE=1SV=1	S481	CAMK2	0.789	DSLDDKYIMPSDDFSNTFFPH	CKII	0.54	YIMPSDDFS	ACVR1; ACVR1; EEF2K; ACVR1; MAPK9; ACVR1; MAST2; EEF2K; EEF2K; ACVR1; EEF2K; MAPK9; EEF2K; MAST2; MAPK9; MAPK9; ACVR1; MAPK9; EEF2K; MAPK9; MAST2; MAST2; MAST2; ACVR1; MAST2; EEF2K; MAST2; MAPK9
sp|Q9IK91|PHOSP_NIPAVPhosphoproteinOS=NipahvirusOX=3052225GN=P/V/CPE=1SV=1	S481	CAMK2	0.789	DSLDDKYIMPSDDFSNTFFPH	CKII	0.54	YIMPSDDFS	ACVR1; ACVR1; EEF2K; ACVR1; MAPK9; ACVR1; MAST2; EEF2K; EEF2K; ACVR1; EEF2K; MAPK9; EEF2K; MAST2; MAPK9; MAPK9; ACVR1; MAPK9; EEF2K; MAPK9; MAST2; MAST2; MAST2; ACVR1; MAST2; EEF2K; MAST2; MAPK9
sp|Q9IK91|PHOSP_NIPAVPhosphoproteinOS=NipahvirusOX=3052225GN=P/V/CPE=1SV=1	S481	CAMK2	0.789	DSLDDKYIMPSDDFSNTFFPH	CKII	0.54	YIMPSDDFS	ACVR1; ACVR1; EEF2K; ACVR1; MAPK9; ACVR1; MAST2; EEF2K; EEF2K; ACVR1; EEF2K; MAPK9; EEF2K; MAST2; MAPK9; MAPK9; ACVR1; MAPK9; EEF2K; MAPK9; MAST2; MAST2; MAST2; ACVR1; MAST2; EEF2K; MAST2; MAPK9
sp|Q9IK91|PHOSP_NIPAVPhosphoproteinOS=NipahvirusOX=3052225GN=P/V/CPE=1SV=1	S481	CAMK2	0.789	DSLDDKYIMPSDDFSNTFFPH	CKII	0.54	YIMPSDDFS	ACVR1; ACVR1; EEF2K; ACVR1; MAPK9; ACVR1; MAST2; EEF2K; EEF2K; ACVR1; EEF2K; MAPK9; EEF2K; MAST2; MAPK9; MAPK9; ACVR1; MAPK9; EEF2K; MAPK9; MAST2; MAST2; MAST2; ACVR1; MAST2; EEF2K; MAST2; MAPK9
sp|Q9IK91|PHOSP_NIPAVPhosphoproteinOS=NipahvirusOX=3052225GN=P/V/CPE=1SV=1	S64	CAMK2	0.789	GESEQVEGGMSKDDGDVERRN	CKII	0.536	EGGMSKDDG	MAST2
sp|P0C1C7|W_NIPAVProteinWOS=NipahvirusOX=3052225GN=P/V/CPE=1SV=1	S130	CDK	0.786	GGECTGYGFTSSPERGWSDYT	CKII	0.596	YGFTSSPER	PLK2
sp|P0C1C7|W_NIPAVProteinWOS=NipahvirusOX=3052225GN=P/V/CPE=1SV=1	S266	CDK	0.909	GSSSEVIVGISPEDEEPSSVG	CKII	0.547	IVGISPEDE	EEF2K; EEF2K; HASPIN; EEF2K; MAPK9; HASPIN; HASPIN; EEF2K; HASPIN; MAPK9; MAPK9; MAPK9; EEF2K; MAPK9; HASPIN
sp|P0C1C7|W_NIPAVProteinWOS=NipahvirusOX=3052225GN=P/V/CPE=1SV=1	S266	CDK	0.909	GSSSEVIVGISPEDEEPSSVG	CKII	0.547	IVGISPEDE	EEF2K; EEF2K; HASPIN; EEF2K; MAPK9; HASPIN; HASPIN; EEF2K; HASPIN; MAPK9; MAPK9; MAPK9; EEF2K; MAPK9; HASPIN
sp|P0C1C7|W_NIPAVProteinWOS=NipahvirusOX=3052225GN=P/V/CPE=1SV=1	S266	CDK	0.909	GSSSEVIVGISPEDEEPSSVG	CKII	0.547	IVGISPEDE	EEF2K; EEF2K; HASPIN; EEF2K; MAPK9; HASPIN; HASPIN; EEF2K; HASPIN; MAPK9; MAPK9; MAPK9; EEF2K; MAPK9; HASPIN
sp|P0C1C7|W_NIPAVProteinWOS=NipahvirusOX=3052225GN=P/V/CPE=1SV=1	S266	CDK	0.909	GSSSEVIVGISPEDEEPSSVG	CKII	0.547	IVGISPEDE	EEF2K; EEF2K; HASPIN; EEF2K; MAPK9; HASPIN; HASPIN; EEF2K; HASPIN; MAPK9; MAPK9; MAPK9; EEF2K; MAPK9; HASPIN
sp|P0C1C7|W_NIPAVProteinWOS=NipahvirusOX=3052225GN=P/V/CPE=1SV=1	S266	CDK	0.909	GSSSEVIVGISPEDEEPSSVG	CKII	0.547	IVGISPEDE	EEF2K; EEF2K; HASPIN; EEF2K; MAPK9; HASPIN; HASPIN; EEF2K; HASPIN; MAPK9; MAPK9; MAPK9; EEF2K; MAPK9; HASPIN
sp|P0C1C7|W_NIPAVProteinWOS=NipahvirusOX=3052225GN=P/V/CPE=1SV=1	S266	CDK	0.909	GSSSEVIVGISPEDEEPSSVG	CKII	0.547	IVGISPEDE	EEF2K; EEF2K; HASPIN; EEF2K; MAPK9; HASPIN; HASPIN; EEF2K; HASPIN; MAPK9; MAPK9; MAPK9; EEF2K; MAPK9; HASPIN
sp|P0C1C7|W_NIPAVProteinWOS=NipahvirusOX=3052225GN=P/V/CPE=1SV=1	S266	CDK	0.909	GSSSEVIVGISPEDEEPSSVG	CKII	0.547	IVGISPEDE	EEF2K; EEF2K; HASPIN; EEF2K; MAPK9; HASPIN; HASPIN; EEF2K; HASPIN; MAPK9; MAPK9; MAPK9; EEF2K; MAPK9; HASPIN
sp|P0C1C7|W_NIPAVProteinWOS=NipahvirusOX=3052225GN=P/V/CPE=1SV=1	S266	CDK	0.909	GSSSEVIVGISPEDEEPSSVG	CKII	0.547	IVGISPEDE	EEF2K; EEF2K; HASPIN; EEF2K; MAPK9; HASPIN; HASPIN; EEF2K; HASPIN; MAPK9; MAPK9; MAPK9; EEF2K; MAPK9; HASPIN
sp|P0C1C7|W_NIPAVProteinWOS=NipahvirusOX=3052225GN=P/V/CPE=1SV=1	S266	CDK	0.909	GSSSEVIVGISPEDEEPSSVG	CKII	0.547	IVGISPEDE	EEF2K; EEF2K; HASPIN; EEF2K; MAPK9; HASPIN; HASPIN; EEF2K; HASPIN; MAPK9; MAPK9; MAPK9; EEF2K; MAPK9; HASPIN
sp|Q9IK91|PHOSP_NIPAVPhosphoproteinOS=NipahvirusOX=3052225GN=P/V/CPE=1SV=1	S130	CDK	0.786	GGECTGYGFTSSPERGWSDYT	CKII	0.596	YGFTSSPER	PLK2
sp|Q9IK91|PHOSP_NIPAVPhosphoproteinOS=NipahvirusOX=3052225GN=P/V/CPE=1SV=1	S266	CDK	0.909	GSSSEVIVGISPEDEEPSSVG	CKII	0.547	IVGISPEDE	EEF2K; EEF2K; HASPIN; EEF2K; MAPK9; HASPIN; HASPIN; EEF2K; HASPIN; MAPK9; MAPK9; MAPK9; EEF2K; MAPK9; HASPIN
sp|Q9IK91|PHOSP_NIPAVPhosphoproteinOS=NipahvirusOX=3052225GN=P/V/CPE=1SV=1	S266	CDK	0.909	GSSSEVIVGISPEDEEPSSVG	CKII	0.547	IVGISPEDE	EEF2K; EEF2K; HASPIN; EEF2K; MAPK9; HASPIN; HASPIN; EEF2K; HASPIN; MAPK9; MAPK9; MAPK9; EEF2K; MAPK9; HASPIN
sp|Q9IK91|PHOSP_NIPAVPhosphoproteinOS=NipahvirusOX=3052225GN=P/V/CPE=1SV=1	S266	CDK	0.909	GSSSEVIVGISPEDEEPSSVG	CKII	0.547	IVGISPEDE	EEF2K; EEF2K; HASPIN; EEF2K; MAPK9; HASPIN; HASPIN; EEF2K; HASPIN; MAPK9; MAPK9; MAPK9; EEF2K; MAPK9; HASPIN
sp|Q9IK91|PHOSP_NIPAVPhosphoproteinOS=NipahvirusOX=3052225GN=P/V/CPE=1SV=1	S266	CDK	0.909	GSSSEVIVGISPEDEEPSSVG	CKII	0.547	IVGISPEDE	EEF2K; EEF2K; HASPIN; EEF2K; MAPK9; HASPIN; HASPIN; EEF2K; HASPIN; MAPK9; MAPK9; MAPK9; EEF2K; MAPK9; HASPIN
sp|Q9IK91|PHOSP_NIPAVPhosphoproteinOS=NipahvirusOX=3052225GN=P/V/CPE=1SV=1	S266	CDK	0.909	GSSSEVIVGISPEDEEPSSVG	CKII	0.547	IVGISPEDE	EEF2K; EEF2K; HASPIN; EEF2K; MAPK9; HASPIN; HASPIN; EEF2K; HASPIN; MAPK9; MAPK9; MAPK9; EEF2K; MAPK9; HASPIN
sp|Q9IK91|PHOSP_NIPAVPhosphoproteinOS=NipahvirusOX=3052225GN=P/V/CPE=1SV=1	S266	CDK	0.909	GSSSEVIVGISPEDEEPSSVG	CKII	0.547	IVGISPEDE	EEF2K; EEF2K; HASPIN; EEF2K; MAPK9; HASPIN; HASPIN; EEF2K; HASPIN; MAPK9; MAPK9; MAPK9; EEF2K; MAPK9; HASPIN
sp|Q9IK91|PHOSP_NIPAVPhosphoproteinOS=NipahvirusOX=3052225GN=P/V/CPE=1SV=1	S266	CDK	0.909	GSSSEVIVGISPEDEEPSSVG	CKII	0.547	IVGISPEDE	EEF2K; EEF2K; HASPIN; EEF2K; MAPK9; HASPIN; HASPIN; EEF2K; HASPIN; MAPK9; MAPK9; MAPK9; EEF2K; MAPK9; HASPIN
sp|Q9IK91|PHOSP_NIPAVPhosphoproteinOS=NipahvirusOX=3052225GN=P/V/CPE=1SV=1	S266	CDK	0.909	GSSSEVIVGISPEDEEPSSVG	CKII	0.547	IVGISPEDE	EEF2K; EEF2K; HASPIN; EEF2K; MAPK9; HASPIN; HASPIN; EEF2K; HASPIN; MAPK9; MAPK9; MAPK9; EEF2K; MAPK9; HASPIN
sp|Q9IK91|PHOSP_NIPAVPhosphoproteinOS=NipahvirusOX=3052225GN=P/V/CPE=1SV=1	S266	CDK	0.909	GSSSEVIVGISPEDEEPSSVG	CKII	0.547	IVGISPEDE	EEF2K; EEF2K; HASPIN; EEF2K; MAPK9; HASPIN; HASPIN; EEF2K; HASPIN; MAPK9; MAPK9; MAPK9; EEF2K; MAPK9; HASPIN
sp|P0C1C7|W_NIPAVProteinWOS=NipahvirusOX=3052225GN=P/V/CPE=1SV=1	S102	CK1	0.825	VSNTRDWAEGSDDIQLDPVVT	CKII	0.612	WAEGSDDIQ	MAST2
sp|P0C1C7|W_NIPAVProteinWOS=NipahvirusOX=3052225GN=P/V/CPE=1SV=1	S266	CK1	0.659	GSSSEVIVGISPEDEEPSSVG	CKII	0.547	IVGISPEDE	EEF2K; EEF2K; HASPIN; EEF2K; MAPK9; HASPIN; HASPIN; EEF2K; HASPIN; MAPK9; MAPK9; MAPK9; EEF2K; MAPK9; HASPIN
sp|P0C1C7|W_NIPAVProteinWOS=NipahvirusOX=3052225GN=P/V/CPE=1SV=1	S266	CK1	0.659	GSSSEVIVGISPEDEEPSSVG	CKII	0.547	IVGISPEDE	EEF2K; EEF2K; HASPIN; EEF2K; MAPK9; HASPIN; HASPIN; EEF2K; HASPIN; MAPK9; MAPK9; MAPK9; EEF2K; MAPK9; HASPIN
sp|P0C1C7|W_NIPAVProteinWOS=NipahvirusOX=3052225GN=P/V/CPE=1SV=1	S266	CK1	0.659	GSSSEVIVGISPEDEEPSSVG	CKII	0.547	IVGISPEDE	EEF2K; EEF2K; HASPIN; EEF2K; MAPK9; HASPIN; HASPIN; EEF2K; HASPIN; MAPK9; MAPK9; MAPK9; EEF2K; MAPK9; HASPIN
sp|P0C1C7|W_NIPAVProteinWOS=NipahvirusOX=3052225GN=P/V/CPE=1SV=1	S266	CK1	0.659	GSSSEVIVGISPEDEEPSSVG	CKII	0.547	IVGISPEDE	EEF2K; EEF2K; HASPIN; EEF2K; MAPK9; HASPIN; HASPIN; EEF2K; HASPIN; MAPK9; MAPK9; MAPK9; EEF2K; MAPK9; HASPIN
sp|P0C1C7|W_NIPAVProteinWOS=NipahvirusOX=3052225GN=P/V/CPE=1SV=1	S266	CK1	0.659	GSSSEVIVGISPEDEEPSSVG	CKII	0.547	IVGISPEDE	EEF2K; EEF2K; HASPIN; EEF2K; MAPK9; HASPIN; HASPIN; EEF2K; HASPIN; MAPK9; MAPK9; MAPK9; EEF2K; MAPK9; HASPIN
sp|P0C1C7|W_NIPAVProteinWOS=NipahvirusOX=3052225GN=P/V/CPE=1SV=1	S266	CK1	0.659	GSSSEVIVGISPEDEEPSSVG	CKII	0.547	IVGISPEDE	EEF2K; EEF2K; HASPIN; EEF2K; MAPK9; HASPIN; HASPIN; EEF2K; HASPIN; MAPK9; MAPK9; MAPK9; EEF2K; MAPK9; HASPIN
sp|P0C1C7|W_NIPAVProteinWOS=NipahvirusOX=3052225GN=P/V/CPE=1SV=1	S266	CK1	0.659	GSSSEVIVGISPEDEEPSSVG	CKII	0.547	IVGISPEDE	EEF2K; EEF2K; HASPIN; EEF2K; MAPK9; HASPIN; HASPIN; EEF2K; HASPIN; MAPK9; MAPK9; MAPK9; EEF2K; MAPK9; HASPIN
sp|P0C1C7|W_NIPAVProteinWOS=NipahvirusOX=3052225GN=P/V/CPE=1SV=1	S266	CK1	0.659	GSSSEVIVGISPEDEEPSSVG	CKII	0.547	IVGISPEDE	EEF2K; EEF2K; HASPIN; EEF2K; MAPK9; HASPIN; HASPIN; EEF2K; HASPIN; MAPK9; MAPK9; MAPK9; EEF2K; MAPK9; HASPIN
sp|P0C1C7|W_NIPAVProteinWOS=NipahvirusOX=3052225GN=P/V/CPE=1SV=1	S266	CK1	0.659	GSSSEVIVGISPEDEEPSSVG	CKII	0.547	IVGISPEDE	EEF2K; EEF2K; HASPIN; EEF2K; MAPK9; HASPIN; HASPIN; EEF2K; HASPIN; MAPK9; MAPK9; MAPK9; EEF2K; MAPK9; HASPIN
sp|P0C1C7|W_NIPAVProteinWOS=NipahvirusOX=3052225GN=P/V/CPE=1SV=1	S64	CK1	0.969	GESEQVEGGMSKDDGDVERRN	CKII	0.536	EGGMSKDDG	MAST2
sp|Q9IK90|MATRX_NIPAVMatrixproteinOS=NipahvirusOX=3052225GN=MPE=1SV=1	S22	CK1	0.979	SMEGVSDFSPSSWEHGGYLDK	CKII	0.541	DFSPSSWEH	EEF2K; EEF2K; MAPK9; EEF2K; STK11; MAPK9; MAPK9; EEF2K; MAPK9; STK11; STK11; STK11; EEF2K; STK11; MAPK9
sp|Q9IK90|MATRX_NIPAVMatrixproteinOS=NipahvirusOX=3052225GN=MPE=1SV=1	S22	CK1	0.979	SMEGVSDFSPSSWEHGGYLDK	CKII	0.541	DFSPSSWEH	EEF2K; EEF2K; MAPK9; EEF2K; STK11; MAPK9; MAPK9; EEF2K; MAPK9; STK11; STK11; STK11; EEF2K; STK11; MAPK9
sp|Q9IK90|MATRX_NIPAVMatrixproteinOS=NipahvirusOX=3052225GN=MPE=1SV=1	S22	CK1	0.979	SMEGVSDFSPSSWEHGGYLDK	CKII	0.541	DFSPSSWEH	EEF2K; EEF2K; MAPK9; EEF2K; STK11; MAPK9; MAPK9; EEF2K; MAPK9; STK11; STK11; STK11; EEF2K; STK11; MAPK9
sp|Q9IK90|MATRX_NIPAVMatrixproteinOS=NipahvirusOX=3052225GN=MPE=1SV=1	S22	CK1	0.979	SMEGVSDFSPSSWEHGGYLDK	CKII	0.541	DFSPSSWEH	EEF2K; EEF2K; MAPK9; EEF2K; STK11; MAPK9; MAPK9; EEF2K; MAPK9; STK11; STK11; STK11; EEF2K; STK11; MAPK9
sp|Q9IK90|MATRX_NIPAVMatrixproteinOS=NipahvirusOX=3052225GN=MPE=1SV=1	S22	CK1	0.979	SMEGVSDFSPSSWEHGGYLDK	CKII	0.541	DFSPSSWEH	EEF2K; EEF2K; MAPK9; EEF2K; STK11; MAPK9; MAPK9; EEF2K; MAPK9; STK11; STK11; STK11; EEF2K; STK11; MAPK9
sp|Q9IK90|MATRX_NIPAVMatrixproteinOS=NipahvirusOX=3052225GN=MPE=1SV=1	S22	CK1	0.979	SMEGVSDFSPSSWEHGGYLDK	CKII	0.541	DFSPSSWEH	EEF2K; EEF2K; MAPK9; EEF2K; STK11; MAPK9; MAPK9; EEF2K; MAPK9; STK11; STK11; STK11; EEF2K; STK11; MAPK9
sp|Q9IK90|MATRX_NIPAVMatrixproteinOS=NipahvirusOX=3052225GN=MPE=1SV=1	S22	CK1	0.979	SMEGVSDFSPSSWEHGGYLDK	CKII	0.541	DFSPSSWEH	EEF2K; EEF2K; MAPK9; EEF2K; STK11; MAPK9; MAPK9; EEF2K; MAPK9; STK11; STK11; STK11; EEF2K; STK11; MAPK9
sp|Q9IK90|MATRX_NIPAVMatrixproteinOS=NipahvirusOX=3052225GN=MPE=1SV=1	S22	CK1	0.979	SMEGVSDFSPSSWEHGGYLDK	CKII	0.541	DFSPSSWEH	EEF2K; EEF2K; MAPK9; EEF2K; STK11; MAPK9; MAPK9; EEF2K; MAPK9; STK11; STK11; STK11; EEF2K; STK11; MAPK9
sp|Q9IK90|MATRX_NIPAVMatrixproteinOS=NipahvirusOX=3052225GN=MPE=1SV=1	S22	CK1	0.979	SMEGVSDFSPSSWEHGGYLDK	CKII	0.541	DFSPSSWEH	EEF2K; EEF2K; MAPK9; EEF2K; STK11; MAPK9; MAPK9; EEF2K; MAPK9; STK11; STK11; STK11; EEF2K; STK11; MAPK9
sp|Q9IK91|PHOSP_NIPAVPhosphoproteinOS=NipahvirusOX=3052225GN=P/V/CPE=1SV=1	S102	CK1	0.825	VSNTRDWAEGSDDIQLDPVVT	CKII	0.612	WAEGSDDIQ	MAST2
sp|Q9IK91|PHOSP_NIPAVPhosphoproteinOS=NipahvirusOX=3052225GN=P/V/CPE=1SV=1	S266	CK1	0.659	GSSSEVIVGISPEDEEPSSVG	CKII	0.547	IVGISPEDE	EEF2K; EEF2K; HASPIN; EEF2K; MAPK9; HASPIN; HASPIN; EEF2K; HASPIN; MAPK9; MAPK9; MAPK9; EEF2K; MAPK9; HASPIN
sp|Q9IK91|PHOSP_NIPAVPhosphoproteinOS=NipahvirusOX=3052225GN=P/V/CPE=1SV=1	S266	CK1	0.659	GSSSEVIVGISPEDEEPSSVG	CKII	0.547	IVGISPEDE	EEF2K; EEF2K; HASPIN; EEF2K; MAPK9; HASPIN; HASPIN; EEF2K; HASPIN; MAPK9; MAPK9; MAPK9; EEF2K; MAPK9; HASPIN
sp|Q9IK91|PHOSP_NIPAVPhosphoproteinOS=NipahvirusOX=3052225GN=P/V/CPE=1SV=1	S266	CK1	0.659	GSSSEVIVGISPEDEEPSSVG	CKII	0.547	IVGISPEDE	EEF2K; EEF2K; HASPIN; EEF2K; MAPK9; HASPIN; HASPIN; EEF2K; HASPIN; MAPK9; MAPK9; MAPK9; EEF2K; MAPK9; HASPIN
sp|Q9IK91|PHOSP_NIPAVPhosphoproteinOS=NipahvirusOX=3052225GN=P/V/CPE=1SV=1	S266	CK1	0.659	GSSSEVIVGISPEDEEPSSVG	CKII	0.547	IVGISPEDE	EEF2K; EEF2K; HASPIN; EEF2K; MAPK9; HASPIN; HASPIN; EEF2K; HASPIN; MAPK9; MAPK9; MAPK9; EEF2K; MAPK9; HASPIN
sp|Q9IK91|PHOSP_NIPAVPhosphoproteinOS=NipahvirusOX=3052225GN=P/V/CPE=1SV=1	S266	CK1	0.659	GSSSEVIVGISPEDEEPSSVG	CKII	0.547	IVGISPEDE	EEF2K; EEF2K; HASPIN; EEF2K; MAPK9; HASPIN; HASPIN; EEF2K; HASPIN; MAPK9; MAPK9; MAPK9; EEF2K; MAPK9; HASPIN
sp|Q9IK91|PHOSP_NIPAVPhosphoproteinOS=NipahvirusOX=3052225GN=P/V/CPE=1SV=1	S266	CK1	0.659	GSSSEVIVGISPEDEEPSSVG	CKII	0.547	IVGISPEDE	EEF2K; EEF2K; HASPIN; EEF2K; MAPK9; HASPIN; HASPIN; EEF2K; HASPIN; MAPK9; MAPK9; MAPK9; EEF2K; MAPK9; HASPIN
sp|Q9IK91|PHOSP_NIPAVPhosphoproteinOS=NipahvirusOX=3052225GN=P/V/CPE=1SV=1	S266	CK1	0.659	GSSSEVIVGISPEDEEPSSVG	CKII	0.547	IVGISPEDE	EEF2K; EEF2K; HASPIN; EEF2K; MAPK9; HASPIN; HASPIN; EEF2K; HASPIN; MAPK9; MAPK9; MAPK9; EEF2K; MAPK9; HASPIN
sp|Q9IK91|PHOSP_NIPAVPhosphoproteinOS=NipahvirusOX=3052225GN=P/V/CPE=1SV=1	S266	CK1	0.659	GSSSEVIVGISPEDEEPSSVG	CKII	0.547	IVGISPEDE	EEF2K; EEF2K; HASPIN; EEF2K; MAPK9; HASPIN; HASPIN; EEF2K; HASPIN; MAPK9; MAPK9; MAPK9; EEF2K; MAPK9; HASPIN
sp|Q9IK91|PHOSP_NIPAVPhosphoproteinOS=NipahvirusOX=3052225GN=P/V/CPE=1SV=1	S266	CK1	0.659	GSSSEVIVGISPEDEEPSSVG	CKII	0.547	IVGISPEDE	EEF2K; EEF2K; HASPIN; EEF2K; MAPK9; HASPIN; HASPIN; EEF2K; HASPIN; MAPK9; MAPK9; MAPK9; EEF2K; MAPK9; HASPIN
sp|Q9IK91|PHOSP_NIPAVPhosphoproteinOS=NipahvirusOX=3052225GN=P/V/CPE=1SV=1	S472	CK1	0.791	SEVNPVDDNDSLDDKYIMPSD	CKII	0.553	DDNDSLDDK	MAST2
sp|Q9IK91|PHOSP_NIPAVPhosphoproteinOS=NipahvirusOX=3052225GN=P/V/CPE=1SV=1	S64	CK1	0.969	GESEQVEGGMSKDDGDVERRN	CKII	0.536	EGGMSKDDG	MAST2
sp|P0C1C7|W_NIPAVProteinWOS=NipahvirusOX=3052225GN=P/V/CPE=1SV=1	S130	CK2	0.989	GGECTGYGFTSSPERGWSDYT	CKII	0.596	YGFTSSPER	PLK2
sp|P0C1C7|W_NIPAVProteinWOS=NipahvirusOX=3052225GN=P/V/CPE=1SV=1	S240	CK2	1	VNLDSIKLYTSDDEEADQLEF	CKII	0.756	KLYTSDDEE	MAST2
sp|P0C1C7|W_NIPAVProteinWOS=NipahvirusOX=3052225GN=P/V/CPE=1SV=1	S266	CK2	0.987	GSSSEVIVGISPEDEEPSSVG	CKII	0.547	IVGISPEDE	EEF2K; EEF2K; HASPIN; EEF2K; MAPK9; HASPIN; HASPIN; EEF2K; HASPIN; MAPK9; MAPK9; MAPK9; EEF2K; MAPK9; HASPIN
sp|P0C1C7|W_NIPAVProteinWOS=NipahvirusOX=3052225GN=P/V/CPE=1SV=1	S266	CK2	0.987	GSSSEVIVGISPEDEEPSSVG	CKII	0.547	IVGISPEDE	EEF2K; EEF2K; HASPIN; EEF2K; MAPK9; HASPIN; HASPIN; EEF2K; HASPIN; MAPK9; MAPK9; MAPK9; EEF2K; MAPK9; HASPIN
sp|P0C1C7|W_NIPAVProteinWOS=NipahvirusOX=3052225GN=P/V/CPE=1SV=1	S266	CK2	0.987	GSSSEVIVGISPEDEEPSSVG	CKII	0.547	IVGISPEDE	EEF2K; EEF2K; HASPIN; EEF2K; MAPK9; HASPIN; HASPIN; EEF2K; HASPIN; MAPK9; MAPK9; MAPK9; EEF2K; MAPK9; HASPIN
sp|P0C1C7|W_NIPAVProteinWOS=NipahvirusOX=3052225GN=P/V/CPE=1SV=1	S266	CK2	0.987	GSSSEVIVGISPEDEEPSSVG	CKII	0.547	IVGISPEDE	EEF2K; EEF2K; HASPIN; EEF2K; MAPK9; HASPIN; HASPIN; EEF2K; HASPIN; MAPK9; MAPK9; MAPK9; EEF2K; MAPK9; HASPIN
sp|P0C1C7|W_NIPAVProteinWOS=NipahvirusOX=3052225GN=P/V/CPE=1SV=1	S266	CK2	0.987	GSSSEVIVGISPEDEEPSSVG	CKII	0.547	IVGISPEDE	EEF2K; EEF2K; HASPIN; EEF2K; MAPK9; HASPIN; HASPIN; EEF2K; HASPIN; MAPK9; MAPK9; MAPK9; EEF2K; MAPK9; HASPIN
sp|P0C1C7|W_NIPAVProteinWOS=NipahvirusOX=3052225GN=P/V/CPE=1SV=1	S266	CK2	0.987	GSSSEVIVGISPEDEEPSSVG	CKII	0.547	IVGISPEDE	EEF2K; EEF2K; HASPIN; EEF2K; MAPK9; HASPIN; HASPIN; EEF2K; HASPIN; MAPK9; MAPK9; MAPK9; EEF2K; MAPK9; HASPIN
sp|P0C1C7|W_NIPAVProteinWOS=NipahvirusOX=3052225GN=P/V/CPE=1SV=1	S266	CK2	0.987	GSSSEVIVGISPEDEEPSSVG	CKII	0.547	IVGISPEDE	EEF2K; EEF2K; HASPIN; EEF2K; MAPK9; HASPIN; HASPIN; EEF2K; HASPIN; MAPK9; MAPK9; MAPK9; EEF2K; MAPK9; HASPIN
sp|P0C1C7|W_NIPAVProteinWOS=NipahvirusOX=3052225GN=P/V/CPE=1SV=1	S266	CK2	0.987	GSSSEVIVGISPEDEEPSSVG	CKII	0.547	IVGISPEDE	EEF2K; EEF2K; HASPIN; EEF2K; MAPK9; HASPIN; HASPIN; EEF2K; HASPIN; MAPK9; MAPK9; MAPK9; EEF2K; MAPK9; HASPIN
sp|P0C1C7|W_NIPAVProteinWOS=NipahvirusOX=3052225GN=P/V/CPE=1SV=1	S266	CK2	0.987	GSSSEVIVGISPEDEEPSSVG	CKII	0.547	IVGISPEDE	EEF2K; EEF2K; HASPIN; EEF2K; MAPK9; HASPIN; HASPIN; EEF2K; HASPIN; MAPK9; MAPK9; MAPK9; EEF2K; MAPK9; HASPIN
sp|P0C1C7|W_NIPAVProteinWOS=NipahvirusOX=3052225GN=P/V/CPE=1SV=1	S64	CK2	0.979	GESEQVEGGMSKDDGDVERRN	CKII	0.536	EGGMSKDDG	MAST2
sp|P0C1C7|W_NIPAVProteinWOS=NipahvirusOX=3052225GN=P/V/CPE=1SV=1	T239	CK2	1	NVNLDSIKLYTSDDEEADQLE	CKII	0.636	IKLYTSDDE	MAST2
sp|Q997F1|C_NIPAVProteinCOS=NipahvirusOX=3052225GN=P/V/CPE=4SV=1	T132	CK2	0.999	LQALREGGVITHQEQTMGMYV	CKII	0.568	GGVITHQEQ	HASPIN
sp|Q9IH62|GLYCP_NIPAVGlycoproteinGOS=NipahvirusOX=3052225GN=GPE=1SV=1	S232	CK2	0.941	LAMDEGYFAYSHLERIGSCSR	CKII	0.586	YFAYSHLER	EEF2K; EEF2K; HASPIN; HASPIN; HASPIN; EEF2K; PLK2
sp|Q9IH62|GLYCP_NIPAVGlycoproteinGOS=NipahvirusOX=3052225GN=GPE=1SV=1	T583	CK2	0.993	WCISLVEIYDTGDNVIRPKLF	CKII	0.508	EIYDTGDNV	MAST2
sp|Q9IK90|MATRX_NIPAVMatrixproteinOS=NipahvirusOX=3052225GN=MPE=1SV=1	S22	CK2	0.991	SMEGVSDFSPSSWEHGGYLDK	CKII	0.541	DFSPSSWEH	EEF2K; EEF2K; MAPK9; EEF2K; STK11; MAPK9; MAPK9; EEF2K; MAPK9; STK11; STK11; STK11; EEF2K; STK11; MAPK9
sp|Q9IK90|MATRX_NIPAVMatrixproteinOS=NipahvirusOX=3052225GN=MPE=1SV=1	S22	CK2	0.991	SMEGVSDFSPSSWEHGGYLDK	CKII	0.541	DFSPSSWEH	EEF2K; EEF2K; MAPK9; EEF2K; STK11; MAPK9; MAPK9; EEF2K; MAPK9; STK11; STK11; STK11; EEF2K; STK11; MAPK9
sp|Q9IK90|MATRX_NIPAVMatrixproteinOS=NipahvirusOX=3052225GN=MPE=1SV=1	S22	CK2	0.991	SMEGVSDFSPSSWEHGGYLDK	CKII	0.541	DFSPSSWEH	EEF2K; EEF2K; MAPK9; EEF2K; STK11; MAPK9; MAPK9; EEF2K; MAPK9; STK11; STK11; STK11; EEF2K; STK11; MAPK9
sp|Q9IK90|MATRX_NIPAVMatrixproteinOS=NipahvirusOX=3052225GN=MPE=1SV=1	S22	CK2	0.991	SMEGVSDFSPSSWEHGGYLDK	CKII	0.541	DFSPSSWEH	EEF2K; EEF2K; MAPK9; EEF2K; STK11; MAPK9; MAPK9; EEF2K; MAPK9; STK11; STK11; STK11; EEF2K; STK11; MAPK9
sp|Q9IK90|MATRX_NIPAVMatrixproteinOS=NipahvirusOX=3052225GN=MPE=1SV=1	S22	CK2	0.991	SMEGVSDFSPSSWEHGGYLDK	CKII	0.541	DFSPSSWEH	EEF2K; EEF2K; MAPK9; EEF2K; STK11; MAPK9; MAPK9; EEF2K; MAPK9; STK11; STK11; STK11; EEF2K; STK11; MAPK9
sp|Q9IK90|MATRX_NIPAVMatrixproteinOS=NipahvirusOX=3052225GN=MPE=1SV=1	S22	CK2	0.991	SMEGVSDFSPSSWEHGGYLDK	CKII	0.541	DFSPSSWEH	EEF2K; EEF2K; MAPK9; EEF2K; STK11; MAPK9; MAPK9; EEF2K; MAPK9; STK11; STK11; STK11; EEF2K; STK11; MAPK9
sp|Q9IK90|MATRX_NIPAVMatrixproteinOS=NipahvirusOX=3052225GN=MPE=1SV=1	S22	CK2	0.991	SMEGVSDFSPSSWEHGGYLDK	CKII	0.541	DFSPSSWEH	EEF2K; EEF2K; MAPK9; EEF2K; STK11; MAPK9; MAPK9; EEF2K; MAPK9; STK11; STK11; STK11; EEF2K; STK11; MAPK9
sp|Q9IK90|MATRX_NIPAVMatrixproteinOS=NipahvirusOX=3052225GN=MPE=1SV=1	S22	CK2	0.991	SMEGVSDFSPSSWEHGGYLDK	CKII	0.541	DFSPSSWEH	EEF2K; EEF2K; MAPK9; EEF2K; STK11; MAPK9; MAPK9; EEF2K; MAPK9; STK11; STK11; STK11; EEF2K; STK11; MAPK9
sp|Q9IK90|MATRX_NIPAVMatrixproteinOS=NipahvirusOX=3052225GN=MPE=1SV=1	S22	CK2	0.991	SMEGVSDFSPSSWEHGGYLDK	CKII	0.541	DFSPSSWEH	EEF2K; EEF2K; MAPK9; EEF2K; STK11; MAPK9; MAPK9; EEF2K; MAPK9; STK11; STK11; STK11; EEF2K; STK11; MAPK9
sp|Q9IK91|PHOSP_NIPAVPhosphoproteinOS=NipahvirusOX=3052225GN=P/V/CPE=1SV=1	S130	CK2	0.989	GGECTGYGFTSSPERGWSDYT	CKII	0.596	YGFTSSPER	PLK2
sp|Q9IK91|PHOSP_NIPAVPhosphoproteinOS=NipahvirusOX=3052225GN=P/V/CPE=1SV=1	S240	CK2	1	VNLDSIKLYTSDDEEADQLEF	CKII	0.756	KLYTSDDEE	MAST2
sp|Q9IK91|PHOSP_NIPAVPhosphoproteinOS=NipahvirusOX=3052225GN=P/V/CPE=1SV=1	S266	CK2	0.987	GSSSEVIVGISPEDEEPSSVG	CKII	0.547	IVGISPEDE	EEF2K; EEF2K; HASPIN; EEF2K; MAPK9; HASPIN; HASPIN; EEF2K; HASPIN; MAPK9; MAPK9; MAPK9; EEF2K; MAPK9; HASPIN
sp|Q9IK91|PHOSP_NIPAVPhosphoproteinOS=NipahvirusOX=3052225GN=P/V/CPE=1SV=1	S266	CK2	0.987	GSSSEVIVGISPEDEEPSSVG	CKII	0.547	IVGISPEDE	EEF2K; EEF2K; HASPIN; EEF2K; MAPK9; HASPIN; HASPIN; EEF2K; HASPIN; MAPK9; MAPK9; MAPK9; EEF2K; MAPK9; HASPIN
sp|Q9IK91|PHOSP_NIPAVPhosphoproteinOS=NipahvirusOX=3052225GN=P/V/CPE=1SV=1	S266	CK2	0.987	GSSSEVIVGISPEDEEPSSVG	CKII	0.547	IVGISPEDE	EEF2K; EEF2K; HASPIN; EEF2K; MAPK9; HASPIN; HASPIN; EEF2K; HASPIN; MAPK9; MAPK9; MAPK9; EEF2K; MAPK9; HASPIN
sp|Q9IK91|PHOSP_NIPAVPhosphoproteinOS=NipahvirusOX=3052225GN=P/V/CPE=1SV=1	S266	CK2	0.987	GSSSEVIVGISPEDEEPSSVG	CKII	0.547	IVGISPEDE	EEF2K; EEF2K; HASPIN; EEF2K; MAPK9; HASPIN; HASPIN; EEF2K; HASPIN; MAPK9; MAPK9; MAPK9; EEF2K; MAPK9; HASPIN
sp|Q9IK91|PHOSP_NIPAVPhosphoproteinOS=NipahvirusOX=3052225GN=P/V/CPE=1SV=1	S266	CK2	0.987	GSSSEVIVGISPEDEEPSSVG	CKII	0.547	IVGISPEDE	EEF2K; EEF2K; HASPIN; EEF2K; MAPK9; HASPIN; HASPIN; EEF2K; HASPIN; MAPK9; MAPK9; MAPK9; EEF2K; MAPK9; HASPIN
sp|Q9IK91|PHOSP_NIPAVPhosphoproteinOS=NipahvirusOX=3052225GN=P/V/CPE=1SV=1	S266	CK2	0.987	GSSSEVIVGISPEDEEPSSVG	CKII	0.547	IVGISPEDE	EEF2K; EEF2K; HASPIN; EEF2K; MAPK9; HASPIN; HASPIN; EEF2K; HASPIN; MAPK9; MAPK9; MAPK9; EEF2K; MAPK9; HASPIN
sp|Q9IK91|PHOSP_NIPAVPhosphoproteinOS=NipahvirusOX=3052225GN=P/V/CPE=1SV=1	S266	CK2	0.987	GSSSEVIVGISPEDEEPSSVG	CKII	0.547	IVGISPEDE	EEF2K; EEF2K; HASPIN; EEF2K; MAPK9; HASPIN; HASPIN; EEF2K; HASPIN; MAPK9; MAPK9; MAPK9; EEF2K; MAPK9; HASPIN
sp|Q9IK91|PHOSP_NIPAVPhosphoproteinOS=NipahvirusOX=3052225GN=P/V/CPE=1SV=1	S266	CK2	0.987	GSSSEVIVGISPEDEEPSSVG	CKII	0.547	IVGISPEDE	EEF2K; EEF2K; HASPIN; EEF2K; MAPK9; HASPIN; HASPIN; EEF2K; HASPIN; MAPK9; MAPK9; MAPK9; EEF2K; MAPK9; HASPIN
sp|Q9IK91|PHOSP_NIPAVPhosphoproteinOS=NipahvirusOX=3052225GN=P/V/CPE=1SV=1	S266	CK2	0.987	GSSSEVIVGISPEDEEPSSVG	CKII	0.547	IVGISPEDE	EEF2K; EEF2K; HASPIN; EEF2K; MAPK9; HASPIN; HASPIN; EEF2K; HASPIN; MAPK9; MAPK9; MAPK9; EEF2K; MAPK9; HASPIN
sp|Q9IK91|PHOSP_NIPAVPhosphoproteinOS=NipahvirusOX=3052225GN=P/V/CPE=1SV=1	S64	CK2	0.979	GESEQVEGGMSKDDGDVERRN	CKII	0.536	EGGMSKDDG	MAST2
sp|Q9IK91|PHOSP_NIPAVPhosphoproteinOS=NipahvirusOX=3052225GN=P/V/CPE=1SV=1	T239	CK2	1	NVNLDSIKLYTSDDEEADQLE	CKII	0.636	IKLYTSDDE	MAST2
sp|P0C1C7|W_NIPAVProteinWOS=NipahvirusOX=3052225GN=P/V/CPE=1SV=1	S130	IKK	0.995	GGECTGYGFTSSPERGWSDYT	CKII	0.596	YGFTSSPER	PLK2
sp|P0C1C7|W_NIPAVProteinWOS=NipahvirusOX=3052225GN=P/V/CPE=1SV=1	S266	IKK	0.995	GSSSEVIVGISPEDEEPSSVG	CKII	0.547	IVGISPEDE	EEF2K; EEF2K; HASPIN; EEF2K; MAPK9; HASPIN; HASPIN; EEF2K; HASPIN; MAPK9; MAPK9; MAPK9; EEF2K; MAPK9; HASPIN
sp|P0C1C7|W_NIPAVProteinWOS=NipahvirusOX=3052225GN=P/V/CPE=1SV=1	S266	IKK	0.995	GSSSEVIVGISPEDEEPSSVG	CKII	0.547	IVGISPEDE	EEF2K; EEF2K; HASPIN; EEF2K; MAPK9; HASPIN; HASPIN; EEF2K; HASPIN; MAPK9; MAPK9; MAPK9; EEF2K; MAPK9; HASPIN
sp|P0C1C7|W_NIPAVProteinWOS=NipahvirusOX=3052225GN=P/V/CPE=1SV=1	S266	IKK	0.995	GSSSEVIVGISPEDEEPSSVG	CKII	0.547	IVGISPEDE	EEF2K; EEF2K; HASPIN; EEF2K; MAPK9; HASPIN; HASPIN; EEF2K; HASPIN; MAPK9; MAPK9; MAPK9; EEF2K; MAPK9; HASPIN
sp|P0C1C7|W_NIPAVProteinWOS=NipahvirusOX=3052225GN=P/V/CPE=1SV=1	S266	IKK	0.995	GSSSEVIVGISPEDEEPSSVG	CKII	0.547	IVGISPEDE	EEF2K; EEF2K; HASPIN; EEF2K; MAPK9; HASPIN; HASPIN; EEF2K; HASPIN; MAPK9; MAPK9; MAPK9; EEF2K; MAPK9; HASPIN
sp|P0C1C7|W_NIPAVProteinWOS=NipahvirusOX=3052225GN=P/V/CPE=1SV=1	S266	IKK	0.995	GSSSEVIVGISPEDEEPSSVG	CKII	0.547	IVGISPEDE	EEF2K; EEF2K; HASPIN; EEF2K; MAPK9; HASPIN; HASPIN; EEF2K; HASPIN; MAPK9; MAPK9; MAPK9; EEF2K; MAPK9; HASPIN
sp|P0C1C7|W_NIPAVProteinWOS=NipahvirusOX=3052225GN=P/V/CPE=1SV=1	S266	IKK	0.995	GSSSEVIVGISPEDEEPSSVG	CKII	0.547	IVGISPEDE	EEF2K; EEF2K; HASPIN; EEF2K; MAPK9; HASPIN; HASPIN; EEF2K; HASPIN; MAPK9; MAPK9; MAPK9; EEF2K; MAPK9; HASPIN
sp|P0C1C7|W_NIPAVProteinWOS=NipahvirusOX=3052225GN=P/V/CPE=1SV=1	S266	IKK	0.995	GSSSEVIVGISPEDEEPSSVG	CKII	0.547	IVGISPEDE	EEF2K; EEF2K; HASPIN; EEF2K; MAPK9; HASPIN; HASPIN; EEF2K; HASPIN; MAPK9; MAPK9; MAPK9; EEF2K; MAPK9; HASPIN
sp|P0C1C7|W_NIPAVProteinWOS=NipahvirusOX=3052225GN=P/V/CPE=1SV=1	S266	IKK	0.995	GSSSEVIVGISPEDEEPSSVG	CKII	0.547	IVGISPEDE	EEF2K; EEF2K; HASPIN; EEF2K; MAPK9; HASPIN; HASPIN; EEF2K; HASPIN; MAPK9; MAPK9; MAPK9; EEF2K; MAPK9; HASPIN
sp|P0C1C7|W_NIPAVProteinWOS=NipahvirusOX=3052225GN=P/V/CPE=1SV=1	S266	IKK	0.995	GSSSEVIVGISPEDEEPSSVG	CKII	0.547	IVGISPEDE	EEF2K; EEF2K; HASPIN; EEF2K; MAPK9; HASPIN; HASPIN; EEF2K; HASPIN; MAPK9; MAPK9; MAPK9; EEF2K; MAPK9; HASPIN
sp|Q9IH62|GLYCP_NIPAVGlycoproteinGOS=NipahvirusOX=3052225GN=GPE=1SV=1	S232	IKK	0.995	LAMDEGYFAYSHLERIGSCSR	CKII	0.586	YFAYSHLER	EEF2K; EEF2K; HASPIN; HASPIN; HASPIN; EEF2K; PLK2
sp|Q9IK90|MATRX_NIPAVMatrixproteinOS=NipahvirusOX=3052225GN=MPE=1SV=1	S22	IKK	0.995	SMEGVSDFSPSSWEHGGYLDK	CKII	0.541	DFSPSSWEH	EEF2K; EEF2K; MAPK9; EEF2K; STK11; MAPK9; MAPK9; EEF2K; MAPK9; STK11; STK11; STK11; EEF2K; STK11; MAPK9
sp|Q9IK90|MATRX_NIPAVMatrixproteinOS=NipahvirusOX=3052225GN=MPE=1SV=1	S22	IKK	0.995	SMEGVSDFSPSSWEHGGYLDK	CKII	0.541	DFSPSSWEH	EEF2K; EEF2K; MAPK9; EEF2K; STK11; MAPK9; MAPK9; EEF2K; MAPK9; STK11; STK11; STK11; EEF2K; STK11; MAPK9
sp|Q9IK90|MATRX_NIPAVMatrixproteinOS=NipahvirusOX=3052225GN=MPE=1SV=1	S22	IKK	0.995	SMEGVSDFSPSSWEHGGYLDK	CKII	0.541	DFSPSSWEH	EEF2K; EEF2K; MAPK9; EEF2K; STK11; MAPK9; MAPK9; EEF2K; MAPK9; STK11; STK11; STK11; EEF2K; STK11; MAPK9
sp|Q9IK90|MATRX_NIPAVMatrixproteinOS=NipahvirusOX=3052225GN=MPE=1SV=1	S22	IKK	0.995	SMEGVSDFSPSSWEHGGYLDK	CKII	0.541	DFSPSSWEH	EEF2K; EEF2K; MAPK9; EEF2K; STK11; MAPK9; MAPK9; EEF2K; MAPK9; STK11; STK11; STK11; EEF2K; STK11; MAPK9
sp|Q9IK90|MATRX_NIPAVMatrixproteinOS=NipahvirusOX=3052225GN=MPE=1SV=1	S22	IKK	0.995	SMEGVSDFSPSSWEHGGYLDK	CKII	0.541	DFSPSSWEH	EEF2K; EEF2K; MAPK9; EEF2K; STK11; MAPK9; MAPK9; EEF2K; MAPK9; STK11; STK11; STK11; EEF2K; STK11; MAPK9
sp|Q9IK90|MATRX_NIPAVMatrixproteinOS=NipahvirusOX=3052225GN=MPE=1SV=1	S22	IKK	0.995	SMEGVSDFSPSSWEHGGYLDK	CKII	0.541	DFSPSSWEH	EEF2K; EEF2K; MAPK9; EEF2K; STK11; MAPK9; MAPK9; EEF2K; MAPK9; STK11; STK11; STK11; EEF2K; STK11; MAPK9
sp|Q9IK90|MATRX_NIPAVMatrixproteinOS=NipahvirusOX=3052225GN=MPE=1SV=1	S22	IKK	0.995	SMEGVSDFSPSSWEHGGYLDK	CKII	0.541	DFSPSSWEH	EEF2K; EEF2K; MAPK9; EEF2K; STK11; MAPK9; MAPK9; EEF2K; MAPK9; STK11; STK11; STK11; EEF2K; STK11; MAPK9
sp|Q9IK90|MATRX_NIPAVMatrixproteinOS=NipahvirusOX=3052225GN=MPE=1SV=1	S22	IKK	0.995	SMEGVSDFSPSSWEHGGYLDK	CKII	0.541	DFSPSSWEH	EEF2K; EEF2K; MAPK9; EEF2K; STK11; MAPK9; MAPK9; EEF2K; MAPK9; STK11; STK11; STK11; EEF2K; STK11; MAPK9
sp|Q9IK90|MATRX_NIPAVMatrixproteinOS=NipahvirusOX=3052225GN=MPE=1SV=1	S22	IKK	0.995	SMEGVSDFSPSSWEHGGYLDK	CKII	0.541	DFSPSSWEH	EEF2K; EEF2K; MAPK9; EEF2K; STK11; MAPK9; MAPK9; EEF2K; MAPK9; STK11; STK11; STK11; EEF2K; STK11; MAPK9
sp|Q9IK91|PHOSP_NIPAVPhosphoproteinOS=NipahvirusOX=3052225GN=P/V/CPE=1SV=1	S130	IKK	0.995	GGECTGYGFTSSPERGWSDYT	CKII	0.596	YGFTSSPER	PLK2
sp|Q9IK91|PHOSP_NIPAVPhosphoproteinOS=NipahvirusOX=3052225GN=P/V/CPE=1SV=1	S266	IKK	0.995	GSSSEVIVGISPEDEEPSSVG	CKII	0.547	IVGISPEDE	EEF2K; EEF2K; HASPIN; EEF2K; MAPK9; HASPIN; HASPIN; EEF2K; HASPIN; MAPK9; MAPK9; MAPK9; EEF2K; MAPK9; HASPIN
sp|Q9IK91|PHOSP_NIPAVPhosphoproteinOS=NipahvirusOX=3052225GN=P/V/CPE=1SV=1	S266	IKK	0.995	GSSSEVIVGISPEDEEPSSVG	CKII	0.547	IVGISPEDE	EEF2K; EEF2K; HASPIN; EEF2K; MAPK9; HASPIN; HASPIN; EEF2K; HASPIN; MAPK9; MAPK9; MAPK9; EEF2K; MAPK9; HASPIN
sp|Q9IK91|PHOSP_NIPAVPhosphoproteinOS=NipahvirusOX=3052225GN=P/V/CPE=1SV=1	S266	IKK	0.995	GSSSEVIVGISPEDEEPSSVG	CKII	0.547	IVGISPEDE	EEF2K; EEF2K; HASPIN; EEF2K; MAPK9; HASPIN; HASPIN; EEF2K; HASPIN; MAPK9; MAPK9; MAPK9; EEF2K; MAPK9; HASPIN
sp|Q9IK91|PHOSP_NIPAVPhosphoproteinOS=NipahvirusOX=3052225GN=P/V/CPE=1SV=1	S266	IKK	0.995	GSSSEVIVGISPEDEEPSSVG	CKII	0.547	IVGISPEDE	EEF2K; EEF2K; HASPIN; EEF2K; MAPK9; HASPIN; HASPIN; EEF2K; HASPIN; MAPK9; MAPK9; MAPK9; EEF2K; MAPK9; HASPIN
sp|Q9IK91|PHOSP_NIPAVPhosphoproteinOS=NipahvirusOX=3052225GN=P/V/CPE=1SV=1	S266	IKK	0.995	GSSSEVIVGISPEDEEPSSVG	CKII	0.547	IVGISPEDE	EEF2K; EEF2K; HASPIN; EEF2K; MAPK9; HASPIN; HASPIN; EEF2K; HASPIN; MAPK9; MAPK9; MAPK9; EEF2K; MAPK9; HASPIN
sp|Q9IK91|PHOSP_NIPAVPhosphoproteinOS=NipahvirusOX=3052225GN=P/V/CPE=1SV=1	S266	IKK	0.995	GSSSEVIVGISPEDEEPSSVG	CKII	0.547	IVGISPEDE	EEF2K; EEF2K; HASPIN; EEF2K; MAPK9; HASPIN; HASPIN; EEF2K; HASPIN; MAPK9; MAPK9; MAPK9; EEF2K; MAPK9; HASPIN
sp|Q9IK91|PHOSP_NIPAVPhosphoproteinOS=NipahvirusOX=3052225GN=P/V/CPE=1SV=1	S266	IKK	0.995	GSSSEVIVGISPEDEEPSSVG	CKII	0.547	IVGISPEDE	EEF2K; EEF2K; HASPIN; EEF2K; MAPK9; HASPIN; HASPIN; EEF2K; HASPIN; MAPK9; MAPK9; MAPK9; EEF2K; MAPK9; HASPIN
sp|Q9IK91|PHOSP_NIPAVPhosphoproteinOS=NipahvirusOX=3052225GN=P/V/CPE=1SV=1	S266	IKK	0.995	GSSSEVIVGISPEDEEPSSVG	CKII	0.547	IVGISPEDE	EEF2K; EEF2K; HASPIN; EEF2K; MAPK9; HASPIN; HASPIN; EEF2K; HASPIN; MAPK9; MAPK9; MAPK9; EEF2K; MAPK9; HASPIN
sp|Q9IK91|PHOSP_NIPAVPhosphoproteinOS=NipahvirusOX=3052225GN=P/V/CPE=1SV=1	S266	IKK	0.995	GSSSEVIVGISPEDEEPSSVG	CKII	0.547	IVGISPEDE	EEF2K; EEF2K; HASPIN; EEF2K; MAPK9; HASPIN; HASPIN; EEF2K; HASPIN; MAPK9; MAPK9; MAPK9; EEF2K; MAPK9; HASPIN
sp|Q9IK91|PHOSP_NIPAVPhosphoproteinOS=NipahvirusOX=3052225GN=P/V/CPE=1SV=1	S472	IKK	0.995	SEVNPVDDNDSLDDKYIMPSD	CKII	0.553	DDNDSLDDK	MAST2
sp|Q9IK91|PHOSP_NIPAVPhosphoproteinOS=NipahvirusOX=3052225GN=P/V/CPE=1SV=1	S481	IKK	0.995	DSLDDKYIMPSDDFSNTFFPH	CKII	0.54	YIMPSDDFS	ACVR1; ACVR1; EEF2K; ACVR1; MAPK9; ACVR1; MAST2; EEF2K; EEF2K; ACVR1; EEF2K; MAPK9; EEF2K; MAST2; MAPK9; MAPK9; ACVR1; MAPK9; EEF2K; MAPK9; MAST2; MAST2; MAST2; ACVR1; MAST2; EEF2K; MAST2; MAPK9
sp|Q9IK91|PHOSP_NIPAVPhosphoproteinOS=NipahvirusOX=3052225GN=P/V/CPE=1SV=1	S481	IKK	0.995	DSLDDKYIMPSDDFSNTFFPH	CKII	0.54	YIMPSDDFS	ACVR1; ACVR1; EEF2K; ACVR1; MAPK9; ACVR1; MAST2; EEF2K; EEF2K; ACVR1; EEF2K; MAPK9; EEF2K; MAST2; MAPK9; MAPK9; ACVR1; MAPK9; EEF2K; MAPK9; MAST2; MAST2; MAST2; ACVR1; MAST2; EEF2K; MAST2; MAPK9
sp|Q9IK91|PHOSP_NIPAVPhosphoproteinOS=NipahvirusOX=3052225GN=P/V/CPE=1SV=1	S481	IKK	0.995	DSLDDKYIMPSDDFSNTFFPH	CKII	0.54	YIMPSDDFS	ACVR1; ACVR1; EEF2K; ACVR1; MAPK9; ACVR1; MAST2; EEF2K; EEF2K; ACVR1; EEF2K; MAPK9; EEF2K; MAST2; MAPK9; MAPK9; ACVR1; MAPK9; EEF2K; MAPK9; MAST2; MAST2; MAST2; ACVR1; MAST2; EEF2K; MAST2; MAPK9
sp|Q9IK91|PHOSP_NIPAVPhosphoproteinOS=NipahvirusOX=3052225GN=P/V/CPE=1SV=1	S481	IKK	0.995	DSLDDKYIMPSDDFSNTFFPH	CKII	0.54	YIMPSDDFS	ACVR1; ACVR1; EEF2K; ACVR1; MAPK9; ACVR1; MAST2; EEF2K; EEF2K; ACVR1; EEF2K; MAPK9; EEF2K; MAST2; MAPK9; MAPK9; ACVR1; MAPK9; EEF2K; MAPK9; MAST2; MAST2; MAST2; ACVR1; MAST2; EEF2K; MAST2; MAPK9
sp|Q9IK91|PHOSP_NIPAVPhosphoproteinOS=NipahvirusOX=3052225GN=P/V/CPE=1SV=1	S481	IKK	0.995	DSLDDKYIMPSDDFSNTFFPH	CKII	0.54	YIMPSDDFS	ACVR1; ACVR1; EEF2K; ACVR1; MAPK9; ACVR1; MAST2; EEF2K; EEF2K; ACVR1; EEF2K; MAPK9; EEF2K; MAST2; MAPK9; MAPK9; ACVR1; MAPK9; EEF2K; MAPK9; MAST2; MAST2; MAST2; ACVR1; MAST2; EEF2K; MAST2; MAPK9
sp|Q9IK91|PHOSP_NIPAVPhosphoproteinOS=NipahvirusOX=3052225GN=P/V/CPE=1SV=1	S481	IKK	0.995	DSLDDKYIMPSDDFSNTFFPH	CKII	0.54	YIMPSDDFS	ACVR1; ACVR1; EEF2K; ACVR1; MAPK9; ACVR1; MAST2; EEF2K; EEF2K; ACVR1; EEF2K; MAPK9; EEF2K; MAST2; MAPK9; MAPK9; ACVR1; MAPK9; EEF2K; MAPK9; MAST2; MAST2; MAST2; ACVR1; MAST2; EEF2K; MAST2; MAPK9
sp|Q9IK91|PHOSP_NIPAVPhosphoproteinOS=NipahvirusOX=3052225GN=P/V/CPE=1SV=1	S481	IKK	0.995	DSLDDKYIMPSDDFSNTFFPH	CKII	0.54	YIMPSDDFS	ACVR1; ACVR1; EEF2K; ACVR1; MAPK9; ACVR1; MAST2; EEF2K; EEF2K; ACVR1; EEF2K; MAPK9; EEF2K; MAST2; MAPK9; MAPK9; ACVR1; MAPK9; EEF2K; MAPK9; MAST2; MAST2; MAST2; ACVR1; MAST2; EEF2K; MAST2; MAPK9
sp|Q9IK91|PHOSP_NIPAVPhosphoproteinOS=NipahvirusOX=3052225GN=P/V/CPE=1SV=1	S481	IKK	0.995	DSLDDKYIMPSDDFSNTFFPH	CKII	0.54	YIMPSDDFS	ACVR1; ACVR1; EEF2K; ACVR1; MAPK9; ACVR1; MAST2; EEF2K; EEF2K; ACVR1; EEF2K; MAPK9; EEF2K; MAST2; MAPK9; MAPK9; ACVR1; MAPK9; EEF2K; MAPK9; MAST2; MAST2; MAST2; ACVR1; MAST2; EEF2K; MAST2; MAPK9
sp|Q9IK91|PHOSP_NIPAVPhosphoproteinOS=NipahvirusOX=3052225GN=P/V/CPE=1SV=1	S481	IKK	0.995	DSLDDKYIMPSDDFSNTFFPH	CKII	0.54	YIMPSDDFS	ACVR1; ACVR1; EEF2K; ACVR1; MAPK9; ACVR1; MAST2; EEF2K; EEF2K; ACVR1; EEF2K; MAPK9; EEF2K; MAST2; MAPK9; MAPK9; ACVR1; MAPK9; EEF2K; MAPK9; MAST2; MAST2; MAST2; ACVR1; MAST2; EEF2K; MAST2; MAPK9
sp|Q9IK91|PHOSP_NIPAVPhosphoproteinOS=NipahvirusOX=3052225GN=P/V/CPE=1SV=1	S481	IKK	0.995	DSLDDKYIMPSDDFSNTFFPH	CKII	0.54	YIMPSDDFS	ACVR1; ACVR1; EEF2K; ACVR1; MAPK9; ACVR1; MAST2; EEF2K; EEF2K; ACVR1; EEF2K; MAPK9; EEF2K; MAST2; MAPK9; MAPK9; ACVR1; MAPK9; EEF2K; MAPK9; MAST2; MAST2; MAST2; ACVR1; MAST2; EEF2K; MAST2; MAPK9
sp|Q9IK91|PHOSP_NIPAVPhosphoproteinOS=NipahvirusOX=3052225GN=P/V/CPE=1SV=1	S481	IKK	0.995	DSLDDKYIMPSDDFSNTFFPH	CKII	0.54	YIMPSDDFS	ACVR1; ACVR1; EEF2K; ACVR1; MAPK9; ACVR1; MAST2; EEF2K; EEF2K; ACVR1; EEF2K; MAPK9; EEF2K; MAST2; MAPK9; MAPK9; ACVR1; MAPK9; EEF2K; MAPK9; MAST2; MAST2; MAST2; ACVR1; MAST2; EEF2K; MAST2; MAPK9
sp|Q9IK91|PHOSP_NIPAVPhosphoproteinOS=NipahvirusOX=3052225GN=P/V/CPE=1SV=1	S481	IKK	0.995	DSLDDKYIMPSDDFSNTFFPH	CKII	0.54	YIMPSDDFS	ACVR1; ACVR1; EEF2K; ACVR1; MAPK9; ACVR1; MAST2; EEF2K; EEF2K; ACVR1; EEF2K; MAPK9; EEF2K; MAST2; MAPK9; MAPK9; ACVR1; MAPK9; EEF2K; MAPK9; MAST2; MAST2; MAST2; ACVR1; MAST2; EEF2K; MAST2; MAPK9
sp|Q9IK91|PHOSP_NIPAVPhosphoproteinOS=NipahvirusOX=3052225GN=P/V/CPE=1SV=1	S481	IKK	0.995	DSLDDKYIMPSDDFSNTFFPH	CKII	0.54	YIMPSDDFS	ACVR1; ACVR1; EEF2K; ACVR1; MAPK9; ACVR1; MAST2; EEF2K; EEF2K; ACVR1; EEF2K; MAPK9; EEF2K; MAST2; MAPK9; MAPK9; ACVR1; MAPK9; EEF2K; MAPK9; MAST2; MAST2; MAST2; ACVR1; MAST2; EEF2K; MAST2; MAPK9
sp|Q9IK91|PHOSP_NIPAVPhosphoproteinOS=NipahvirusOX=3052225GN=P/V/CPE=1SV=1	S481	IKK	0.995	DSLDDKYIMPSDDFSNTFFPH	CKII	0.54	YIMPSDDFS	ACVR1; ACVR1; EEF2K; ACVR1; MAPK9; ACVR1; MAST2; EEF2K; EEF2K; ACVR1; EEF2K; MAPK9; EEF2K; MAST2; MAPK9; MAPK9; ACVR1; MAPK9; EEF2K; MAPK9; MAST2; MAST2; MAST2; ACVR1; MAST2; EEF2K; MAST2; MAPK9
sp|Q9IK91|PHOSP_NIPAVPhosphoproteinOS=NipahvirusOX=3052225GN=P/V/CPE=1SV=1	S481	IKK	0.995	DSLDDKYIMPSDDFSNTFFPH	CKII	0.54	YIMPSDDFS	ACVR1; ACVR1; EEF2K; ACVR1; MAPK9; ACVR1; MAST2; EEF2K; EEF2K; ACVR1; EEF2K; MAPK9; EEF2K; MAST2; MAPK9; MAPK9; ACVR1; MAPK9; EEF2K; MAPK9; MAST2; MAST2; MAST2; ACVR1; MAST2; EEF2K; MAST2; MAPK9
sp|Q9IK91|PHOSP_NIPAVPhosphoproteinOS=NipahvirusOX=3052225GN=P/V/CPE=1SV=1	S481	IKK	0.995	DSLDDKYIMPSDDFSNTFFPH	CKII	0.54	YIMPSDDFS	ACVR1; ACVR1; EEF2K; ACVR1; MAPK9; ACVR1; MAST2; EEF2K; EEF2K; ACVR1; EEF2K; MAPK9; EEF2K; MAST2; MAPK9; MAPK9; ACVR1; MAPK9; EEF2K; MAPK9; MAST2; MAST2; MAST2; ACVR1; MAST2; EEF2K; MAST2; MAPK9
sp|P0C1C7|W_NIPAVProteinWOS=NipahvirusOX=3052225GN=P/V/CPE=1SV=1	S266	MAPK	0.895	GSSSEVIVGISPEDEEPSSVG	CKII	0.547	IVGISPEDE	EEF2K; EEF2K; HASPIN; EEF2K; MAPK9; HASPIN; HASPIN; EEF2K; HASPIN; MAPK9; MAPK9; MAPK9; EEF2K; MAPK9; HASPIN
sp|P0C1C7|W_NIPAVProteinWOS=NipahvirusOX=3052225GN=P/V/CPE=1SV=1	S266	MAPK	0.895	GSSSEVIVGISPEDEEPSSVG	CKII	0.547	IVGISPEDE	EEF2K; EEF2K; HASPIN; EEF2K; MAPK9; HASPIN; HASPIN; EEF2K; HASPIN; MAPK9; MAPK9; MAPK9; EEF2K; MAPK9; HASPIN
sp|P0C1C7|W_NIPAVProteinWOS=NipahvirusOX=3052225GN=P/V/CPE=1SV=1	S266	MAPK	0.895	GSSSEVIVGISPEDEEPSSVG	CKII	0.547	IVGISPEDE	EEF2K; EEF2K; HASPIN; EEF2K; MAPK9; HASPIN; HASPIN; EEF2K; HASPIN; MAPK9; MAPK9; MAPK9; EEF2K; MAPK9; HASPIN
sp|P0C1C7|W_NIPAVProteinWOS=NipahvirusOX=3052225GN=P/V/CPE=1SV=1	S266	MAPK	0.895	GSSSEVIVGISPEDEEPSSVG	CKII	0.547	IVGISPEDE	EEF2K; EEF2K; HASPIN; EEF2K; MAPK9; HASPIN; HASPIN; EEF2K; HASPIN; MAPK9; MAPK9; MAPK9; EEF2K; MAPK9; HASPIN
sp|P0C1C7|W_NIPAVProteinWOS=NipahvirusOX=3052225GN=P/V/CPE=1SV=1	S266	MAPK	0.895	GSSSEVIVGISPEDEEPSSVG	CKII	0.547	IVGISPEDE	EEF2K; EEF2K; HASPIN; EEF2K; MAPK9; HASPIN; HASPIN; EEF2K; HASPIN; MAPK9; MAPK9; MAPK9; EEF2K; MAPK9; HASPIN
sp|P0C1C7|W_NIPAVProteinWOS=NipahvirusOX=3052225GN=P/V/CPE=1SV=1	S266	MAPK	0.895	GSSSEVIVGISPEDEEPSSVG	CKII	0.547	IVGISPEDE	EEF2K; EEF2K; HASPIN; EEF2K; MAPK9; HASPIN; HASPIN; EEF2K; HASPIN; MAPK9; MAPK9; MAPK9; EEF2K; MAPK9; HASPIN
sp|P0C1C7|W_NIPAVProteinWOS=NipahvirusOX=3052225GN=P/V/CPE=1SV=1	S266	MAPK	0.895	GSSSEVIVGISPEDEEPSSVG	CKII	0.547	IVGISPEDE	EEF2K; EEF2K; HASPIN; EEF2K; MAPK9; HASPIN; HASPIN; EEF2K; HASPIN; MAPK9; MAPK9; MAPK9; EEF2K; MAPK9; HASPIN
sp|P0C1C7|W_NIPAVProteinWOS=NipahvirusOX=3052225GN=P/V/CPE=1SV=1	S266	MAPK	0.895	GSSSEVIVGISPEDEEPSSVG	CKII	0.547	IVGISPEDE	EEF2K; EEF2K; HASPIN; EEF2K; MAPK9; HASPIN; HASPIN; EEF2K; HASPIN; MAPK9; MAPK9; MAPK9; EEF2K; MAPK9; HASPIN
sp|P0C1C7|W_NIPAVProteinWOS=NipahvirusOX=3052225GN=P/V/CPE=1SV=1	S266	MAPK	0.895	GSSSEVIVGISPEDEEPSSVG	CKII	0.547	IVGISPEDE	EEF2K; EEF2K; HASPIN; EEF2K; MAPK9; HASPIN; HASPIN; EEF2K; HASPIN; MAPK9; MAPK9; MAPK9; EEF2K; MAPK9; HASPIN
sp|Q9IK91|PHOSP_NIPAVPhosphoproteinOS=NipahvirusOX=3052225GN=P/V/CPE=1SV=1	S266	MAPK	0.895	GSSSEVIVGISPEDEEPSSVG	CKII	0.547	IVGISPEDE	EEF2K; EEF2K; HASPIN; EEF2K; MAPK9; HASPIN; HASPIN; EEF2K; HASPIN; MAPK9; MAPK9; MAPK9; EEF2K; MAPK9; HASPIN
sp|Q9IK91|PHOSP_NIPAVPhosphoproteinOS=NipahvirusOX=3052225GN=P/V/CPE=1SV=1	S266	MAPK	0.895	GSSSEVIVGISPEDEEPSSVG	CKII	0.547	IVGISPEDE	EEF2K; EEF2K; HASPIN; EEF2K; MAPK9; HASPIN; HASPIN; EEF2K; HASPIN; MAPK9; MAPK9; MAPK9; EEF2K; MAPK9; HASPIN
sp|Q9IK91|PHOSP_NIPAVPhosphoproteinOS=NipahvirusOX=3052225GN=P/V/CPE=1SV=1	S266	MAPK	0.895	GSSSEVIVGISPEDEEPSSVG	CKII	0.547	IVGISPEDE	EEF2K; EEF2K; HASPIN; EEF2K; MAPK9; HASPIN; HASPIN; EEF2K; HASPIN; MAPK9; MAPK9; MAPK9; EEF2K; MAPK9; HASPIN
sp|Q9IK91|PHOSP_NIPAVPhosphoproteinOS=NipahvirusOX=3052225GN=P/V/CPE=1SV=1	S266	MAPK	0.895	GSSSEVIVGISPEDEEPSSVG	CKII	0.547	IVGISPEDE	EEF2K; EEF2K; HASPIN; EEF2K; MAPK9; HASPIN; HASPIN; EEF2K; HASPIN; MAPK9; MAPK9; MAPK9; EEF2K; MAPK9; HASPIN
sp|Q9IK91|PHOSP_NIPAVPhosphoproteinOS=NipahvirusOX=3052225GN=P/V/CPE=1SV=1	S266	MAPK	0.895	GSSSEVIVGISPEDEEPSSVG	CKII	0.547	IVGISPEDE	EEF2K; EEF2K; HASPIN; EEF2K; MAPK9; HASPIN; HASPIN; EEF2K; HASPIN; MAPK9; MAPK9; MAPK9; EEF2K; MAPK9; HASPIN
sp|Q9IK91|PHOSP_NIPAVPhosphoproteinOS=NipahvirusOX=3052225GN=P/V/CPE=1SV=1	S266	MAPK	0.895	GSSSEVIVGISPEDEEPSSVG	CKII	0.547	IVGISPEDE	EEF2K; EEF2K; HASPIN; EEF2K; MAPK9; HASPIN; HASPIN; EEF2K; HASPIN; MAPK9; MAPK9; MAPK9; EEF2K; MAPK9; HASPIN
sp|Q9IK91|PHOSP_NIPAVPhosphoproteinOS=NipahvirusOX=3052225GN=P/V/CPE=1SV=1	S266	MAPK	0.895	GSSSEVIVGISPEDEEPSSVG	CKII	0.547	IVGISPEDE	EEF2K; EEF2K; HASPIN; EEF2K; MAPK9; HASPIN; HASPIN; EEF2K; HASPIN; MAPK9; MAPK9; MAPK9; EEF2K; MAPK9; HASPIN
sp|Q9IK91|PHOSP_NIPAVPhosphoproteinOS=NipahvirusOX=3052225GN=P/V/CPE=1SV=1	S266	MAPK	0.895	GSSSEVIVGISPEDEEPSSVG	CKII	0.547	IVGISPEDE	EEF2K; EEF2K; HASPIN; EEF2K; MAPK9; HASPIN; HASPIN; EEF2K; HASPIN; MAPK9; MAPK9; MAPK9; EEF2K; MAPK9; HASPIN
sp|Q9IK91|PHOSP_NIPAVPhosphoproteinOS=NipahvirusOX=3052225GN=P/V/CPE=1SV=1	S266	MAPK	0.895	GSSSEVIVGISPEDEEPSSVG	CKII	0.547	IVGISPEDE	EEF2K; EEF2K; HASPIN; EEF2K; MAPK9; HASPIN; HASPIN; EEF2K; HASPIN; MAPK9; MAPK9; MAPK9; EEF2K; MAPK9; HASPIN
sp|P0C1C7|W_NIPAVProteinWOS=NipahvirusOX=3052225GN=P/V/CPE=1SV=1	S240	Other	0.602	VNLDSIKLYTSDDEEADQLEF	CKII	0.756	KLYTSDDEE	MAST2
sp|P0C1C7|W_NIPAVProteinWOS=NipahvirusOX=3052225GN=P/V/CPE=1SV=1	S266	Other	0.661	GSSSEVIVGISPEDEEPSSVG	CKII	0.547	IVGISPEDE	EEF2K; EEF2K; HASPIN; EEF2K; MAPK9; HASPIN; HASPIN; EEF2K; HASPIN; MAPK9; MAPK9; MAPK9; EEF2K; MAPK9; HASPIN
sp|P0C1C7|W_NIPAVProteinWOS=NipahvirusOX=3052225GN=P/V/CPE=1SV=1	S266	Other	0.661	GSSSEVIVGISPEDEEPSSVG	CKII	0.547	IVGISPEDE	EEF2K; EEF2K; HASPIN; EEF2K; MAPK9; HASPIN; HASPIN; EEF2K; HASPIN; MAPK9; MAPK9; MAPK9; EEF2K; MAPK9; HASPIN
sp|P0C1C7|W_NIPAVProteinWOS=NipahvirusOX=3052225GN=P/V/CPE=1SV=1	S266	Other	0.661	GSSSEVIVGISPEDEEPSSVG	CKII	0.547	IVGISPEDE	EEF2K; EEF2K; HASPIN; EEF2K; MAPK9; HASPIN; HASPIN; EEF2K; HASPIN; MAPK9; MAPK9; MAPK9; EEF2K; MAPK9; HASPIN
sp|P0C1C7|W_NIPAVProteinWOS=NipahvirusOX=3052225GN=P/V/CPE=1SV=1	S266	Other	0.661	GSSSEVIVGISPEDEEPSSVG	CKII	0.547	IVGISPEDE	EEF2K; EEF2K; HASPIN; EEF2K; MAPK9; HASPIN; HASPIN; EEF2K; HASPIN; MAPK9; MAPK9; MAPK9; EEF2K; MAPK9; HASPIN
sp|P0C1C7|W_NIPAVProteinWOS=NipahvirusOX=3052225GN=P/V/CPE=1SV=1	S266	Other	0.661	GSSSEVIVGISPEDEEPSSVG	CKII	0.547	IVGISPEDE	EEF2K; EEF2K; HASPIN; EEF2K; MAPK9; HASPIN; HASPIN; EEF2K; HASPIN; MAPK9; MAPK9; MAPK9; EEF2K; MAPK9; HASPIN
sp|P0C1C7|W_NIPAVProteinWOS=NipahvirusOX=3052225GN=P/V/CPE=1SV=1	S266	Other	0.661	GSSSEVIVGISPEDEEPSSVG	CKII	0.547	IVGISPEDE	EEF2K; EEF2K; HASPIN; EEF2K; MAPK9; HASPIN; HASPIN; EEF2K; HASPIN; MAPK9; MAPK9; MAPK9; EEF2K; MAPK9; HASPIN
sp|P0C1C7|W_NIPAVProteinWOS=NipahvirusOX=3052225GN=P/V/CPE=1SV=1	S266	Other	0.661	GSSSEVIVGISPEDEEPSSVG	CKII	0.547	IVGISPEDE	EEF2K; EEF2K; HASPIN; EEF2K; MAPK9; HASPIN; HASPIN; EEF2K; HASPIN; MAPK9; MAPK9; MAPK9; EEF2K; MAPK9; HASPIN
sp|P0C1C7|W_NIPAVProteinWOS=NipahvirusOX=3052225GN=P/V/CPE=1SV=1	S266	Other	0.661	GSSSEVIVGISPEDEEPSSVG	CKII	0.547	IVGISPEDE	EEF2K; EEF2K; HASPIN; EEF2K; MAPK9; HASPIN; HASPIN; EEF2K; HASPIN; MAPK9; MAPK9; MAPK9; EEF2K; MAPK9; HASPIN
sp|P0C1C7|W_NIPAVProteinWOS=NipahvirusOX=3052225GN=P/V/CPE=1SV=1	S266	Other	0.661	GSSSEVIVGISPEDEEPSSVG	CKII	0.547	IVGISPEDE	EEF2K; EEF2K; HASPIN; EEF2K; MAPK9; HASPIN; HASPIN; EEF2K; HASPIN; MAPK9; MAPK9; MAPK9; EEF2K; MAPK9; HASPIN
sp|P0C1C7|W_NIPAVProteinWOS=NipahvirusOX=3052225GN=P/V/CPE=1SV=1	T239	Other	0.649	NVNLDSIKLYTSDDEEADQLE	CKII	0.636	IKLYTSDDE	MAST2
sp|Q9IK91|PHOSP_NIPAVPhosphoproteinOS=NipahvirusOX=3052225GN=P/V/CPE=1SV=1	S240	Other	0.602	VNLDSIKLYTSDDEEADQLEF	CKII	0.756	KLYTSDDEE	MAST2
sp|Q9IK91|PHOSP_NIPAVPhosphoproteinOS=NipahvirusOX=3052225GN=P/V/CPE=1SV=1	S266	Other	0.661	GSSSEVIVGISPEDEEPSSVG	CKII	0.547	IVGISPEDE	EEF2K; EEF2K; HASPIN; EEF2K; MAPK9; HASPIN; HASPIN; EEF2K; HASPIN; MAPK9; MAPK9; MAPK9; EEF2K; MAPK9; HASPIN
sp|Q9IK91|PHOSP_NIPAVPhosphoproteinOS=NipahvirusOX=3052225GN=P/V/CPE=1SV=1	S266	Other	0.661	GSSSEVIVGISPEDEEPSSVG	CKII	0.547	IVGISPEDE	EEF2K; EEF2K; HASPIN; EEF2K; MAPK9; HASPIN; HASPIN; EEF2K; HASPIN; MAPK9; MAPK9; MAPK9; EEF2K; MAPK9; HASPIN
sp|Q9IK91|PHOSP_NIPAVPhosphoproteinOS=NipahvirusOX=3052225GN=P/V/CPE=1SV=1	S266	Other	0.661	GSSSEVIVGISPEDEEPSSVG	CKII	0.547	IVGISPEDE	EEF2K; EEF2K; HASPIN; EEF2K; MAPK9; HASPIN; HASPIN; EEF2K; HASPIN; MAPK9; MAPK9; MAPK9; EEF2K; MAPK9; HASPIN
sp|Q9IK91|PHOSP_NIPAVPhosphoproteinOS=NipahvirusOX=3052225GN=P/V/CPE=1SV=1	S266	Other	0.661	GSSSEVIVGISPEDEEPSSVG	CKII	0.547	IVGISPEDE	EEF2K; EEF2K; HASPIN; EEF2K; MAPK9; HASPIN; HASPIN; EEF2K; HASPIN; MAPK9; MAPK9; MAPK9; EEF2K; MAPK9; HASPIN
sp|Q9IK91|PHOSP_NIPAVPhosphoproteinOS=NipahvirusOX=3052225GN=P/V/CPE=1SV=1	S266	Other	0.661	GSSSEVIVGISPEDEEPSSVG	CKII	0.547	IVGISPEDE	EEF2K; EEF2K; HASPIN; EEF2K; MAPK9; HASPIN; HASPIN; EEF2K; HASPIN; MAPK9; MAPK9; MAPK9; EEF2K; MAPK9; HASPIN
sp|Q9IK91|PHOSP_NIPAVPhosphoproteinOS=NipahvirusOX=3052225GN=P/V/CPE=1SV=1	S266	Other	0.661	GSSSEVIVGISPEDEEPSSVG	CKII	0.547	IVGISPEDE	EEF2K; EEF2K; HASPIN; EEF2K; MAPK9; HASPIN; HASPIN; EEF2K; HASPIN; MAPK9; MAPK9; MAPK9; EEF2K; MAPK9; HASPIN
sp|Q9IK91|PHOSP_NIPAVPhosphoproteinOS=NipahvirusOX=3052225GN=P/V/CPE=1SV=1	S266	Other	0.661	GSSSEVIVGISPEDEEPSSVG	CKII	0.547	IVGISPEDE	EEF2K; EEF2K; HASPIN; EEF2K; MAPK9; HASPIN; HASPIN; EEF2K; HASPIN; MAPK9; MAPK9; MAPK9; EEF2K; MAPK9; HASPIN
sp|Q9IK91|PHOSP_NIPAVPhosphoproteinOS=NipahvirusOX=3052225GN=P/V/CPE=1SV=1	S266	Other	0.661	GSSSEVIVGISPEDEEPSSVG	CKII	0.547	IVGISPEDE	EEF2K; EEF2K; HASPIN; EEF2K; MAPK9; HASPIN; HASPIN; EEF2K; HASPIN; MAPK9; MAPK9; MAPK9; EEF2K; MAPK9; HASPIN
sp|Q9IK91|PHOSP_NIPAVPhosphoproteinOS=NipahvirusOX=3052225GN=P/V/CPE=1SV=1	S266	Other	0.661	GSSSEVIVGISPEDEEPSSVG	CKII	0.547	IVGISPEDE	EEF2K; EEF2K; HASPIN; EEF2K; MAPK9; HASPIN; HASPIN; EEF2K; HASPIN; MAPK9; MAPK9; MAPK9; EEF2K; MAPK9; HASPIN
sp|Q9IK91|PHOSP_NIPAVPhosphoproteinOS=NipahvirusOX=3052225GN=P/V/CPE=1SV=1	T239	Other	0.649	NVNLDSIKLYTSDDEEADQLE	CKII	0.636	IKLYTSDDE	MAST2
sp|Q997F1|C_NIPAVProteinCOS=NipahvirusOX=3052225GN=P/V/CPE=4SV=1	T132	PKA	0.942	LQALREGGVITHQEQTMGMYV	CKII	0.568	GGVITHQEQ	HASPIN
sp|P0C1C7|W_NIPAVProteinWOS=NipahvirusOX=3052225GN=P/V/CPE=1SV=1	S337	PKB	0.897	MLAEEFECSGSEDPIIRELLK	CKII	0.591	ECSGSEDPI	MAST2
sp|Q997F1|C_NIPAVProteinCOS=NipahvirusOX=3052225GN=P/V/CPE=4SV=1	T132	PKB	1	LQALREGGVITHQEQTMGMYV	CKII	0.568	GGVITHQEQ	HASPIN
sp|Q9IH63|FUS_NIPAVFusionglycoproteinF0OS=NipahvirusOX=3052225GN=FPE=1SV=1	T250	PKB	0.969	ETLLRTLGYATEDFDDLLESD	CKII	0.657	LGYATEDFD	MAST2; MAST2; STK11; STK11; STK11; MAST2
sp|Q9IH63|FUS_NIPAVFusionglycoproteinF0OS=NipahvirusOX=3052225GN=FPE=1SV=1	T250	PKB	0.969	ETLLRTLGYATEDFDDLLESD	CKII	0.657	LGYATEDFD	MAST2; MAST2; STK11; STK11; STK11; MAST2
sp|Q9IH63|FUS_NIPAVFusionglycoproteinF0OS=NipahvirusOX=3052225GN=FPE=1SV=1	T250	PKB	0.969	ETLLRTLGYATEDFDDLLESD	CKII	0.657	LGYATEDFD	MAST2; MAST2; STK11; STK11; STK11; MAST2
sp|Q9IH63|FUS_NIPAVFusionglycoproteinF0OS=NipahvirusOX=3052225GN=FPE=1SV=1	T250	PKB	0.969	ETLLRTLGYATEDFDDLLESD	CKII	0.657	LGYATEDFD	MAST2; MAST2; STK11; STK11; STK11; MAST2
sp|Q9IK91|PHOSP_NIPAVPhosphoproteinOS=NipahvirusOX=3052225GN=P/V/CPE=1SV=1	S337	PKB	0.897	MLAEEFECSGSEDPIIRELLK	CKII	0.591	ECSGSEDPI	MAST2
sp|P0C1C7|W_NIPAVProteinWOS=NipahvirusOX=3052225GN=P/V/CPE=1SV=1	T239	PKC	0.616	NVNLDSIKLYTSDDEEADQLE	CKII	0.636	IKLYTSDDE	MAST2
sp|Q997F1|C_NIPAVProteinCOS=NipahvirusOX=3052225GN=P/V/CPE=4SV=1	T132	PKC	0.696	LQALREGGVITHQEQTMGMYV	CKII	0.568	GGVITHQEQ	HASPIN
sp|Q9IH63|FUS_NIPAVFusionglycoproteinF0OS=NipahvirusOX=3052225GN=FPE=1SV=1	T250	PKC	0.833	ETLLRTLGYATEDFDDLLESD	CKII	0.657	LGYATEDFD	MAST2; MAST2; STK11; STK11; STK11; MAST2
sp|Q9IH63|FUS_NIPAVFusionglycoproteinF0OS=NipahvirusOX=3052225GN=FPE=1SV=1	T250	PKC	0.833	ETLLRTLGYATEDFDDLLESD	CKII	0.657	LGYATEDFD	MAST2; MAST2; STK11; STK11; STK11; MAST2
sp|Q9IH63|FUS_NIPAVFusionglycoproteinF0OS=NipahvirusOX=3052225GN=FPE=1SV=1	T250	PKC	0.833	ETLLRTLGYATEDFDDLLESD	CKII	0.657	LGYATEDFD	MAST2; MAST2; STK11; STK11; STK11; MAST2
sp|Q9IH63|FUS_NIPAVFusionglycoproteinF0OS=NipahvirusOX=3052225GN=FPE=1SV=1	T250	PKC	0.833	ETLLRTLGYATEDFDDLLESD	CKII	0.657	LGYATEDFD	MAST2; MAST2; STK11; STK11; STK11; MAST2
sp|Q9IK91|PHOSP_NIPAVPhosphoproteinOS=NipahvirusOX=3052225GN=P/V/CPE=1SV=1	T239	PKC	0.616	NVNLDSIKLYTSDDEEADQLE	CKII	0.636	IKLYTSDDE	MAST2
sp|Q997F0|L_NIPAVRNA-directedRNApolymeraseLOS=NipahvirusOX=3052225GN=LPE=1SV=1	S1097				CKII	0.602	FHDKSFDED	MAST2
sp|Q997F0|L_NIPAVRNA-directedRNApolymeraseLOS=NipahvirusOX=3052225GN=LPE=1SV=1	S1275				CKII	0.566	YVGSSTDER	MAST2
sp|Q997F0|L_NIPAVRNA-directedRNApolymeraseLOS=NipahvirusOX=3052225GN=LPE=1SV=1	S1523				CKII	0.583	LAIDSDDNI	MAST2
sp|Q997F0|L_NIPAVRNA-directedRNApolymeraseLOS=NipahvirusOX=3052225GN=LPE=1SV=1	S1658				CKII	0.549	ETVISLRED	HASPIN
sp|Q997F0|L_NIPAVRNA-directedRNApolymeraseLOS=NipahvirusOX=3052225GN=LPE=1SV=1	S1887				CKII	0.647	PSEYSIAEE	HASPIN
sp|Q997F0|L_NIPAVRNA-directedRNApolymeraseLOS=NipahvirusOX=3052225GN=LPE=1SV=1	S8				CKII	0.6	ELSISDIIY	HASPIN
sp|Q997F0|L_NIPAVRNA-directedRNApolymeraseLOS=NipahvirusOX=3052225GN=LPE=1SV=1	T1413				CKII	0.514	LRLETDDYN	MAST2
sp|Q997F0|L_NIPAVRNA-directedRNApolymeraseLOS=NipahvirusOX=3052225GN=LPE=1SV=1	T2083				CKII	0.53	PTKITSDEQ	HASPIN; MAST2
sp|Q997F0|L_NIPAVRNA-directedRNApolymeraseLOS=NipahvirusOX=3052225GN=LPE=1SV=1	T2083				CKII	0.53	PTKITSDEQ	HASPIN; MAST2
sp|Q997F2|V_NIPAVNon-structuralproteinVOS=NipahvirusOX=3052225GN=P/V/CPE=1SV=1	S102				CKII	0.612	WAEGSDDIQ	MAST2
sp|Q997F2|V_NIPAVNon-structuralproteinVOS=NipahvirusOX=3052225GN=P/V/CPE=1SV=1	S130				CKII	0.596	YGFTSSPER	PLK2
sp|Q997F2|V_NIPAVNon-structuralproteinVOS=NipahvirusOX=3052225GN=P/V/CPE=1SV=1	S240				CKII	0.756	KLYTSDDEE	MAST2
sp|Q997F2|V_NIPAVNon-structuralproteinVOS=NipahvirusOX=3052225GN=P/V/CPE=1SV=1	S266				CKII	0.547	IVGISPEDE	EEF2K; EEF2K; HASPIN; EEF2K; MAPK9; HASPIN; HASPIN; EEF2K; HASPIN; MAPK9; MAPK9; MAPK9; EEF2K; MAPK9; HASPIN
sp|Q997F2|V_NIPAVNon-structuralproteinVOS=NipahvirusOX=3052225GN=P/V/CPE=1SV=1	S266				CKII	0.547	IVGISPEDE	EEF2K; EEF2K; HASPIN; EEF2K; MAPK9; HASPIN; HASPIN; EEF2K; HASPIN; MAPK9; MAPK9; MAPK9; EEF2K; MAPK9; HASPIN
sp|Q997F2|V_NIPAVNon-structuralproteinVOS=NipahvirusOX=3052225GN=P/V/CPE=1SV=1	S266				CKII	0.547	IVGISPEDE	EEF2K; EEF2K; HASPIN; EEF2K; MAPK9; HASPIN; HASPIN; EEF2K; HASPIN; MAPK9; MAPK9; MAPK9; EEF2K; MAPK9; HASPIN
sp|Q997F2|V_NIPAVNon-structuralproteinVOS=NipahvirusOX=3052225GN=P/V/CPE=1SV=1	S337				CKII	0.591	ECSGSEDPI	MAST2
sp|Q997F2|V_NIPAVNon-structuralproteinVOS=NipahvirusOX=3052225GN=P/V/CPE=1SV=1	S64				CKII	0.536	EGGMSKDDG	MAST2
sp|Q997F2|V_NIPAVNon-structuralproteinVOS=NipahvirusOX=3052225GN=P/V/CPE=1SV=1	T239				CKII	0.636	IKLYTSDDE	MAST2
sp|Q9IK92|NCAP_NIPAVNucleoproteinOS=NipahvirusOX=3052225GN=NPE=1SV=1	S289				CKII	0.502	NEFQSDLNT	EEF2K
sp|Q997F1|C_NIPAVProteinCOS=NipahvirusOX=3052225GN=P/V/CPE=4SV=1	T101	ATM	1	GQKVQMTYNWTQWLQTLYTMI	DNAPK	0.592	TYNWTQWLQ	EEF2K; EEF2K; PDK1; PDK1; PDK1; EEF2K
sp|Q997F1|C_NIPAVProteinCOS=NipahvirusOX=3052225GN=P/V/CPE=4SV=1	T101	ATM	1	GQKVQMTYNWTQWLQTLYTMI	DNAPK	0.592	TYNWTQWLQ	EEF2K; EEF2K; PDK1; PDK1; PDK1; EEF2K
sp|Q997F1|C_NIPAVProteinCOS=NipahvirusOX=3052225GN=P/V/CPE=4SV=1	T101	ATM	1	GQKVQMTYNWTQWLQTLYTMI	DNAPK	0.592	TYNWTQWLQ	EEF2K; EEF2K; PDK1; PDK1; PDK1; EEF2K
sp|Q997F1|C_NIPAVProteinCOS=NipahvirusOX=3052225GN=P/V/CPE=4SV=1	T101	ATM	1	GQKVQMTYNWTQWLQTLYTMI	DNAPK	0.592	TYNWTQWLQ	EEF2K; EEF2K; PDK1; PDK1; PDK1; EEF2K
sp|Q9IH62|GLYCP_NIPAVGlycoproteinGOS=NipahvirusOX=3052225GN=GPE=1SV=1	S491	ATM	0.96	NNTVISRPGQSQCPRFNTCPE	DNAPK	0.504	RPGQSQCPR	EEF2K
sp|Q9IH63|FUS_NIPAVFusionglycoproteinF0OS=NipahvirusOX=3052225GN=FPE=1SV=1	S232	ATM	0.895	VSNSMTIQAISQAFGGNYETL	DNAPK	0.564	IQAISQAFG	EEF2K; EEF2K; HASPIN; HASPIN; HASPIN; EEF2K; PLK2
sp|Q9IH63|FUS_NIPAVFusionglycoproteinF0OS=NipahvirusOX=3052225GN=FPE=1SV=1	S232	ATM	0.895	VSNSMTIQAISQAFGGNYETL	DNAPK	0.564	IQAISQAFG	EEF2K; EEF2K; HASPIN; HASPIN; HASPIN; EEF2K; PLK2
sp|Q9IH63|FUS_NIPAVFusionglycoproteinF0OS=NipahvirusOX=3052225GN=FPE=1SV=1	S232	ATM	0.895	VSNSMTIQAISQAFGGNYETL	DNAPK	0.564	IQAISQAFG	EEF2K; EEF2K; HASPIN; HASPIN; HASPIN; EEF2K; PLK2
sp|Q9IH63|FUS_NIPAVFusionglycoproteinF0OS=NipahvirusOX=3052225GN=FPE=1SV=1	S232	ATM	0.895	VSNSMTIQAISQAFGGNYETL	DNAPK	0.564	IQAISQAFG	EEF2K; EEF2K; HASPIN; HASPIN; HASPIN; EEF2K; PLK2
sp|Q9IH63|FUS_NIPAVFusionglycoproteinF0OS=NipahvirusOX=3052225GN=FPE=1SV=1	S402	ATM	0.96	CQCQTTGRAISQSGEQTLLMI	DNAPK	0.547	GRAISQSGE	EEF2K; EEF2K; HASPIN; HASPIN; HASPIN; EEF2K
sp|Q9IH63|FUS_NIPAVFusionglycoproteinF0OS=NipahvirusOX=3052225GN=FPE=1SV=1	S402	ATM	0.96	CQCQTTGRAISQSGEQTLLMI	DNAPK	0.547	GRAISQSGE	EEF2K; EEF2K; HASPIN; HASPIN; HASPIN; EEF2K
sp|Q9IH63|FUS_NIPAVFusionglycoproteinF0OS=NipahvirusOX=3052225GN=FPE=1SV=1	S402	ATM	0.96	CQCQTTGRAISQSGEQTLLMI	DNAPK	0.547	GRAISQSGE	EEF2K; EEF2K; HASPIN; HASPIN; HASPIN; EEF2K
sp|Q9IH63|FUS_NIPAVFusionglycoproteinF0OS=NipahvirusOX=3052225GN=FPE=1SV=1	S402	ATM	0.96	CQCQTTGRAISQSGEQTLLMI	DNAPK	0.547	GRAISQSGE	EEF2K; EEF2K; HASPIN; HASPIN; HASPIN; EEF2K
sp|Q9IH63|FUS_NIPAVFusionglycoproteinF0OS=NipahvirusOX=3052225GN=FPE=1SV=1	S458	ATM	0.895	PVFTDKVDISSQISSMNQSLQ	DNAPK	0.63	VDISSQISS	EEF2K
sp|Q9IH63|FUS_NIPAVFusionglycoproteinF0OS=NipahvirusOX=3052225GN=FPE=1SV=1	S69	ATM	0.96	IKMIPNVSNMSQCTGSVMENY	DNAPK	0.641	VSNMSQCTG	EEF2K
sp|Q9IK91|PHOSP_NIPAVPhosphoproteinOS=NipahvirusOX=3052225GN=P/V/CPE=1SV=1	S650	ATM	0.988	PELNFEETNASQFVPMADDSS	DNAPK	0.586	ETNASQFVP	EEF2K
sp|Q9IK92|NCAP_NIPAVNucleoproteinOS=NipahvirusOX=3052225GN=NPE=1SV=1	S222	ATM	0.96	QWLTEMRNLLSQSLSVRKFMV	DNAPK	0.566	RNLLSQSLS	EEF2K; EEF2K; WEE1; WEE1; WEE1; EEF2K
sp|Q9IK92|NCAP_NIPAVNucleoproteinOS=NipahvirusOX=3052225GN=NPE=1SV=1	S222	ATM	0.96	QWLTEMRNLLSQSLSVRKFMV	DNAPK	0.566	RNLLSQSLS	EEF2K; EEF2K; WEE1; WEE1; WEE1; EEF2K
sp|Q9IK92|NCAP_NIPAVNucleoproteinOS=NipahvirusOX=3052225GN=NPE=1SV=1	S222	ATM	0.96	QWLTEMRNLLSQSLSVRKFMV	DNAPK	0.566	RNLLSQSLS	EEF2K; EEF2K; WEE1; WEE1; WEE1; EEF2K
sp|Q9IK92|NCAP_NIPAVNucleoproteinOS=NipahvirusOX=3052225GN=NPE=1SV=1	S222	ATM	0.96	QWLTEMRNLLSQSLSVRKFMV	DNAPK	0.566	RNLLSQSLS	EEF2K; EEF2K; WEE1; WEE1; WEE1; EEF2K
sp|Q9IK92|NCAP_NIPAVNucleoproteinOS=NipahvirusOX=3052225GN=NPE=1SV=1	T210	ATM	1	QKRVNPFFALTQQWLTEMRNL	DNAPK	0.504	FFALTQQWL	EEF2K
sp|Q9IK92|NCAP_NIPAVNucleoproteinOS=NipahvirusOX=3052225GN=NPE=1SV=1	T506	ATM	1	ATDDPAISNRTQGESEKKNNQ	DNAPK	0.573	ISNRTQGES	EEF2K
sp|Q9IH63|FUS_NIPAVFusionglycoproteinF0OS=NipahvirusOX=3052225GN=FPE=1SV=1	S402	CAMK2	0.81	CQCQTTGRAISQSGEQTLLMI	DNAPK	0.547	GRAISQSGE	EEF2K; EEF2K; HASPIN; HASPIN; HASPIN; EEF2K
sp|Q9IH63|FUS_NIPAVFusionglycoproteinF0OS=NipahvirusOX=3052225GN=FPE=1SV=1	S402	CAMK2	0.81	CQCQTTGRAISQSGEQTLLMI	DNAPK	0.547	GRAISQSGE	EEF2K; EEF2K; HASPIN; HASPIN; HASPIN; EEF2K
sp|Q9IH63|FUS_NIPAVFusionglycoproteinF0OS=NipahvirusOX=3052225GN=FPE=1SV=1	S402	CAMK2	0.81	CQCQTTGRAISQSGEQTLLMI	DNAPK	0.547	GRAISQSGE	EEF2K; EEF2K; HASPIN; HASPIN; HASPIN; EEF2K
sp|Q9IH63|FUS_NIPAVFusionglycoproteinF0OS=NipahvirusOX=3052225GN=FPE=1SV=1	S402	CAMK2	0.81	CQCQTTGRAISQSGEQTLLMI	DNAPK	0.547	GRAISQSGE	EEF2K; EEF2K; HASPIN; HASPIN; HASPIN; EEF2K
sp|Q9IK90|MATRX_NIPAVMatrixproteinOS=NipahvirusOX=3052225GN=MPE=1SV=1	S224	CAMK2	0.789	ADLSKMGIQGSLDKDGFKVAS	DNAPK	0.521	GIQGSLDKD	EEF2K; EEF2K; MAP3K1; MAP3K1; MAP3K1; EEF2K; MAST2
sp|Q9IK91|PHOSP_NIPAVPhosphoproteinOS=NipahvirusOX=3052225GN=P/V/CPE=1SV=1	S621	CAMK2	0.81	FDNVKNFRDGSLTNEPYGAAV	DNAPK	0.594	FRDGSLTNE	MAST2
sp|Q9IH63|FUS_NIPAVFusionglycoproteinF0OS=NipahvirusOX=3052225GN=FPE=1SV=1	S232	CK1	0.639	VSNSMTIQAISQAFGGNYETL	DNAPK	0.564	IQAISQAFG	EEF2K; EEF2K; HASPIN; HASPIN; HASPIN; EEF2K; PLK2
sp|Q9IH63|FUS_NIPAVFusionglycoproteinF0OS=NipahvirusOX=3052225GN=FPE=1SV=1	S232	CK1	0.639	VSNSMTIQAISQAFGGNYETL	DNAPK	0.564	IQAISQAFG	EEF2K; EEF2K; HASPIN; HASPIN; HASPIN; EEF2K; PLK2
sp|Q9IH63|FUS_NIPAVFusionglycoproteinF0OS=NipahvirusOX=3052225GN=FPE=1SV=1	S232	CK1	0.639	VSNSMTIQAISQAFGGNYETL	DNAPK	0.564	IQAISQAFG	EEF2K; EEF2K; HASPIN; HASPIN; HASPIN; EEF2K; PLK2
sp|Q9IH63|FUS_NIPAVFusionglycoproteinF0OS=NipahvirusOX=3052225GN=FPE=1SV=1	S232	CK1	0.639	VSNSMTIQAISQAFGGNYETL	DNAPK	0.564	IQAISQAFG	EEF2K; EEF2K; HASPIN; HASPIN; HASPIN; EEF2K; PLK2
sp|Q9IH63|FUS_NIPAVFusionglycoproteinF0OS=NipahvirusOX=3052225GN=FPE=1SV=1	S402	CK1	0.692	CQCQTTGRAISQSGEQTLLMI	DNAPK	0.547	GRAISQSGE	EEF2K; EEF2K; HASPIN; HASPIN; HASPIN; EEF2K
sp|Q9IH63|FUS_NIPAVFusionglycoproteinF0OS=NipahvirusOX=3052225GN=FPE=1SV=1	S402	CK1	0.692	CQCQTTGRAISQSGEQTLLMI	DNAPK	0.547	GRAISQSGE	EEF2K; EEF2K; HASPIN; HASPIN; HASPIN; EEF2K
sp|Q9IH63|FUS_NIPAVFusionglycoproteinF0OS=NipahvirusOX=3052225GN=FPE=1SV=1	S402	CK1	0.692	CQCQTTGRAISQSGEQTLLMI	DNAPK	0.547	GRAISQSGE	EEF2K; EEF2K; HASPIN; HASPIN; HASPIN; EEF2K
sp|Q9IH63|FUS_NIPAVFusionglycoproteinF0OS=NipahvirusOX=3052225GN=FPE=1SV=1	S402	CK1	0.692	CQCQTTGRAISQSGEQTLLMI	DNAPK	0.547	GRAISQSGE	EEF2K; EEF2K; HASPIN; HASPIN; HASPIN; EEF2K
sp|Q9IH63|FUS_NIPAVFusionglycoproteinF0OS=NipahvirusOX=3052225GN=FPE=1SV=1	S466	CK1	0.825	ISSQISSMNQSLQQSKDYIKE	DNAPK	0.501	SMNQSLQQS	EEF2K
sp|Q9IH63|FUS_NIPAVFusionglycoproteinF0OS=NipahvirusOX=3052225GN=FPE=1SV=1	S69	CK1	0.917	IKMIPNVSNMSQCTGSVMENY	DNAPK	0.641	VSNMSQCTG	EEF2K
sp|Q9IK91|PHOSP_NIPAVPhosphoproteinOS=NipahvirusOX=3052225GN=P/V/CPE=1SV=1	S621	CK1	0.735	FDNVKNFRDGSLTNEPYGAAV	DNAPK	0.594	FRDGSLTNE	MAST2
sp|Q9IK91|PHOSP_NIPAVPhosphoproteinOS=NipahvirusOX=3052225GN=P/V/CPE=1SV=1	S650	CK1	0.8	PELNFEETNASQFVPMADDSS	DNAPK	0.586	ETNASQFVP	EEF2K
sp|Q9IH63|FUS_NIPAVFusionglycoproteinF0OS=NipahvirusOX=3052225GN=FPE=1SV=1	S458	CK2	0.618	PVFTDKVDISSQISSMNQSLQ	DNAPK	0.63	VDISSQISS	EEF2K
sp|Q9IK92|NCAP_NIPAVNucleoproteinOS=NipahvirusOX=3052225GN=NPE=1SV=1	T506	CK2	0.769	ATDDPAISNRTQGESEKKNNQ	DNAPK	0.573	ISNRTQGES	EEF2K
sp|Q9IH62|GLYCP_NIPAVGlycoproteinGOS=NipahvirusOX=3052225GN=GPE=1SV=1	S491	IKK	0.995	NNTVISRPGQSQCPRFNTCPE	DNAPK	0.504	RPGQSQCPR	EEF2K
sp|Q9IH63|FUS_NIPAVFusionglycoproteinF0OS=NipahvirusOX=3052225GN=FPE=1SV=1	S466	IKK	0.995	ISSQISSMNQSLQQSKDYIKE	DNAPK	0.501	SMNQSLQQS	EEF2K
sp|Q9IH63|FUS_NIPAVFusionglycoproteinF0OS=NipahvirusOX=3052225GN=FPE=1SV=1	S69	IKK	0.995	IKMIPNVSNMSQCTGSVMENY	DNAPK	0.641	VSNMSQCTG	EEF2K
sp|Q9IK91|PHOSP_NIPAVPhosphoproteinOS=NipahvirusOX=3052225GN=P/V/CPE=1SV=1	S621	IKK	0.995	FDNVKNFRDGSLTNEPYGAAV	DNAPK	0.594	FRDGSLTNE	MAST2
sp|Q9IH63|FUS_NIPAVFusionglycoproteinF0OS=NipahvirusOX=3052225GN=FPE=1SV=1	S402	MAPK	0.629	CQCQTTGRAISQSGEQTLLMI	DNAPK	0.547	GRAISQSGE	EEF2K; EEF2K; HASPIN; HASPIN; HASPIN; EEF2K
sp|Q9IH63|FUS_NIPAVFusionglycoproteinF0OS=NipahvirusOX=3052225GN=FPE=1SV=1	S402	MAPK	0.629	CQCQTTGRAISQSGEQTLLMI	DNAPK	0.547	GRAISQSGE	EEF2K; EEF2K; HASPIN; HASPIN; HASPIN; EEF2K
sp|Q9IH63|FUS_NIPAVFusionglycoproteinF0OS=NipahvirusOX=3052225GN=FPE=1SV=1	S402	MAPK	0.629	CQCQTTGRAISQSGEQTLLMI	DNAPK	0.547	GRAISQSGE	EEF2K; EEF2K; HASPIN; HASPIN; HASPIN; EEF2K
sp|Q9IH63|FUS_NIPAVFusionglycoproteinF0OS=NipahvirusOX=3052225GN=FPE=1SV=1	S402	MAPK	0.629	CQCQTTGRAISQSGEQTLLMI	DNAPK	0.547	GRAISQSGE	EEF2K; EEF2K; HASPIN; HASPIN; HASPIN; EEF2K
sp|Q9IK91|PHOSP_NIPAVPhosphoproteinOS=NipahvirusOX=3052225GN=P/V/CPE=1SV=1	S621	MAPK	0.629	FDNVKNFRDGSLTNEPYGAAV	DNAPK	0.594	FRDGSLTNE	MAST2
sp|Q9IH63|FUS_NIPAVFusionglycoproteinF0OS=NipahvirusOX=3052225GN=FPE=1SV=1	S402	Other	0.738	CQCQTTGRAISQSGEQTLLMI	DNAPK	0.547	GRAISQSGE	EEF2K; EEF2K; HASPIN; HASPIN; HASPIN; EEF2K
sp|Q9IH63|FUS_NIPAVFusionglycoproteinF0OS=NipahvirusOX=3052225GN=FPE=1SV=1	S402	Other	0.738	CQCQTTGRAISQSGEQTLLMI	DNAPK	0.547	GRAISQSGE	EEF2K; EEF2K; HASPIN; HASPIN; HASPIN; EEF2K
sp|Q9IH63|FUS_NIPAVFusionglycoproteinF0OS=NipahvirusOX=3052225GN=FPE=1SV=1	S402	Other	0.738	CQCQTTGRAISQSGEQTLLMI	DNAPK	0.547	GRAISQSGE	EEF2K; EEF2K; HASPIN; HASPIN; HASPIN; EEF2K
sp|Q9IH63|FUS_NIPAVFusionglycoproteinF0OS=NipahvirusOX=3052225GN=FPE=1SV=1	S402	Other	0.738	CQCQTTGRAISQSGEQTLLMI	DNAPK	0.547	GRAISQSGE	EEF2K; EEF2K; HASPIN; HASPIN; HASPIN; EEF2K
sp|Q9IH63|FUS_NIPAVFusionglycoproteinF0OS=NipahvirusOX=3052225GN=FPE=1SV=1	S458	Other	0.634	PVFTDKVDISSQISSMNQSLQ	DNAPK	0.63	VDISSQISS	EEF2K
sp|Q9IK91|PHOSP_NIPAVPhosphoproteinOS=NipahvirusOX=3052225GN=P/V/CPE=1SV=1	S621	Other	0.738	FDNVKNFRDGSLTNEPYGAAV	DNAPK	0.594	FRDGSLTNE	MAST2
sp|Q9IH63|FUS_NIPAVFusionglycoproteinF0OS=NipahvirusOX=3052225GN=FPE=1SV=1	S402	PKA	0.872	CQCQTTGRAISQSGEQTLLMI	DNAPK	0.547	GRAISQSGE	EEF2K; EEF2K; HASPIN; HASPIN; HASPIN; EEF2K
sp|Q9IH63|FUS_NIPAVFusionglycoproteinF0OS=NipahvirusOX=3052225GN=FPE=1SV=1	S402	PKA	0.872	CQCQTTGRAISQSGEQTLLMI	DNAPK	0.547	GRAISQSGE	EEF2K; EEF2K; HASPIN; HASPIN; HASPIN; EEF2K
sp|Q9IH63|FUS_NIPAVFusionglycoproteinF0OS=NipahvirusOX=3052225GN=FPE=1SV=1	S402	PKA	0.872	CQCQTTGRAISQSGEQTLLMI	DNAPK	0.547	GRAISQSGE	EEF2K; EEF2K; HASPIN; HASPIN; HASPIN; EEF2K
sp|Q9IH63|FUS_NIPAVFusionglycoproteinF0OS=NipahvirusOX=3052225GN=FPE=1SV=1	S402	PKA	0.872	CQCQTTGRAISQSGEQTLLMI	DNAPK	0.547	GRAISQSGE	EEF2K; EEF2K; HASPIN; HASPIN; HASPIN; EEF2K
sp|Q9IK91|PHOSP_NIPAVPhosphoproteinOS=NipahvirusOX=3052225GN=P/V/CPE=1SV=1	S621	PKA	0.667	FDNVKNFRDGSLTNEPYGAAV	DNAPK	0.594	FRDGSLTNE	MAST2
sp|Q9IH63|FUS_NIPAVFusionglycoproteinF0OS=NipahvirusOX=3052225GN=FPE=1SV=1	S402	PKB	0.933	CQCQTTGRAISQSGEQTLLMI	DNAPK	0.547	GRAISQSGE	EEF2K; EEF2K; HASPIN; HASPIN; HASPIN; EEF2K
sp|Q9IH63|FUS_NIPAVFusionglycoproteinF0OS=NipahvirusOX=3052225GN=FPE=1SV=1	S402	PKB	0.933	CQCQTTGRAISQSGEQTLLMI	DNAPK	0.547	GRAISQSGE	EEF2K; EEF2K; HASPIN; HASPIN; HASPIN; EEF2K
sp|Q9IH63|FUS_NIPAVFusionglycoproteinF0OS=NipahvirusOX=3052225GN=FPE=1SV=1	S402	PKB	0.933	CQCQTTGRAISQSGEQTLLMI	DNAPK	0.547	GRAISQSGE	EEF2K; EEF2K; HASPIN; HASPIN; HASPIN; EEF2K
sp|Q9IH63|FUS_NIPAVFusionglycoproteinF0OS=NipahvirusOX=3052225GN=FPE=1SV=1	S402	PKB	0.933	CQCQTTGRAISQSGEQTLLMI	DNAPK	0.547	GRAISQSGE	EEF2K; EEF2K; HASPIN; HASPIN; HASPIN; EEF2K
sp|Q9IK91|PHOSP_NIPAVPhosphoproteinOS=NipahvirusOX=3052225GN=P/V/CPE=1SV=1	S621	PKB	0.945	FDNVKNFRDGSLTNEPYGAAV	DNAPK	0.594	FRDGSLTNE	MAST2
sp|Q9IH63|FUS_NIPAVFusionglycoproteinF0OS=NipahvirusOX=3052225GN=FPE=1SV=1	S402	PKC	0.667	CQCQTTGRAISQSGEQTLLMI	DNAPK	0.547	GRAISQSGE	EEF2K; EEF2K; HASPIN; HASPIN; HASPIN; EEF2K
sp|Q9IH63|FUS_NIPAVFusionglycoproteinF0OS=NipahvirusOX=3052225GN=FPE=1SV=1	S402	PKC	0.667	CQCQTTGRAISQSGEQTLLMI	DNAPK	0.547	GRAISQSGE	EEF2K; EEF2K; HASPIN; HASPIN; HASPIN; EEF2K
sp|Q9IH63|FUS_NIPAVFusionglycoproteinF0OS=NipahvirusOX=3052225GN=FPE=1SV=1	S402	PKC	0.667	CQCQTTGRAISQSGEQTLLMI	DNAPK	0.547	GRAISQSGE	EEF2K; EEF2K; HASPIN; HASPIN; HASPIN; EEF2K
sp|Q9IH63|FUS_NIPAVFusionglycoproteinF0OS=NipahvirusOX=3052225GN=FPE=1SV=1	S402	PKC	0.667	CQCQTTGRAISQSGEQTLLMI	DNAPK	0.547	GRAISQSGE	EEF2K; EEF2K; HASPIN; HASPIN; HASPIN; EEF2K
sp|Q9IK91|PHOSP_NIPAVPhosphoproteinOS=NipahvirusOX=3052225GN=P/V/CPE=1SV=1	S621	PKC	0.667	FDNVKNFRDGSLTNEPYGAAV	DNAPK	0.594	FRDGSLTNE	MAST2
sp|Q9IK92|NCAP_NIPAVNucleoproteinOS=NipahvirusOX=3052225GN=NPE=1SV=1	T506	PKC	0.701	ATDDPAISNRTQGESEKKNNQ	DNAPK	0.573	ISNRTQGES	EEF2K
sp|Q997F0|L_NIPAVRNA-directedRNApolymeraseLOS=NipahvirusOX=3052225GN=LPE=1SV=1	S100				DNAPK	0.627	FSITSQGMT	EEF2K
sp|Q997F0|L_NIPAVRNA-directedRNApolymeraseLOS=NipahvirusOX=3052225GN=LPE=1SV=1	S1065				DNAPK	0.591	NLPDSQSIT	EEF2K
sp|Q997F0|L_NIPAVRNA-directedRNApolymeraseLOS=NipahvirusOX=3052225GN=LPE=1SV=1	S1126				DNAPK	0.587	ILDNSLTGA	MAST2
sp|Q997F0|L_NIPAVRNA-directedRNApolymeraseLOS=NipahvirusOX=3052225GN=LPE=1SV=1	S1233				DNAPK	0.59	YITGSLECQ	BMPR1A
sp|Q997F0|L_NIPAVRNA-directedRNApolymeraseLOS=NipahvirusOX=3052225GN=LPE=1SV=1	S1255				DNAPK	0.513	VPRDSQLDQ	EEF2K
sp|Q997F0|L_NIPAVRNA-directedRNApolymeraseLOS=NipahvirusOX=3052225GN=LPE=1SV=1	S162				DNAPK	0.652	GKNMSQSKW	EEF2K
sp|Q997F0|L_NIPAVRNA-directedRNApolymeraseLOS=NipahvirusOX=3052225GN=LPE=1SV=1	S1624				DNAPK	0.561	FEKLSQNLL	EEF2K
sp|Q997F0|L_NIPAVRNA-directedRNApolymeraseLOS=NipahvirusOX=3052225GN=LPE=1SV=1	S187				DNAPK	0.54	VIKNSQKPK	EEF2K
sp|Q997F0|L_NIPAVRNA-directedRNApolymeraseLOS=NipahvirusOX=3052225GN=LPE=1SV=1	S1894				DNAPK	0.516	EEDPSLTGK	CSNK2A2; EEF2K; MAPK9; MAST2
sp|Q997F0|L_NIPAVRNA-directedRNApolymeraseLOS=NipahvirusOX=3052225GN=LPE=1SV=1	S1894				DNAPK	0.516	EEDPSLTGK	CSNK2A2; EEF2K; MAPK9; MAST2
sp|Q997F0|L_NIPAVRNA-directedRNApolymeraseLOS=NipahvirusOX=3052225GN=LPE=1SV=1	S1894				DNAPK	0.516	EEDPSLTGK	CSNK2A2; EEF2K; MAPK9; MAST2
sp|Q997F0|L_NIPAVRNA-directedRNApolymeraseLOS=NipahvirusOX=3052225GN=LPE=1SV=1	S1894				DNAPK	0.516	EEDPSLTGK	CSNK2A2; EEF2K; MAPK9; MAST2
sp|Q997F0|L_NIPAVRNA-directedRNApolymeraseLOS=NipahvirusOX=3052225GN=LPE=1SV=1	S2057				DNAPK	0.621	KIKNSQSKQ	EEF2K
sp|Q997F0|L_NIPAVRNA-directedRNApolymeraseLOS=NipahvirusOX=3052225GN=LPE=1SV=1	S468				DNAPK	0.561	DSDLSMYMK	MAST2
sp|Q997F0|L_NIPAVRNA-directedRNApolymeraseLOS=NipahvirusOX=3052225GN=LPE=1SV=1	S608				DNAPK	0.594	PRGNSQGND	EEF2K
sp|Q997F0|L_NIPAVRNA-directedRNApolymeraseLOS=NipahvirusOX=3052225GN=LPE=1SV=1	S903				DNAPK	0.627	GAVLSQALK	EEF2K
sp|Q9IH63|FUS_NIPAVFusionglycoproteinF0OS=NipahvirusOX=3052225GN=FPE=1SV=1	Y178	LYN	0.543	TVYVLTALQDYINTNLVPTID	EGFR	0.515	ALQDYINTN	MET; MET; RET; MET; TYRO3; RET; RET; MET; RET; TYRO3; TYRO3; TYRO3; MET; TYRO3; RET
sp|Q9IH63|FUS_NIPAVFusionglycoproteinF0OS=NipahvirusOX=3052225GN=FPE=1SV=1	Y178	LYN	0.543	TVYVLTALQDYINTNLVPTID	EGFR	0.515	ALQDYINTN	MET; MET; RET; MET; TYRO3; RET; RET; MET; RET; TYRO3; TYRO3; TYRO3; MET; TYRO3; RET
sp|Q9IH63|FUS_NIPAVFusionglycoproteinF0OS=NipahvirusOX=3052225GN=FPE=1SV=1	Y178	LYN	0.543	TVYVLTALQDYINTNLVPTID	EGFR	0.515	ALQDYINTN	MET; MET; RET; MET; TYRO3; RET; RET; MET; RET; TYRO3; TYRO3; TYRO3; MET; TYRO3; RET
sp|Q9IH63|FUS_NIPAVFusionglycoproteinF0OS=NipahvirusOX=3052225GN=FPE=1SV=1	Y178	LYN	0.543	TVYVLTALQDYINTNLVPTID	EGFR	0.515	ALQDYINTN	MET; MET; RET; MET; TYRO3; RET; RET; MET; RET; TYRO3; TYRO3; TYRO3; MET; TYRO3; RET
sp|Q9IH63|FUS_NIPAVFusionglycoproteinF0OS=NipahvirusOX=3052225GN=FPE=1SV=1	Y178	LYN	0.543	TVYVLTALQDYINTNLVPTID	EGFR	0.515	ALQDYINTN	MET; MET; RET; MET; TYRO3; RET; RET; MET; RET; TYRO3; TYRO3; TYRO3; MET; TYRO3; RET
sp|Q9IH63|FUS_NIPAVFusionglycoproteinF0OS=NipahvirusOX=3052225GN=FPE=1SV=1	Y178	LYN	0.543	TVYVLTALQDYINTNLVPTID	EGFR	0.515	ALQDYINTN	MET; MET; RET; MET; TYRO3; RET; RET; MET; RET; TYRO3; TYRO3; TYRO3; MET; TYRO3; RET
sp|Q9IH63|FUS_NIPAVFusionglycoproteinF0OS=NipahvirusOX=3052225GN=FPE=1SV=1	Y178	LYN	0.543	TVYVLTALQDYINTNLVPTID	EGFR	0.515	ALQDYINTN	MET; MET; RET; MET; TYRO3; RET; RET; MET; RET; TYRO3; TYRO3; TYRO3; MET; TYRO3; RET
sp|Q9IH63|FUS_NIPAVFusionglycoproteinF0OS=NipahvirusOX=3052225GN=FPE=1SV=1	Y178	LYN	0.543	TVYVLTALQDYINTNLVPTID	EGFR	0.515	ALQDYINTN	MET; MET; RET; MET; TYRO3; RET; RET; MET; RET; TYRO3; TYRO3; TYRO3; MET; TYRO3; RET
sp|Q9IH63|FUS_NIPAVFusionglycoproteinF0OS=NipahvirusOX=3052225GN=FPE=1SV=1	Y178	LYN	0.543	TVYVLTALQDYINTNLVPTID	EGFR	0.515	ALQDYINTN	MET; MET; RET; MET; TYRO3; RET; RET; MET; RET; TYRO3; TYRO3; TYRO3; MET; TYRO3; RET
sp|Q9IH63|FUS_NIPAVFusionglycoproteinF0OS=NipahvirusOX=3052225GN=FPE=1SV=1	Y178	Tec	0.631	TVYVLTALQDYINTNLVPTID	EGFR	0.515	ALQDYINTN	MET; MET; RET; MET; TYRO3; RET; RET; MET; RET; TYRO3; TYRO3; TYRO3; MET; TYRO3; RET
sp|Q9IH63|FUS_NIPAVFusionglycoproteinF0OS=NipahvirusOX=3052225GN=FPE=1SV=1	Y178	Tec	0.631	TVYVLTALQDYINTNLVPTID	EGFR	0.515	ALQDYINTN	MET; MET; RET; MET; TYRO3; RET; RET; MET; RET; TYRO3; TYRO3; TYRO3; MET; TYRO3; RET
sp|Q9IH63|FUS_NIPAVFusionglycoproteinF0OS=NipahvirusOX=3052225GN=FPE=1SV=1	Y178	Tec	0.631	TVYVLTALQDYINTNLVPTID	EGFR	0.515	ALQDYINTN	MET; MET; RET; MET; TYRO3; RET; RET; MET; RET; TYRO3; TYRO3; TYRO3; MET; TYRO3; RET
sp|Q9IH63|FUS_NIPAVFusionglycoproteinF0OS=NipahvirusOX=3052225GN=FPE=1SV=1	Y178	Tec	0.631	TVYVLTALQDYINTNLVPTID	EGFR	0.515	ALQDYINTN	MET; MET; RET; MET; TYRO3; RET; RET; MET; RET; TYRO3; TYRO3; TYRO3; MET; TYRO3; RET
sp|Q9IH63|FUS_NIPAVFusionglycoproteinF0OS=NipahvirusOX=3052225GN=FPE=1SV=1	Y178	Tec	0.631	TVYVLTALQDYINTNLVPTID	EGFR	0.515	ALQDYINTN	MET; MET; RET; MET; TYRO3; RET; RET; MET; RET; TYRO3; TYRO3; TYRO3; MET; TYRO3; RET
sp|Q9IH63|FUS_NIPAVFusionglycoproteinF0OS=NipahvirusOX=3052225GN=FPE=1SV=1	Y178	Tec	0.631	TVYVLTALQDYINTNLVPTID	EGFR	0.515	ALQDYINTN	MET; MET; RET; MET; TYRO3; RET; RET; MET; RET; TYRO3; TYRO3; TYRO3; MET; TYRO3; RET
sp|Q9IH63|FUS_NIPAVFusionglycoproteinF0OS=NipahvirusOX=3052225GN=FPE=1SV=1	Y178	Tec	0.631	TVYVLTALQDYINTNLVPTID	EGFR	0.515	ALQDYINTN	MET; MET; RET; MET; TYRO3; RET; RET; MET; RET; TYRO3; TYRO3; TYRO3; MET; TYRO3; RET
sp|Q9IH63|FUS_NIPAVFusionglycoproteinF0OS=NipahvirusOX=3052225GN=FPE=1SV=1	Y178	Tec	0.631	TVYVLTALQDYINTNLVPTID	EGFR	0.515	ALQDYINTN	MET; MET; RET; MET; TYRO3; RET; RET; MET; RET; TYRO3; TYRO3; TYRO3; MET; TYRO3; RET
sp|Q9IH63|FUS_NIPAVFusionglycoproteinF0OS=NipahvirusOX=3052225GN=FPE=1SV=1	Y178	Tec	0.631	TVYVLTALQDYINTNLVPTID	EGFR	0.515	ALQDYINTN	MET; MET; RET; MET; TYRO3; RET; RET; MET; RET; TYRO3; TYRO3; TYRO3; MET; TYRO3; RET
sp|Q997F0|L_NIPAVRNA-directedRNApolymeraseLOS=NipahvirusOX=3052225GN=LPE=1SV=1	Y1872				EGFR	0.57	IDGDYIPGQ	RET
sp|Q997F0|L_NIPAVRNA-directedRNApolymeraseLOS=NipahvirusOX=3052225GN=LPE=1SV=1	Y819				EGFR	0.578	FLSAYETNT	MET
sp|Q9IK91|PHOSP_NIPAVPhosphoproteinOS=NipahvirusOX=3052225GN=P/V/CPE=1SV=1	S434	Aur	0.897	KSGATRHVRGSPPYQEGKSVN	GSK3	0.526	HVRGSPPYQ	EEF2K; EEF2K; MAPK9; MAPK9; MAPK9; EEF2K
sp|Q9IK91|PHOSP_NIPAVPhosphoproteinOS=NipahvirusOX=3052225GN=P/V/CPE=1SV=1	S434	Aur	0.897	KSGATRHVRGSPPYQEGKSVN	GSK3	0.526	HVRGSPPYQ	EEF2K; EEF2K; MAPK9; MAPK9; MAPK9; EEF2K
sp|Q9IK91|PHOSP_NIPAVPhosphoproteinOS=NipahvirusOX=3052225GN=P/V/CPE=1SV=1	S434	Aur	0.897	KSGATRHVRGSPPYQEGKSVN	GSK3	0.526	HVRGSPPYQ	EEF2K; EEF2K; MAPK9; MAPK9; MAPK9; EEF2K
sp|Q9IK91|PHOSP_NIPAVPhosphoproteinOS=NipahvirusOX=3052225GN=P/V/CPE=1SV=1	S434	Aur	0.897	KSGATRHVRGSPPYQEGKSVN	GSK3	0.526	HVRGSPPYQ	EEF2K; EEF2K; MAPK9; MAPK9; MAPK9; EEF2K
sp|P0C1C7|W_NIPAVProteinWOS=NipahvirusOX=3052225GN=P/V/CPE=1SV=1	T394	CDK	0.913	VQTADRQRPGTPMPKSRGIPI	GSK3	0.518	QRPGTPMPK	CDK9; CDK9; EEF2K; CDK9; MAPK9; CDK9; SRPK2; EEF2K; EEF2K; CDK9; EEF2K; MAPK9; EEF2K; SRPK2; MAPK9; MAPK9; CDK9; MAPK9; EEF2K; MAPK9; SRPK2; SRPK2; SRPK2; CDK9; SRPK2; EEF2K; SRPK2; MAPK9
sp|P0C1C7|W_NIPAVProteinWOS=NipahvirusOX=3052225GN=P/V/CPE=1SV=1	T394	CDK	0.913	VQTADRQRPGTPMPKSRGIPI	GSK3	0.518	QRPGTPMPK	CDK9; CDK9; EEF2K; CDK9; MAPK9; CDK9; SRPK2; EEF2K; EEF2K; CDK9; EEF2K; MAPK9; EEF2K; SRPK2; MAPK9; MAPK9; CDK9; MAPK9; EEF2K; MAPK9; SRPK2; SRPK2; SRPK2; CDK9; SRPK2; EEF2K; SRPK2; MAPK9
sp|P0C1C7|W_NIPAVProteinWOS=NipahvirusOX=3052225GN=P/V/CPE=1SV=1	T394	CDK	0.913	VQTADRQRPGTPMPKSRGIPI	GSK3	0.518	QRPGTPMPK	CDK9; CDK9; EEF2K; CDK9; MAPK9; CDK9; SRPK2; EEF2K; EEF2K; CDK9; EEF2K; MAPK9; EEF2K; SRPK2; MAPK9; MAPK9; CDK9; MAPK9; EEF2K; MAPK9; SRPK2; SRPK2; SRPK2; CDK9; SRPK2; EEF2K; SRPK2; MAPK9
sp|P0C1C7|W_NIPAVProteinWOS=NipahvirusOX=3052225GN=P/V/CPE=1SV=1	T394	CDK	0.913	VQTADRQRPGTPMPKSRGIPI	GSK3	0.518	QRPGTPMPK	CDK9; CDK9; EEF2K; CDK9; MAPK9; CDK9; SRPK2; EEF2K; EEF2K; CDK9; EEF2K; MAPK9; EEF2K; SRPK2; MAPK9; MAPK9; CDK9; MAPK9; EEF2K; MAPK9; SRPK2; SRPK2; SRPK2; CDK9; SRPK2; EEF2K; SRPK2; MAPK9
sp|P0C1C7|W_NIPAVProteinWOS=NipahvirusOX=3052225GN=P/V/CPE=1SV=1	T394	CDK	0.913	VQTADRQRPGTPMPKSRGIPI	GSK3	0.518	QRPGTPMPK	CDK9; CDK9; EEF2K; CDK9; MAPK9; CDK9; SRPK2; EEF2K; EEF2K; CDK9; EEF2K; MAPK9; EEF2K; SRPK2; MAPK9; MAPK9; CDK9; MAPK9; EEF2K; MAPK9; SRPK2; SRPK2; SRPK2; CDK9; SRPK2; EEF2K; SRPK2; MAPK9
sp|P0C1C7|W_NIPAVProteinWOS=NipahvirusOX=3052225GN=P/V/CPE=1SV=1	T394	CDK	0.913	VQTADRQRPGTPMPKSRGIPI	GSK3	0.518	QRPGTPMPK	CDK9; CDK9; EEF2K; CDK9; MAPK9; CDK9; SRPK2; EEF2K; EEF2K; CDK9; EEF2K; MAPK9; EEF2K; SRPK2; MAPK9; MAPK9; CDK9; MAPK9; EEF2K; MAPK9; SRPK2; SRPK2; SRPK2; CDK9; SRPK2; EEF2K; SRPK2; MAPK9
sp|P0C1C7|W_NIPAVProteinWOS=NipahvirusOX=3052225GN=P/V/CPE=1SV=1	T394	CDK	0.913	VQTADRQRPGTPMPKSRGIPI	GSK3	0.518	QRPGTPMPK	CDK9; CDK9; EEF2K; CDK9; MAPK9; CDK9; SRPK2; EEF2K; EEF2K; CDK9; EEF2K; MAPK9; EEF2K; SRPK2; MAPK9; MAPK9; CDK9; MAPK9; EEF2K; MAPK9; SRPK2; SRPK2; SRPK2; CDK9; SRPK2; EEF2K; SRPK2; MAPK9
sp|P0C1C7|W_NIPAVProteinWOS=NipahvirusOX=3052225GN=P/V/CPE=1SV=1	T394	CDK	0.913	VQTADRQRPGTPMPKSRGIPI	GSK3	0.518	QRPGTPMPK	CDK9; CDK9; EEF2K; CDK9; MAPK9; CDK9; SRPK2; EEF2K; EEF2K; CDK9; EEF2K; MAPK9; EEF2K; SRPK2; MAPK9; MAPK9; CDK9; MAPK9; EEF2K; MAPK9; SRPK2; SRPK2; SRPK2; CDK9; SRPK2; EEF2K; SRPK2; MAPK9
sp|P0C1C7|W_NIPAVProteinWOS=NipahvirusOX=3052225GN=P/V/CPE=1SV=1	T394	CDK	0.913	VQTADRQRPGTPMPKSRGIPI	GSK3	0.518	QRPGTPMPK	CDK9; CDK9; EEF2K; CDK9; MAPK9; CDK9; SRPK2; EEF2K; EEF2K; CDK9; EEF2K; MAPK9; EEF2K; SRPK2; MAPK9; MAPK9; CDK9; MAPK9; EEF2K; MAPK9; SRPK2; SRPK2; SRPK2; CDK9; SRPK2; EEF2K; SRPK2; MAPK9
sp|P0C1C7|W_NIPAVProteinWOS=NipahvirusOX=3052225GN=P/V/CPE=1SV=1	T394	CDK	0.913	VQTADRQRPGTPMPKSRGIPI	GSK3	0.518	QRPGTPMPK	CDK9; CDK9; EEF2K; CDK9; MAPK9; CDK9; SRPK2; EEF2K; EEF2K; CDK9; EEF2K; MAPK9; EEF2K; SRPK2; MAPK9; MAPK9; CDK9; MAPK9; EEF2K; MAPK9; SRPK2; SRPK2; SRPK2; CDK9; SRPK2; EEF2K; SRPK2; MAPK9
sp|P0C1C7|W_NIPAVProteinWOS=NipahvirusOX=3052225GN=P/V/CPE=1SV=1	T394	CDK	0.913	VQTADRQRPGTPMPKSRGIPI	GSK3	0.518	QRPGTPMPK	CDK9; CDK9; EEF2K; CDK9; MAPK9; CDK9; SRPK2; EEF2K; EEF2K; CDK9; EEF2K; MAPK9; EEF2K; SRPK2; MAPK9; MAPK9; CDK9; MAPK9; EEF2K; MAPK9; SRPK2; SRPK2; SRPK2; CDK9; SRPK2; EEF2K; SRPK2; MAPK9
sp|P0C1C7|W_NIPAVProteinWOS=NipahvirusOX=3052225GN=P/V/CPE=1SV=1	T394	CDK	0.913	VQTADRQRPGTPMPKSRGIPI	GSK3	0.518	QRPGTPMPK	CDK9; CDK9; EEF2K; CDK9; MAPK9; CDK9; SRPK2; EEF2K; EEF2K; CDK9; EEF2K; MAPK9; EEF2K; SRPK2; MAPK9; MAPK9; CDK9; MAPK9; EEF2K; MAPK9; SRPK2; SRPK2; SRPK2; CDK9; SRPK2; EEF2K; SRPK2; MAPK9
sp|P0C1C7|W_NIPAVProteinWOS=NipahvirusOX=3052225GN=P/V/CPE=1SV=1	T394	CDK	0.913	VQTADRQRPGTPMPKSRGIPI	GSK3	0.518	QRPGTPMPK	CDK9; CDK9; EEF2K; CDK9; MAPK9; CDK9; SRPK2; EEF2K; EEF2K; CDK9; EEF2K; MAPK9; EEF2K; SRPK2; MAPK9; MAPK9; CDK9; MAPK9; EEF2K; MAPK9; SRPK2; SRPK2; SRPK2; CDK9; SRPK2; EEF2K; SRPK2; MAPK9
sp|P0C1C7|W_NIPAVProteinWOS=NipahvirusOX=3052225GN=P/V/CPE=1SV=1	T394	CDK	0.913	VQTADRQRPGTPMPKSRGIPI	GSK3	0.518	QRPGTPMPK	CDK9; CDK9; EEF2K; CDK9; MAPK9; CDK9; SRPK2; EEF2K; EEF2K; CDK9; EEF2K; MAPK9; EEF2K; SRPK2; MAPK9; MAPK9; CDK9; MAPK9; EEF2K; MAPK9; SRPK2; SRPK2; SRPK2; CDK9; SRPK2; EEF2K; SRPK2; MAPK9
sp|P0C1C7|W_NIPAVProteinWOS=NipahvirusOX=3052225GN=P/V/CPE=1SV=1	T394	CDK	0.913	VQTADRQRPGTPMPKSRGIPI	GSK3	0.518	QRPGTPMPK	CDK9; CDK9; EEF2K; CDK9; MAPK9; CDK9; SRPK2; EEF2K; EEF2K; CDK9; EEF2K; MAPK9; EEF2K; SRPK2; MAPK9; MAPK9; CDK9; MAPK9; EEF2K; MAPK9; SRPK2; SRPK2; SRPK2; CDK9; SRPK2; EEF2K; SRPK2; MAPK9
sp|P0C1C7|W_NIPAVProteinWOS=NipahvirusOX=3052225GN=P/V/CPE=1SV=1	T394	CDK	0.913	VQTADRQRPGTPMPKSRGIPI	GSK3	0.518	QRPGTPMPK	CDK9; CDK9; EEF2K; CDK9; MAPK9; CDK9; SRPK2; EEF2K; EEF2K; CDK9; EEF2K; MAPK9; EEF2K; SRPK2; MAPK9; MAPK9; CDK9; MAPK9; EEF2K; MAPK9; SRPK2; SRPK2; SRPK2; CDK9; SRPK2; EEF2K; SRPK2; MAPK9
sp|Q9IH62|GLYCP_NIPAVGlycoproteinGOS=NipahvirusOX=3052225GN=GPE=1SV=1	S440	CDK	0.909	EISDQRLSIGSPSKIYDSLGQ	GSK3	0.502	LSIGSPSKI	EEF2K; EEF2K; MAPK9; MAPK9; MAPK9; EEF2K
sp|Q9IH62|GLYCP_NIPAVGlycoproteinGOS=NipahvirusOX=3052225GN=GPE=1SV=1	S440	CDK	0.909	EISDQRLSIGSPSKIYDSLGQ	GSK3	0.502	LSIGSPSKI	EEF2K; EEF2K; MAPK9; MAPK9; MAPK9; EEF2K
sp|Q9IH62|GLYCP_NIPAVGlycoproteinGOS=NipahvirusOX=3052225GN=GPE=1SV=1	S440	CDK	0.909	EISDQRLSIGSPSKIYDSLGQ	GSK3	0.502	LSIGSPSKI	EEF2K; EEF2K; MAPK9; MAPK9; MAPK9; EEF2K
sp|Q9IH62|GLYCP_NIPAVGlycoproteinGOS=NipahvirusOX=3052225GN=GPE=1SV=1	S440	CDK	0.909	EISDQRLSIGSPSKIYDSLGQ	GSK3	0.502	LSIGSPSKI	EEF2K; EEF2K; MAPK9; MAPK9; MAPK9; EEF2K
sp|Q9IK90|MATRX_NIPAVMatrixproteinOS=NipahvirusOX=3052225GN=MPE=1SV=1	S20	CDK	0.909	SESMEGVSDFSPSSWEHGGYL	GSK3	0.501	VSDFSPSSW	EEF2K; EEF2K; MAPK9; EEF2K; MAST2; MAPK9; MAPK9; EEF2K; MAPK9; MAST2; MAST2; MAST2; EEF2K; MAST2; MAPK9
sp|Q9IK90|MATRX_NIPAVMatrixproteinOS=NipahvirusOX=3052225GN=MPE=1SV=1	S20	CDK	0.909	SESMEGVSDFSPSSWEHGGYL	GSK3	0.501	VSDFSPSSW	EEF2K; EEF2K; MAPK9; EEF2K; MAST2; MAPK9; MAPK9; EEF2K; MAPK9; MAST2; MAST2; MAST2; EEF2K; MAST2; MAPK9
sp|Q9IK90|MATRX_NIPAVMatrixproteinOS=NipahvirusOX=3052225GN=MPE=1SV=1	S20	CDK	0.909	SESMEGVSDFSPSSWEHGGYL	GSK3	0.501	VSDFSPSSW	EEF2K; EEF2K; MAPK9; EEF2K; MAST2; MAPK9; MAPK9; EEF2K; MAPK9; MAST2; MAST2; MAST2; EEF2K; MAST2; MAPK9
sp|Q9IK90|MATRX_NIPAVMatrixproteinOS=NipahvirusOX=3052225GN=MPE=1SV=1	S20	CDK	0.909	SESMEGVSDFSPSSWEHGGYL	GSK3	0.501	VSDFSPSSW	EEF2K; EEF2K; MAPK9; EEF2K; MAST2; MAPK9; MAPK9; EEF2K; MAPK9; MAST2; MAST2; MAST2; EEF2K; MAST2; MAPK9
sp|Q9IK90|MATRX_NIPAVMatrixproteinOS=NipahvirusOX=3052225GN=MPE=1SV=1	S20	CDK	0.909	SESMEGVSDFSPSSWEHGGYL	GSK3	0.501	VSDFSPSSW	EEF2K; EEF2K; MAPK9; EEF2K; MAST2; MAPK9; MAPK9; EEF2K; MAPK9; MAST2; MAST2; MAST2; EEF2K; MAST2; MAPK9
sp|Q9IK90|MATRX_NIPAVMatrixproteinOS=NipahvirusOX=3052225GN=MPE=1SV=1	S20	CDK	0.909	SESMEGVSDFSPSSWEHGGYL	GSK3	0.501	VSDFSPSSW	EEF2K; EEF2K; MAPK9; EEF2K; MAST2; MAPK9; MAPK9; EEF2K; MAPK9; MAST2; MAST2; MAST2; EEF2K; MAST2; MAPK9
sp|Q9IK90|MATRX_NIPAVMatrixproteinOS=NipahvirusOX=3052225GN=MPE=1SV=1	S20	CDK	0.909	SESMEGVSDFSPSSWEHGGYL	GSK3	0.501	VSDFSPSSW	EEF2K; EEF2K; MAPK9; EEF2K; MAST2; MAPK9; MAPK9; EEF2K; MAPK9; MAST2; MAST2; MAST2; EEF2K; MAST2; MAPK9
sp|Q9IK90|MATRX_NIPAVMatrixproteinOS=NipahvirusOX=3052225GN=MPE=1SV=1	S20	CDK	0.909	SESMEGVSDFSPSSWEHGGYL	GSK3	0.501	VSDFSPSSW	EEF2K; EEF2K; MAPK9; EEF2K; MAST2; MAPK9; MAPK9; EEF2K; MAPK9; MAST2; MAST2; MAST2; EEF2K; MAST2; MAPK9
sp|Q9IK90|MATRX_NIPAVMatrixproteinOS=NipahvirusOX=3052225GN=MPE=1SV=1	S20	CDK	0.909	SESMEGVSDFSPSSWEHGGYL	GSK3	0.501	VSDFSPSSW	EEF2K; EEF2K; MAPK9; EEF2K; MAST2; MAPK9; MAPK9; EEF2K; MAPK9; MAST2; MAST2; MAST2; EEF2K; MAST2; MAPK9
sp|Q9IK91|PHOSP_NIPAVPhosphoproteinOS=NipahvirusOX=3052225GN=P/V/CPE=1SV=1	S434	CDK	0.909	KSGATRHVRGSPPYQEGKSVN	GSK3	0.526	HVRGSPPYQ	EEF2K; EEF2K; MAPK9; MAPK9; MAPK9; EEF2K
sp|Q9IK91|PHOSP_NIPAVPhosphoproteinOS=NipahvirusOX=3052225GN=P/V/CPE=1SV=1	S434	CDK	0.909	KSGATRHVRGSPPYQEGKSVN	GSK3	0.526	HVRGSPPYQ	EEF2K; EEF2K; MAPK9; MAPK9; MAPK9; EEF2K
sp|Q9IK91|PHOSP_NIPAVPhosphoproteinOS=NipahvirusOX=3052225GN=P/V/CPE=1SV=1	S434	CDK	0.909	KSGATRHVRGSPPYQEGKSVN	GSK3	0.526	HVRGSPPYQ	EEF2K; EEF2K; MAPK9; MAPK9; MAPK9; EEF2K
sp|Q9IK91|PHOSP_NIPAVPhosphoproteinOS=NipahvirusOX=3052225GN=P/V/CPE=1SV=1	S434	CDK	0.909	KSGATRHVRGSPPYQEGKSVN	GSK3	0.526	HVRGSPPYQ	EEF2K; EEF2K; MAPK9; MAPK9; MAPK9; EEF2K
sp|Q9IK91|PHOSP_NIPAVPhosphoproteinOS=NipahvirusOX=3052225GN=P/V/CPE=1SV=1	T394	CDK	0.913	VQTADRQRPGTPMPKSRGIPI	GSK3	0.518	QRPGTPMPK	CDK9; CDK9; EEF2K; CDK9; MAPK9; CDK9; SRPK2; EEF2K; EEF2K; CDK9; EEF2K; MAPK9; EEF2K; SRPK2; MAPK9; MAPK9; CDK9; MAPK9; EEF2K; MAPK9; SRPK2; SRPK2; SRPK2; CDK9; SRPK2; EEF2K; SRPK2; MAPK9
sp|Q9IK91|PHOSP_NIPAVPhosphoproteinOS=NipahvirusOX=3052225GN=P/V/CPE=1SV=1	T394	CDK	0.913	VQTADRQRPGTPMPKSRGIPI	GSK3	0.518	QRPGTPMPK	CDK9; CDK9; EEF2K; CDK9; MAPK9; CDK9; SRPK2; EEF2K; EEF2K; CDK9; EEF2K; MAPK9; EEF2K; SRPK2; MAPK9; MAPK9; CDK9; MAPK9; EEF2K; MAPK9; SRPK2; SRPK2; SRPK2; CDK9; SRPK2; EEF2K; SRPK2; MAPK9
sp|Q9IK91|PHOSP_NIPAVPhosphoproteinOS=NipahvirusOX=3052225GN=P/V/CPE=1SV=1	T394	CDK	0.913	VQTADRQRPGTPMPKSRGIPI	GSK3	0.518	QRPGTPMPK	CDK9; CDK9; EEF2K; CDK9; MAPK9; CDK9; SRPK2; EEF2K; EEF2K; CDK9; EEF2K; MAPK9; EEF2K; SRPK2; MAPK9; MAPK9; CDK9; MAPK9; EEF2K; MAPK9; SRPK2; SRPK2; SRPK2; CDK9; SRPK2; EEF2K; SRPK2; MAPK9
sp|Q9IK91|PHOSP_NIPAVPhosphoproteinOS=NipahvirusOX=3052225GN=P/V/CPE=1SV=1	T394	CDK	0.913	VQTADRQRPGTPMPKSRGIPI	GSK3	0.518	QRPGTPMPK	CDK9; CDK9; EEF2K; CDK9; MAPK9; CDK9; SRPK2; EEF2K; EEF2K; CDK9; EEF2K; MAPK9; EEF2K; SRPK2; MAPK9; MAPK9; CDK9; MAPK9; EEF2K; MAPK9; SRPK2; SRPK2; SRPK2; CDK9; SRPK2; EEF2K; SRPK2; MAPK9
sp|Q9IK91|PHOSP_NIPAVPhosphoproteinOS=NipahvirusOX=3052225GN=P/V/CPE=1SV=1	T394	CDK	0.913	VQTADRQRPGTPMPKSRGIPI	GSK3	0.518	QRPGTPMPK	CDK9; CDK9; EEF2K; CDK9; MAPK9; CDK9; SRPK2; EEF2K; EEF2K; CDK9; EEF2K; MAPK9; EEF2K; SRPK2; MAPK9; MAPK9; CDK9; MAPK9; EEF2K; MAPK9; SRPK2; SRPK2; SRPK2; CDK9; SRPK2; EEF2K; SRPK2; MAPK9
sp|Q9IK91|PHOSP_NIPAVPhosphoproteinOS=NipahvirusOX=3052225GN=P/V/CPE=1SV=1	T394	CDK	0.913	VQTADRQRPGTPMPKSRGIPI	GSK3	0.518	QRPGTPMPK	CDK9; CDK9; EEF2K; CDK9; MAPK9; CDK9; SRPK2; EEF2K; EEF2K; CDK9; EEF2K; MAPK9; EEF2K; SRPK2; MAPK9; MAPK9; CDK9; MAPK9; EEF2K; MAPK9; SRPK2; SRPK2; SRPK2; CDK9; SRPK2; EEF2K; SRPK2; MAPK9
sp|Q9IK91|PHOSP_NIPAVPhosphoproteinOS=NipahvirusOX=3052225GN=P/V/CPE=1SV=1	T394	CDK	0.913	VQTADRQRPGTPMPKSRGIPI	GSK3	0.518	QRPGTPMPK	CDK9; CDK9; EEF2K; CDK9; MAPK9; CDK9; SRPK2; EEF2K; EEF2K; CDK9; EEF2K; MAPK9; EEF2K; SRPK2; MAPK9; MAPK9; CDK9; MAPK9; EEF2K; MAPK9; SRPK2; SRPK2; SRPK2; CDK9; SRPK2; EEF2K; SRPK2; MAPK9
sp|Q9IK91|PHOSP_NIPAVPhosphoproteinOS=NipahvirusOX=3052225GN=P/V/CPE=1SV=1	T394	CDK	0.913	VQTADRQRPGTPMPKSRGIPI	GSK3	0.518	QRPGTPMPK	CDK9; CDK9; EEF2K; CDK9; MAPK9; CDK9; SRPK2; EEF2K; EEF2K; CDK9; EEF2K; MAPK9; EEF2K; SRPK2; MAPK9; MAPK9; CDK9; MAPK9; EEF2K; MAPK9; SRPK2; SRPK2; SRPK2; CDK9; SRPK2; EEF2K; SRPK2; MAPK9
sp|Q9IK91|PHOSP_NIPAVPhosphoproteinOS=NipahvirusOX=3052225GN=P/V/CPE=1SV=1	T394	CDK	0.913	VQTADRQRPGTPMPKSRGIPI	GSK3	0.518	QRPGTPMPK	CDK9; CDK9; EEF2K; CDK9; MAPK9; CDK9; SRPK2; EEF2K; EEF2K; CDK9; EEF2K; MAPK9; EEF2K; SRPK2; MAPK9; MAPK9; CDK9; MAPK9; EEF2K; MAPK9; SRPK2; SRPK2; SRPK2; CDK9; SRPK2; EEF2K; SRPK2; MAPK9
sp|Q9IK91|PHOSP_NIPAVPhosphoproteinOS=NipahvirusOX=3052225GN=P/V/CPE=1SV=1	T394	CDK	0.913	VQTADRQRPGTPMPKSRGIPI	GSK3	0.518	QRPGTPMPK	CDK9; CDK9; EEF2K; CDK9; MAPK9; CDK9; SRPK2; EEF2K; EEF2K; CDK9; EEF2K; MAPK9; EEF2K; SRPK2; MAPK9; MAPK9; CDK9; MAPK9; EEF2K; MAPK9; SRPK2; SRPK2; SRPK2; CDK9; SRPK2; EEF2K; SRPK2; MAPK9
sp|Q9IK91|PHOSP_NIPAVPhosphoproteinOS=NipahvirusOX=3052225GN=P/V/CPE=1SV=1	T394	CDK	0.913	VQTADRQRPGTPMPKSRGIPI	GSK3	0.518	QRPGTPMPK	CDK9; CDK9; EEF2K; CDK9; MAPK9; CDK9; SRPK2; EEF2K; EEF2K; CDK9; EEF2K; MAPK9; EEF2K; SRPK2; MAPK9; MAPK9; CDK9; MAPK9; EEF2K; MAPK9; SRPK2; SRPK2; SRPK2; CDK9; SRPK2; EEF2K; SRPK2; MAPK9
sp|Q9IK91|PHOSP_NIPAVPhosphoproteinOS=NipahvirusOX=3052225GN=P/V/CPE=1SV=1	T394	CDK	0.913	VQTADRQRPGTPMPKSRGIPI	GSK3	0.518	QRPGTPMPK	CDK9; CDK9; EEF2K; CDK9; MAPK9; CDK9; SRPK2; EEF2K; EEF2K; CDK9; EEF2K; MAPK9; EEF2K; SRPK2; MAPK9; MAPK9; CDK9; MAPK9; EEF2K; MAPK9; SRPK2; SRPK2; SRPK2; CDK9; SRPK2; EEF2K; SRPK2; MAPK9
sp|Q9IK91|PHOSP_NIPAVPhosphoproteinOS=NipahvirusOX=3052225GN=P/V/CPE=1SV=1	T394	CDK	0.913	VQTADRQRPGTPMPKSRGIPI	GSK3	0.518	QRPGTPMPK	CDK9; CDK9; EEF2K; CDK9; MAPK9; CDK9; SRPK2; EEF2K; EEF2K; CDK9; EEF2K; MAPK9; EEF2K; SRPK2; MAPK9; MAPK9; CDK9; MAPK9; EEF2K; MAPK9; SRPK2; SRPK2; SRPK2; CDK9; SRPK2; EEF2K; SRPK2; MAPK9
sp|Q9IK91|PHOSP_NIPAVPhosphoproteinOS=NipahvirusOX=3052225GN=P/V/CPE=1SV=1	T394	CDK	0.913	VQTADRQRPGTPMPKSRGIPI	GSK3	0.518	QRPGTPMPK	CDK9; CDK9; EEF2K; CDK9; MAPK9; CDK9; SRPK2; EEF2K; EEF2K; CDK9; EEF2K; MAPK9; EEF2K; SRPK2; MAPK9; MAPK9; CDK9; MAPK9; EEF2K; MAPK9; SRPK2; SRPK2; SRPK2; CDK9; SRPK2; EEF2K; SRPK2; MAPK9
sp|Q9IK91|PHOSP_NIPAVPhosphoproteinOS=NipahvirusOX=3052225GN=P/V/CPE=1SV=1	T394	CDK	0.913	VQTADRQRPGTPMPKSRGIPI	GSK3	0.518	QRPGTPMPK	CDK9; CDK9; EEF2K; CDK9; MAPK9; CDK9; SRPK2; EEF2K; EEF2K; CDK9; EEF2K; MAPK9; EEF2K; SRPK2; MAPK9; MAPK9; CDK9; MAPK9; EEF2K; MAPK9; SRPK2; SRPK2; SRPK2; CDK9; SRPK2; EEF2K; SRPK2; MAPK9
sp|Q9IK91|PHOSP_NIPAVPhosphoproteinOS=NipahvirusOX=3052225GN=P/V/CPE=1SV=1	T394	CDK	0.913	VQTADRQRPGTPMPKSRGIPI	GSK3	0.518	QRPGTPMPK	CDK9; CDK9; EEF2K; CDK9; MAPK9; CDK9; SRPK2; EEF2K; EEF2K; CDK9; EEF2K; MAPK9; EEF2K; SRPK2; MAPK9; MAPK9; CDK9; MAPK9; EEF2K; MAPK9; SRPK2; SRPK2; SRPK2; CDK9; SRPK2; EEF2K; SRPK2; MAPK9
sp|Q9IK90|MATRX_NIPAVMatrixproteinOS=NipahvirusOX=3052225GN=MPE=1SV=1	S20	CK1	0.973	SESMEGVSDFSPSSWEHGGYL	GSK3	0.501	VSDFSPSSW	EEF2K; EEF2K; MAPK9; EEF2K; MAST2; MAPK9; MAPK9; EEF2K; MAPK9; MAST2; MAST2; MAST2; EEF2K; MAST2; MAPK9
sp|Q9IK90|MATRX_NIPAVMatrixproteinOS=NipahvirusOX=3052225GN=MPE=1SV=1	S20	CK1	0.973	SESMEGVSDFSPSSWEHGGYL	GSK3	0.501	VSDFSPSSW	EEF2K; EEF2K; MAPK9; EEF2K; MAST2; MAPK9; MAPK9; EEF2K; MAPK9; MAST2; MAST2; MAST2; EEF2K; MAST2; MAPK9
sp|Q9IK90|MATRX_NIPAVMatrixproteinOS=NipahvirusOX=3052225GN=MPE=1SV=1	S20	CK1	0.973	SESMEGVSDFSPSSWEHGGYL	GSK3	0.501	VSDFSPSSW	EEF2K; EEF2K; MAPK9; EEF2K; MAST2; MAPK9; MAPK9; EEF2K; MAPK9; MAST2; MAST2; MAST2; EEF2K; MAST2; MAPK9
sp|Q9IK90|MATRX_NIPAVMatrixproteinOS=NipahvirusOX=3052225GN=MPE=1SV=1	S20	CK1	0.973	SESMEGVSDFSPSSWEHGGYL	GSK3	0.501	VSDFSPSSW	EEF2K; EEF2K; MAPK9; EEF2K; MAST2; MAPK9; MAPK9; EEF2K; MAPK9; MAST2; MAST2; MAST2; EEF2K; MAST2; MAPK9
sp|Q9IK90|MATRX_NIPAVMatrixproteinOS=NipahvirusOX=3052225GN=MPE=1SV=1	S20	CK1	0.973	SESMEGVSDFSPSSWEHGGYL	GSK3	0.501	VSDFSPSSW	EEF2K; EEF2K; MAPK9; EEF2K; MAST2; MAPK9; MAPK9; EEF2K; MAPK9; MAST2; MAST2; MAST2; EEF2K; MAST2; MAPK9
sp|Q9IK90|MATRX_NIPAVMatrixproteinOS=NipahvirusOX=3052225GN=MPE=1SV=1	S20	CK1	0.973	SESMEGVSDFSPSSWEHGGYL	GSK3	0.501	VSDFSPSSW	EEF2K; EEF2K; MAPK9; EEF2K; MAST2; MAPK9; MAPK9; EEF2K; MAPK9; MAST2; MAST2; MAST2; EEF2K; MAST2; MAPK9
sp|Q9IK90|MATRX_NIPAVMatrixproteinOS=NipahvirusOX=3052225GN=MPE=1SV=1	S20	CK1	0.973	SESMEGVSDFSPSSWEHGGYL	GSK3	0.501	VSDFSPSSW	EEF2K; EEF2K; MAPK9; EEF2K; MAST2; MAPK9; MAPK9; EEF2K; MAPK9; MAST2; MAST2; MAST2; EEF2K; MAST2; MAPK9
sp|Q9IK90|MATRX_NIPAVMatrixproteinOS=NipahvirusOX=3052225GN=MPE=1SV=1	S20	CK1	0.973	SESMEGVSDFSPSSWEHGGYL	GSK3	0.501	VSDFSPSSW	EEF2K; EEF2K; MAPK9; EEF2K; MAST2; MAPK9; MAPK9; EEF2K; MAPK9; MAST2; MAST2; MAST2; EEF2K; MAST2; MAPK9
sp|Q9IK90|MATRX_NIPAVMatrixproteinOS=NipahvirusOX=3052225GN=MPE=1SV=1	S20	CK1	0.973	SESMEGVSDFSPSSWEHGGYL	GSK3	0.501	VSDFSPSSW	EEF2K; EEF2K; MAPK9; EEF2K; MAST2; MAPK9; MAPK9; EEF2K; MAPK9; MAST2; MAST2; MAST2; EEF2K; MAST2; MAPK9
sp|Q9IH62|GLYCP_NIPAVGlycoproteinGOS=NipahvirusOX=3052225GN=GPE=1SV=1	S440	CK2	0.801	EISDQRLSIGSPSKIYDSLGQ	GSK3	0.502	LSIGSPSKI	EEF2K; EEF2K; MAPK9; MAPK9; MAPK9; EEF2K
sp|Q9IH62|GLYCP_NIPAVGlycoproteinGOS=NipahvirusOX=3052225GN=GPE=1SV=1	S440	CK2	0.801	EISDQRLSIGSPSKIYDSLGQ	GSK3	0.502	LSIGSPSKI	EEF2K; EEF2K; MAPK9; MAPK9; MAPK9; EEF2K
sp|Q9IH62|GLYCP_NIPAVGlycoproteinGOS=NipahvirusOX=3052225GN=GPE=1SV=1	S440	CK2	0.801	EISDQRLSIGSPSKIYDSLGQ	GSK3	0.502	LSIGSPSKI	EEF2K; EEF2K; MAPK9; MAPK9; MAPK9; EEF2K
sp|Q9IH62|GLYCP_NIPAVGlycoproteinGOS=NipahvirusOX=3052225GN=GPE=1SV=1	S440	CK2	0.801	EISDQRLSIGSPSKIYDSLGQ	GSK3	0.502	LSIGSPSKI	EEF2K; EEF2K; MAPK9; MAPK9; MAPK9; EEF2K
sp|Q9IK90|MATRX_NIPAVMatrixproteinOS=NipahvirusOX=3052225GN=MPE=1SV=1	S20	CK2	0.834	SESMEGVSDFSPSSWEHGGYL	GSK3	0.501	VSDFSPSSW	EEF2K; EEF2K; MAPK9; EEF2K; MAST2; MAPK9; MAPK9; EEF2K; MAPK9; MAST2; MAST2; MAST2; EEF2K; MAST2; MAPK9
sp|Q9IK90|MATRX_NIPAVMatrixproteinOS=NipahvirusOX=3052225GN=MPE=1SV=1	S20	CK2	0.834	SESMEGVSDFSPSSWEHGGYL	GSK3	0.501	VSDFSPSSW	EEF2K; EEF2K; MAPK9; EEF2K; MAST2; MAPK9; MAPK9; EEF2K; MAPK9; MAST2; MAST2; MAST2; EEF2K; MAST2; MAPK9
sp|Q9IK90|MATRX_NIPAVMatrixproteinOS=NipahvirusOX=3052225GN=MPE=1SV=1	S20	CK2	0.834	SESMEGVSDFSPSSWEHGGYL	GSK3	0.501	VSDFSPSSW	EEF2K; EEF2K; MAPK9; EEF2K; MAST2; MAPK9; MAPK9; EEF2K; MAPK9; MAST2; MAST2; MAST2; EEF2K; MAST2; MAPK9
sp|Q9IK90|MATRX_NIPAVMatrixproteinOS=NipahvirusOX=3052225GN=MPE=1SV=1	S20	CK2	0.834	SESMEGVSDFSPSSWEHGGYL	GSK3	0.501	VSDFSPSSW	EEF2K; EEF2K; MAPK9; EEF2K; MAST2; MAPK9; MAPK9; EEF2K; MAPK9; MAST2; MAST2; MAST2; EEF2K; MAST2; MAPK9
sp|Q9IK90|MATRX_NIPAVMatrixproteinOS=NipahvirusOX=3052225GN=MPE=1SV=1	S20	CK2	0.834	SESMEGVSDFSPSSWEHGGYL	GSK3	0.501	VSDFSPSSW	EEF2K; EEF2K; MAPK9; EEF2K; MAST2; MAPK9; MAPK9; EEF2K; MAPK9; MAST2; MAST2; MAST2; EEF2K; MAST2; MAPK9
sp|Q9IK90|MATRX_NIPAVMatrixproteinOS=NipahvirusOX=3052225GN=MPE=1SV=1	S20	CK2	0.834	SESMEGVSDFSPSSWEHGGYL	GSK3	0.501	VSDFSPSSW	EEF2K; EEF2K; MAPK9; EEF2K; MAST2; MAPK9; MAPK9; EEF2K; MAPK9; MAST2; MAST2; MAST2; EEF2K; MAST2; MAPK9
sp|Q9IK90|MATRX_NIPAVMatrixproteinOS=NipahvirusOX=3052225GN=MPE=1SV=1	S20	CK2	0.834	SESMEGVSDFSPSSWEHGGYL	GSK3	0.501	VSDFSPSSW	EEF2K; EEF2K; MAPK9; EEF2K; MAST2; MAPK9; MAPK9; EEF2K; MAPK9; MAST2; MAST2; MAST2; EEF2K; MAST2; MAPK9
sp|Q9IK90|MATRX_NIPAVMatrixproteinOS=NipahvirusOX=3052225GN=MPE=1SV=1	S20	CK2	0.834	SESMEGVSDFSPSSWEHGGYL	GSK3	0.501	VSDFSPSSW	EEF2K; EEF2K; MAPK9; EEF2K; MAST2; MAPK9; MAPK9; EEF2K; MAPK9; MAST2; MAST2; MAST2; EEF2K; MAST2; MAPK9
sp|Q9IK90|MATRX_NIPAVMatrixproteinOS=NipahvirusOX=3052225GN=MPE=1SV=1	S20	CK2	0.834	SESMEGVSDFSPSSWEHGGYL	GSK3	0.501	VSDFSPSSW	EEF2K; EEF2K; MAPK9; EEF2K; MAST2; MAPK9; MAPK9; EEF2K; MAPK9; MAST2; MAST2; MAST2; EEF2K; MAST2; MAPK9
sp|Q9IH62|GLYCP_NIPAVGlycoproteinGOS=NipahvirusOX=3052225GN=GPE=1SV=1	S440	IKK	0.995	EISDQRLSIGSPSKIYDSLGQ	GSK3	0.502	LSIGSPSKI	EEF2K; EEF2K; MAPK9; MAPK9; MAPK9; EEF2K
sp|Q9IH62|GLYCP_NIPAVGlycoproteinGOS=NipahvirusOX=3052225GN=GPE=1SV=1	S440	IKK	0.995	EISDQRLSIGSPSKIYDSLGQ	GSK3	0.502	LSIGSPSKI	EEF2K; EEF2K; MAPK9; MAPK9; MAPK9; EEF2K
sp|Q9IH62|GLYCP_NIPAVGlycoproteinGOS=NipahvirusOX=3052225GN=GPE=1SV=1	S440	IKK	0.995	EISDQRLSIGSPSKIYDSLGQ	GSK3	0.502	LSIGSPSKI	EEF2K; EEF2K; MAPK9; MAPK9; MAPK9; EEF2K
sp|Q9IH62|GLYCP_NIPAVGlycoproteinGOS=NipahvirusOX=3052225GN=GPE=1SV=1	S440	IKK	0.995	EISDQRLSIGSPSKIYDSLGQ	GSK3	0.502	LSIGSPSKI	EEF2K; EEF2K; MAPK9; MAPK9; MAPK9; EEF2K
sp|Q9IK90|MATRX_NIPAVMatrixproteinOS=NipahvirusOX=3052225GN=MPE=1SV=1	S20	IKK	0.995	SESMEGVSDFSPSSWEHGGYL	GSK3	0.501	VSDFSPSSW	EEF2K; EEF2K; MAPK9; EEF2K; MAST2; MAPK9; MAPK9; EEF2K; MAPK9; MAST2; MAST2; MAST2; EEF2K; MAST2; MAPK9
sp|Q9IK90|MATRX_NIPAVMatrixproteinOS=NipahvirusOX=3052225GN=MPE=1SV=1	S20	IKK	0.995	SESMEGVSDFSPSSWEHGGYL	GSK3	0.501	VSDFSPSSW	EEF2K; EEF2K; MAPK9; EEF2K; MAST2; MAPK9; MAPK9; EEF2K; MAPK9; MAST2; MAST2; MAST2; EEF2K; MAST2; MAPK9
sp|Q9IK90|MATRX_NIPAVMatrixproteinOS=NipahvirusOX=3052225GN=MPE=1SV=1	S20	IKK	0.995	SESMEGVSDFSPSSWEHGGYL	GSK3	0.501	VSDFSPSSW	EEF2K; EEF2K; MAPK9; EEF2K; MAST2; MAPK9; MAPK9; EEF2K; MAPK9; MAST2; MAST2; MAST2; EEF2K; MAST2; MAPK9
sp|Q9IK90|MATRX_NIPAVMatrixproteinOS=NipahvirusOX=3052225GN=MPE=1SV=1	S20	IKK	0.995	SESMEGVSDFSPSSWEHGGYL	GSK3	0.501	VSDFSPSSW	EEF2K; EEF2K; MAPK9; EEF2K; MAST2; MAPK9; MAPK9; EEF2K; MAPK9; MAST2; MAST2; MAST2; EEF2K; MAST2; MAPK9
sp|Q9IK90|MATRX_NIPAVMatrixproteinOS=NipahvirusOX=3052225GN=MPE=1SV=1	S20	IKK	0.995	SESMEGVSDFSPSSWEHGGYL	GSK3	0.501	VSDFSPSSW	EEF2K; EEF2K; MAPK9; EEF2K; MAST2; MAPK9; MAPK9; EEF2K; MAPK9; MAST2; MAST2; MAST2; EEF2K; MAST2; MAPK9
sp|Q9IK90|MATRX_NIPAVMatrixproteinOS=NipahvirusOX=3052225GN=MPE=1SV=1	S20	IKK	0.995	SESMEGVSDFSPSSWEHGGYL	GSK3	0.501	VSDFSPSSW	EEF2K; EEF2K; MAPK9; EEF2K; MAST2; MAPK9; MAPK9; EEF2K; MAPK9; MAST2; MAST2; MAST2; EEF2K; MAST2; MAPK9
sp|Q9IK90|MATRX_NIPAVMatrixproteinOS=NipahvirusOX=3052225GN=MPE=1SV=1	S20	IKK	0.995	SESMEGVSDFSPSSWEHGGYL	GSK3	0.501	VSDFSPSSW	EEF2K; EEF2K; MAPK9; EEF2K; MAST2; MAPK9; MAPK9; EEF2K; MAPK9; MAST2; MAST2; MAST2; EEF2K; MAST2; MAPK9
sp|Q9IK90|MATRX_NIPAVMatrixproteinOS=NipahvirusOX=3052225GN=MPE=1SV=1	S20	IKK	0.995	SESMEGVSDFSPSSWEHGGYL	GSK3	0.501	VSDFSPSSW	EEF2K; EEF2K; MAPK9; EEF2K; MAST2; MAPK9; MAPK9; EEF2K; MAPK9; MAST2; MAST2; MAST2; EEF2K; MAST2; MAPK9
sp|Q9IK90|MATRX_NIPAVMatrixproteinOS=NipahvirusOX=3052225GN=MPE=1SV=1	S20	IKK	0.995	SESMEGVSDFSPSSWEHGGYL	GSK3	0.501	VSDFSPSSW	EEF2K; EEF2K; MAPK9; EEF2K; MAST2; MAPK9; MAPK9; EEF2K; MAPK9; MAST2; MAST2; MAST2; EEF2K; MAST2; MAPK9
sp|P0C1C7|W_NIPAVProteinWOS=NipahvirusOX=3052225GN=P/V/CPE=1SV=1	T394	MAPK	0.981	VQTADRQRPGTPMPKSRGIPI	GSK3	0.518	QRPGTPMPK	CDK9; CDK9; EEF2K; CDK9; MAPK9; CDK9; SRPK2; EEF2K; EEF2K; CDK9; EEF2K; MAPK9; EEF2K; SRPK2; MAPK9; MAPK9; CDK9; MAPK9; EEF2K; MAPK9; SRPK2; SRPK2; SRPK2; CDK9; SRPK2; EEF2K; SRPK2; MAPK9
sp|P0C1C7|W_NIPAVProteinWOS=NipahvirusOX=3052225GN=P/V/CPE=1SV=1	T394	MAPK	0.981	VQTADRQRPGTPMPKSRGIPI	GSK3	0.518	QRPGTPMPK	CDK9; CDK9; EEF2K; CDK9; MAPK9; CDK9; SRPK2; EEF2K; EEF2K; CDK9; EEF2K; MAPK9; EEF2K; SRPK2; MAPK9; MAPK9; CDK9; MAPK9; EEF2K; MAPK9; SRPK2; SRPK2; SRPK2; CDK9; SRPK2; EEF2K; SRPK2; MAPK9
sp|P0C1C7|W_NIPAVProteinWOS=NipahvirusOX=3052225GN=P/V/CPE=1SV=1	T394	MAPK	0.981	VQTADRQRPGTPMPKSRGIPI	GSK3	0.518	QRPGTPMPK	CDK9; CDK9; EEF2K; CDK9; MAPK9; CDK9; SRPK2; EEF2K; EEF2K; CDK9; EEF2K; MAPK9; EEF2K; SRPK2; MAPK9; MAPK9; CDK9; MAPK9; EEF2K; MAPK9; SRPK2; SRPK2; SRPK2; CDK9; SRPK2; EEF2K; SRPK2; MAPK9
sp|P0C1C7|W_NIPAVProteinWOS=NipahvirusOX=3052225GN=P/V/CPE=1SV=1	T394	MAPK	0.981	VQTADRQRPGTPMPKSRGIPI	GSK3	0.518	QRPGTPMPK	CDK9; CDK9; EEF2K; CDK9; MAPK9; CDK9; SRPK2; EEF2K; EEF2K; CDK9; EEF2K; MAPK9; EEF2K; SRPK2; MAPK9; MAPK9; CDK9; MAPK9; EEF2K; MAPK9; SRPK2; SRPK2; SRPK2; CDK9; SRPK2; EEF2K; SRPK2; MAPK9
sp|P0C1C7|W_NIPAVProteinWOS=NipahvirusOX=3052225GN=P/V/CPE=1SV=1	T394	MAPK	0.981	VQTADRQRPGTPMPKSRGIPI	GSK3	0.518	QRPGTPMPK	CDK9; CDK9; EEF2K; CDK9; MAPK9; CDK9; SRPK2; EEF2K; EEF2K; CDK9; EEF2K; MAPK9; EEF2K; SRPK2; MAPK9; MAPK9; CDK9; MAPK9; EEF2K; MAPK9; SRPK2; SRPK2; SRPK2; CDK9; SRPK2; EEF2K; SRPK2; MAPK9
sp|P0C1C7|W_NIPAVProteinWOS=NipahvirusOX=3052225GN=P/V/CPE=1SV=1	T394	MAPK	0.981	VQTADRQRPGTPMPKSRGIPI	GSK3	0.518	QRPGTPMPK	CDK9; CDK9; EEF2K; CDK9; MAPK9; CDK9; SRPK2; EEF2K; EEF2K; CDK9; EEF2K; MAPK9; EEF2K; SRPK2; MAPK9; MAPK9; CDK9; MAPK9; EEF2K; MAPK9; SRPK2; SRPK2; SRPK2; CDK9; SRPK2; EEF2K; SRPK2; MAPK9
sp|P0C1C7|W_NIPAVProteinWOS=NipahvirusOX=3052225GN=P/V/CPE=1SV=1	T394	MAPK	0.981	VQTADRQRPGTPMPKSRGIPI	GSK3	0.518	QRPGTPMPK	CDK9; CDK9; EEF2K; CDK9; MAPK9; CDK9; SRPK2; EEF2K; EEF2K; CDK9; EEF2K; MAPK9; EEF2K; SRPK2; MAPK9; MAPK9; CDK9; MAPK9; EEF2K; MAPK9; SRPK2; SRPK2; SRPK2; CDK9; SRPK2; EEF2K; SRPK2; MAPK9
sp|P0C1C7|W_NIPAVProteinWOS=NipahvirusOX=3052225GN=P/V/CPE=1SV=1	T394	MAPK	0.981	VQTADRQRPGTPMPKSRGIPI	GSK3	0.518	QRPGTPMPK	CDK9; CDK9; EEF2K; CDK9; MAPK9; CDK9; SRPK2; EEF2K; EEF2K; CDK9; EEF2K; MAPK9; EEF2K; SRPK2; MAPK9; MAPK9; CDK9; MAPK9; EEF2K; MAPK9; SRPK2; SRPK2; SRPK2; CDK9; SRPK2; EEF2K; SRPK2; MAPK9
sp|P0C1C7|W_NIPAVProteinWOS=NipahvirusOX=3052225GN=P/V/CPE=1SV=1	T394	MAPK	0.981	VQTADRQRPGTPMPKSRGIPI	GSK3	0.518	QRPGTPMPK	CDK9; CDK9; EEF2K; CDK9; MAPK9; CDK9; SRPK2; EEF2K; EEF2K; CDK9; EEF2K; MAPK9; EEF2K; SRPK2; MAPK9; MAPK9; CDK9; MAPK9; EEF2K; MAPK9; SRPK2; SRPK2; SRPK2; CDK9; SRPK2; EEF2K; SRPK2; MAPK9
sp|P0C1C7|W_NIPAVProteinWOS=NipahvirusOX=3052225GN=P/V/CPE=1SV=1	T394	MAPK	0.981	VQTADRQRPGTPMPKSRGIPI	GSK3	0.518	QRPGTPMPK	CDK9; CDK9; EEF2K; CDK9; MAPK9; CDK9; SRPK2; EEF2K; EEF2K; CDK9; EEF2K; MAPK9; EEF2K; SRPK2; MAPK9; MAPK9; CDK9; MAPK9; EEF2K; MAPK9; SRPK2; SRPK2; SRPK2; CDK9; SRPK2; EEF2K; SRPK2; MAPK9
sp|P0C1C7|W_NIPAVProteinWOS=NipahvirusOX=3052225GN=P/V/CPE=1SV=1	T394	MAPK	0.981	VQTADRQRPGTPMPKSRGIPI	GSK3	0.518	QRPGTPMPK	CDK9; CDK9; EEF2K; CDK9; MAPK9; CDK9; SRPK2; EEF2K; EEF2K; CDK9; EEF2K; MAPK9; EEF2K; SRPK2; MAPK9; MAPK9; CDK9; MAPK9; EEF2K; MAPK9; SRPK2; SRPK2; SRPK2; CDK9; SRPK2; EEF2K; SRPK2; MAPK9
sp|P0C1C7|W_NIPAVProteinWOS=NipahvirusOX=3052225GN=P/V/CPE=1SV=1	T394	MAPK	0.981	VQTADRQRPGTPMPKSRGIPI	GSK3	0.518	QRPGTPMPK	CDK9; CDK9; EEF2K; CDK9; MAPK9; CDK9; SRPK2; EEF2K; EEF2K; CDK9; EEF2K; MAPK9; EEF2K; SRPK2; MAPK9; MAPK9; CDK9; MAPK9; EEF2K; MAPK9; SRPK2; SRPK2; SRPK2; CDK9; SRPK2; EEF2K; SRPK2; MAPK9
sp|P0C1C7|W_NIPAVProteinWOS=NipahvirusOX=3052225GN=P/V/CPE=1SV=1	T394	MAPK	0.981	VQTADRQRPGTPMPKSRGIPI	GSK3	0.518	QRPGTPMPK	CDK9; CDK9; EEF2K; CDK9; MAPK9; CDK9; SRPK2; EEF2K; EEF2K; CDK9; EEF2K; MAPK9; EEF2K; SRPK2; MAPK9; MAPK9; CDK9; MAPK9; EEF2K; MAPK9; SRPK2; SRPK2; SRPK2; CDK9; SRPK2; EEF2K; SRPK2; MAPK9
sp|P0C1C7|W_NIPAVProteinWOS=NipahvirusOX=3052225GN=P/V/CPE=1SV=1	T394	MAPK	0.981	VQTADRQRPGTPMPKSRGIPI	GSK3	0.518	QRPGTPMPK	CDK9; CDK9; EEF2K; CDK9; MAPK9; CDK9; SRPK2; EEF2K; EEF2K; CDK9; EEF2K; MAPK9; EEF2K; SRPK2; MAPK9; MAPK9; CDK9; MAPK9; EEF2K; MAPK9; SRPK2; SRPK2; SRPK2; CDK9; SRPK2; EEF2K; SRPK2; MAPK9
sp|P0C1C7|W_NIPAVProteinWOS=NipahvirusOX=3052225GN=P/V/CPE=1SV=1	T394	MAPK	0.981	VQTADRQRPGTPMPKSRGIPI	GSK3	0.518	QRPGTPMPK	CDK9; CDK9; EEF2K; CDK9; MAPK9; CDK9; SRPK2; EEF2K; EEF2K; CDK9; EEF2K; MAPK9; EEF2K; SRPK2; MAPK9; MAPK9; CDK9; MAPK9; EEF2K; MAPK9; SRPK2; SRPK2; SRPK2; CDK9; SRPK2; EEF2K; SRPK2; MAPK9
sp|P0C1C7|W_NIPAVProteinWOS=NipahvirusOX=3052225GN=P/V/CPE=1SV=1	T394	MAPK	0.981	VQTADRQRPGTPMPKSRGIPI	GSK3	0.518	QRPGTPMPK	CDK9; CDK9; EEF2K; CDK9; MAPK9; CDK9; SRPK2; EEF2K; EEF2K; CDK9; EEF2K; MAPK9; EEF2K; SRPK2; MAPK9; MAPK9; CDK9; MAPK9; EEF2K; MAPK9; SRPK2; SRPK2; SRPK2; CDK9; SRPK2; EEF2K; SRPK2; MAPK9
sp|Q9IH62|GLYCP_NIPAVGlycoproteinGOS=NipahvirusOX=3052225GN=GPE=1SV=1	S440	MAPK	0.895	EISDQRLSIGSPSKIYDSLGQ	GSK3	0.502	LSIGSPSKI	EEF2K; EEF2K; MAPK9; MAPK9; MAPK9; EEF2K
sp|Q9IH62|GLYCP_NIPAVGlycoproteinGOS=NipahvirusOX=3052225GN=GPE=1SV=1	S440	MAPK	0.895	EISDQRLSIGSPSKIYDSLGQ	GSK3	0.502	LSIGSPSKI	EEF2K; EEF2K; MAPK9; MAPK9; MAPK9; EEF2K
sp|Q9IH62|GLYCP_NIPAVGlycoproteinGOS=NipahvirusOX=3052225GN=GPE=1SV=1	S440	MAPK	0.895	EISDQRLSIGSPSKIYDSLGQ	GSK3	0.502	LSIGSPSKI	EEF2K; EEF2K; MAPK9; MAPK9; MAPK9; EEF2K
sp|Q9IH62|GLYCP_NIPAVGlycoproteinGOS=NipahvirusOX=3052225GN=GPE=1SV=1	S440	MAPK	0.895	EISDQRLSIGSPSKIYDSLGQ	GSK3	0.502	LSIGSPSKI	EEF2K; EEF2K; MAPK9; MAPK9; MAPK9; EEF2K
sp|Q9IK90|MATRX_NIPAVMatrixproteinOS=NipahvirusOX=3052225GN=MPE=1SV=1	S20	MAPK	0.895	SESMEGVSDFSPSSWEHGGYL	GSK3	0.501	VSDFSPSSW	EEF2K; EEF2K; MAPK9; EEF2K; MAST2; MAPK9; MAPK9; EEF2K; MAPK9; MAST2; MAST2; MAST2; EEF2K; MAST2; MAPK9
sp|Q9IK90|MATRX_NIPAVMatrixproteinOS=NipahvirusOX=3052225GN=MPE=1SV=1	S20	MAPK	0.895	SESMEGVSDFSPSSWEHGGYL	GSK3	0.501	VSDFSPSSW	EEF2K; EEF2K; MAPK9; EEF2K; MAST2; MAPK9; MAPK9; EEF2K; MAPK9; MAST2; MAST2; MAST2; EEF2K; MAST2; MAPK9
sp|Q9IK90|MATRX_NIPAVMatrixproteinOS=NipahvirusOX=3052225GN=MPE=1SV=1	S20	MAPK	0.895	SESMEGVSDFSPSSWEHGGYL	GSK3	0.501	VSDFSPSSW	EEF2K; EEF2K; MAPK9; EEF2K; MAST2; MAPK9; MAPK9; EEF2K; MAPK9; MAST2; MAST2; MAST2; EEF2K; MAST2; MAPK9
sp|Q9IK90|MATRX_NIPAVMatrixproteinOS=NipahvirusOX=3052225GN=MPE=1SV=1	S20	MAPK	0.895	SESMEGVSDFSPSSWEHGGYL	GSK3	0.501	VSDFSPSSW	EEF2K; EEF2K; MAPK9; EEF2K; MAST2; MAPK9; MAPK9; EEF2K; MAPK9; MAST2; MAST2; MAST2; EEF2K; MAST2; MAPK9
sp|Q9IK90|MATRX_NIPAVMatrixproteinOS=NipahvirusOX=3052225GN=MPE=1SV=1	S20	MAPK	0.895	SESMEGVSDFSPSSWEHGGYL	GSK3	0.501	VSDFSPSSW	EEF2K; EEF2K; MAPK9; EEF2K; MAST2; MAPK9; MAPK9; EEF2K; MAPK9; MAST2; MAST2; MAST2; EEF2K; MAST2; MAPK9
sp|Q9IK90|MATRX_NIPAVMatrixproteinOS=NipahvirusOX=3052225GN=MPE=1SV=1	S20	MAPK	0.895	SESMEGVSDFSPSSWEHGGYL	GSK3	0.501	VSDFSPSSW	EEF2K; EEF2K; MAPK9; EEF2K; MAST2; MAPK9; MAPK9; EEF2K; MAPK9; MAST2; MAST2; MAST2; EEF2K; MAST2; MAPK9
sp|Q9IK90|MATRX_NIPAVMatrixproteinOS=NipahvirusOX=3052225GN=MPE=1SV=1	S20	MAPK	0.895	SESMEGVSDFSPSSWEHGGYL	GSK3	0.501	VSDFSPSSW	EEF2K; EEF2K; MAPK9; EEF2K; MAST2; MAPK9; MAPK9; EEF2K; MAPK9; MAST2; MAST2; MAST2; EEF2K; MAST2; MAPK9
sp|Q9IK90|MATRX_NIPAVMatrixproteinOS=NipahvirusOX=3052225GN=MPE=1SV=1	S20	MAPK	0.895	SESMEGVSDFSPSSWEHGGYL	GSK3	0.501	VSDFSPSSW	EEF2K; EEF2K; MAPK9; EEF2K; MAST2; MAPK9; MAPK9; EEF2K; MAPK9; MAST2; MAST2; MAST2; EEF2K; MAST2; MAPK9
sp|Q9IK90|MATRX_NIPAVMatrixproteinOS=NipahvirusOX=3052225GN=MPE=1SV=1	S20	MAPK	0.895	SESMEGVSDFSPSSWEHGGYL	GSK3	0.501	VSDFSPSSW	EEF2K; EEF2K; MAPK9; EEF2K; MAST2; MAPK9; MAPK9; EEF2K; MAPK9; MAST2; MAST2; MAST2; EEF2K; MAST2; MAPK9
sp|Q9IK91|PHOSP_NIPAVPhosphoproteinOS=NipahvirusOX=3052225GN=P/V/CPE=1SV=1	S434	MAPK	0.895	KSGATRHVRGSPPYQEGKSVN	GSK3	0.526	HVRGSPPYQ	EEF2K; EEF2K; MAPK9; MAPK9; MAPK9; EEF2K
sp|Q9IK91|PHOSP_NIPAVPhosphoproteinOS=NipahvirusOX=3052225GN=P/V/CPE=1SV=1	S434	MAPK	0.895	KSGATRHVRGSPPYQEGKSVN	GSK3	0.526	HVRGSPPYQ	EEF2K; EEF2K; MAPK9; MAPK9; MAPK9; EEF2K
sp|Q9IK91|PHOSP_NIPAVPhosphoproteinOS=NipahvirusOX=3052225GN=P/V/CPE=1SV=1	S434	MAPK	0.895	KSGATRHVRGSPPYQEGKSVN	GSK3	0.526	HVRGSPPYQ	EEF2K; EEF2K; MAPK9; MAPK9; MAPK9; EEF2K
sp|Q9IK91|PHOSP_NIPAVPhosphoproteinOS=NipahvirusOX=3052225GN=P/V/CPE=1SV=1	S434	MAPK	0.895	KSGATRHVRGSPPYQEGKSVN	GSK3	0.526	HVRGSPPYQ	EEF2K; EEF2K; MAPK9; MAPK9; MAPK9; EEF2K
sp|Q9IK91|PHOSP_NIPAVPhosphoproteinOS=NipahvirusOX=3052225GN=P/V/CPE=1SV=1	T394	MAPK	0.981	VQTADRQRPGTPMPKSRGIPI	GSK3	0.518	QRPGTPMPK	CDK9; CDK9; EEF2K; CDK9; MAPK9; CDK9; SRPK2; EEF2K; EEF2K; CDK9; EEF2K; MAPK9; EEF2K; SRPK2; MAPK9; MAPK9; CDK9; MAPK9; EEF2K; MAPK9; SRPK2; SRPK2; SRPK2; CDK9; SRPK2; EEF2K; SRPK2; MAPK9
sp|Q9IK91|PHOSP_NIPAVPhosphoproteinOS=NipahvirusOX=3052225GN=P/V/CPE=1SV=1	T394	MAPK	0.981	VQTADRQRPGTPMPKSRGIPI	GSK3	0.518	QRPGTPMPK	CDK9; CDK9; EEF2K; CDK9; MAPK9; CDK9; SRPK2; EEF2K; EEF2K; CDK9; EEF2K; MAPK9; EEF2K; SRPK2; MAPK9; MAPK9; CDK9; MAPK9; EEF2K; MAPK9; SRPK2; SRPK2; SRPK2; CDK9; SRPK2; EEF2K; SRPK2; MAPK9
sp|Q9IK91|PHOSP_NIPAVPhosphoproteinOS=NipahvirusOX=3052225GN=P/V/CPE=1SV=1	T394	MAPK	0.981	VQTADRQRPGTPMPKSRGIPI	GSK3	0.518	QRPGTPMPK	CDK9; CDK9; EEF2K; CDK9; MAPK9; CDK9; SRPK2; EEF2K; EEF2K; CDK9; EEF2K; MAPK9; EEF2K; SRPK2; MAPK9; MAPK9; CDK9; MAPK9; EEF2K; MAPK9; SRPK2; SRPK2; SRPK2; CDK9; SRPK2; EEF2K; SRPK2; MAPK9
sp|Q9IK91|PHOSP_NIPAVPhosphoproteinOS=NipahvirusOX=3052225GN=P/V/CPE=1SV=1	T394	MAPK	0.981	VQTADRQRPGTPMPKSRGIPI	GSK3	0.518	QRPGTPMPK	CDK9; CDK9; EEF2K; CDK9; MAPK9; CDK9; SRPK2; EEF2K; EEF2K; CDK9; EEF2K; MAPK9; EEF2K; SRPK2; MAPK9; MAPK9; CDK9; MAPK9; EEF2K; MAPK9; SRPK2; SRPK2; SRPK2; CDK9; SRPK2; EEF2K; SRPK2; MAPK9
sp|Q9IK91|PHOSP_NIPAVPhosphoproteinOS=NipahvirusOX=3052225GN=P/V/CPE=1SV=1	T394	MAPK	0.981	VQTADRQRPGTPMPKSRGIPI	GSK3	0.518	QRPGTPMPK	CDK9; CDK9; EEF2K; CDK9; MAPK9; CDK9; SRPK2; EEF2K; EEF2K; CDK9; EEF2K; MAPK9; EEF2K; SRPK2; MAPK9; MAPK9; CDK9; MAPK9; EEF2K; MAPK9; SRPK2; SRPK2; SRPK2; CDK9; SRPK2; EEF2K; SRPK2; MAPK9
sp|Q9IK91|PHOSP_NIPAVPhosphoproteinOS=NipahvirusOX=3052225GN=P/V/CPE=1SV=1	T394	MAPK	0.981	VQTADRQRPGTPMPKSRGIPI	GSK3	0.518	QRPGTPMPK	CDK9; CDK9; EEF2K; CDK9; MAPK9; CDK9; SRPK2; EEF2K; EEF2K; CDK9; EEF2K; MAPK9; EEF2K; SRPK2; MAPK9; MAPK9; CDK9; MAPK9; EEF2K; MAPK9; SRPK2; SRPK2; SRPK2; CDK9; SRPK2; EEF2K; SRPK2; MAPK9
sp|Q9IK91|PHOSP_NIPAVPhosphoproteinOS=NipahvirusOX=3052225GN=P/V/CPE=1SV=1	T394	MAPK	0.981	VQTADRQRPGTPMPKSRGIPI	GSK3	0.518	QRPGTPMPK	CDK9; CDK9; EEF2K; CDK9; MAPK9; CDK9; SRPK2; EEF2K; EEF2K; CDK9; EEF2K; MAPK9; EEF2K; SRPK2; MAPK9; MAPK9; CDK9; MAPK9; EEF2K; MAPK9; SRPK2; SRPK2; SRPK2; CDK9; SRPK2; EEF2K; SRPK2; MAPK9
sp|Q9IK91|PHOSP_NIPAVPhosphoproteinOS=NipahvirusOX=3052225GN=P/V/CPE=1SV=1	T394	MAPK	0.981	VQTADRQRPGTPMPKSRGIPI	GSK3	0.518	QRPGTPMPK	CDK9; CDK9; EEF2K; CDK9; MAPK9; CDK9; SRPK2; EEF2K; EEF2K; CDK9; EEF2K; MAPK9; EEF2K; SRPK2; MAPK9; MAPK9; CDK9; MAPK9; EEF2K; MAPK9; SRPK2; SRPK2; SRPK2; CDK9; SRPK2; EEF2K; SRPK2; MAPK9
sp|Q9IK91|PHOSP_NIPAVPhosphoproteinOS=NipahvirusOX=3052225GN=P/V/CPE=1SV=1	T394	MAPK	0.981	VQTADRQRPGTPMPKSRGIPI	GSK3	0.518	QRPGTPMPK	CDK9; CDK9; EEF2K; CDK9; MAPK9; CDK9; SRPK2; EEF2K; EEF2K; CDK9; EEF2K; MAPK9; EEF2K; SRPK2; MAPK9; MAPK9; CDK9; MAPK9; EEF2K; MAPK9; SRPK2; SRPK2; SRPK2; CDK9; SRPK2; EEF2K; SRPK2; MAPK9
sp|Q9IK91|PHOSP_NIPAVPhosphoproteinOS=NipahvirusOX=3052225GN=P/V/CPE=1SV=1	T394	MAPK	0.981	VQTADRQRPGTPMPKSRGIPI	GSK3	0.518	QRPGTPMPK	CDK9; CDK9; EEF2K; CDK9; MAPK9; CDK9; SRPK2; EEF2K; EEF2K; CDK9; EEF2K; MAPK9; EEF2K; SRPK2; MAPK9; MAPK9; CDK9; MAPK9; EEF2K; MAPK9; SRPK2; SRPK2; SRPK2; CDK9; SRPK2; EEF2K; SRPK2; MAPK9
sp|Q9IK91|PHOSP_NIPAVPhosphoproteinOS=NipahvirusOX=3052225GN=P/V/CPE=1SV=1	T394	MAPK	0.981	VQTADRQRPGTPMPKSRGIPI	GSK3	0.518	QRPGTPMPK	CDK9; CDK9; EEF2K; CDK9; MAPK9; CDK9; SRPK2; EEF2K; EEF2K; CDK9; EEF2K; MAPK9; EEF2K; SRPK2; MAPK9; MAPK9; CDK9; MAPK9; EEF2K; MAPK9; SRPK2; SRPK2; SRPK2; CDK9; SRPK2; EEF2K; SRPK2; MAPK9
sp|Q9IK91|PHOSP_NIPAVPhosphoproteinOS=NipahvirusOX=3052225GN=P/V/CPE=1SV=1	T394	MAPK	0.981	VQTADRQRPGTPMPKSRGIPI	GSK3	0.518	QRPGTPMPK	CDK9; CDK9; EEF2K; CDK9; MAPK9; CDK9; SRPK2; EEF2K; EEF2K; CDK9; EEF2K; MAPK9; EEF2K; SRPK2; MAPK9; MAPK9; CDK9; MAPK9; EEF2K; MAPK9; SRPK2; SRPK2; SRPK2; CDK9; SRPK2; EEF2K; SRPK2; MAPK9
sp|Q9IK91|PHOSP_NIPAVPhosphoproteinOS=NipahvirusOX=3052225GN=P/V/CPE=1SV=1	T394	MAPK	0.981	VQTADRQRPGTPMPKSRGIPI	GSK3	0.518	QRPGTPMPK	CDK9; CDK9; EEF2K; CDK9; MAPK9; CDK9; SRPK2; EEF2K; EEF2K; CDK9; EEF2K; MAPK9; EEF2K; SRPK2; MAPK9; MAPK9; CDK9; MAPK9; EEF2K; MAPK9; SRPK2; SRPK2; SRPK2; CDK9; SRPK2; EEF2K; SRPK2; MAPK9
sp|Q9IK91|PHOSP_NIPAVPhosphoproteinOS=NipahvirusOX=3052225GN=P/V/CPE=1SV=1	T394	MAPK	0.981	VQTADRQRPGTPMPKSRGIPI	GSK3	0.518	QRPGTPMPK	CDK9; CDK9; EEF2K; CDK9; MAPK9; CDK9; SRPK2; EEF2K; EEF2K; CDK9; EEF2K; MAPK9; EEF2K; SRPK2; MAPK9; MAPK9; CDK9; MAPK9; EEF2K; MAPK9; SRPK2; SRPK2; SRPK2; CDK9; SRPK2; EEF2K; SRPK2; MAPK9
sp|Q9IK91|PHOSP_NIPAVPhosphoproteinOS=NipahvirusOX=3052225GN=P/V/CPE=1SV=1	T394	MAPK	0.981	VQTADRQRPGTPMPKSRGIPI	GSK3	0.518	QRPGTPMPK	CDK9; CDK9; EEF2K; CDK9; MAPK9; CDK9; SRPK2; EEF2K; EEF2K; CDK9; EEF2K; MAPK9; EEF2K; SRPK2; MAPK9; MAPK9; CDK9; MAPK9; EEF2K; MAPK9; SRPK2; SRPK2; SRPK2; CDK9; SRPK2; EEF2K; SRPK2; MAPK9
sp|Q9IK91|PHOSP_NIPAVPhosphoproteinOS=NipahvirusOX=3052225GN=P/V/CPE=1SV=1	T394	MAPK	0.981	VQTADRQRPGTPMPKSRGIPI	GSK3	0.518	QRPGTPMPK	CDK9; CDK9; EEF2K; CDK9; MAPK9; CDK9; SRPK2; EEF2K; EEF2K; CDK9; EEF2K; MAPK9; EEF2K; SRPK2; MAPK9; MAPK9; CDK9; MAPK9; EEF2K; MAPK9; SRPK2; SRPK2; SRPK2; CDK9; SRPK2; EEF2K; SRPK2; MAPK9
sp|P0C1C7|W_NIPAVProteinWOS=NipahvirusOX=3052225GN=P/V/CPE=1SV=1	T394	Other	0.649	VQTADRQRPGTPMPKSRGIPI	GSK3	0.518	QRPGTPMPK	CDK9; CDK9; EEF2K; CDK9; MAPK9; CDK9; SRPK2; EEF2K; EEF2K; CDK9; EEF2K; MAPK9; EEF2K; SRPK2; MAPK9; MAPK9; CDK9; MAPK9; EEF2K; MAPK9; SRPK2; SRPK2; SRPK2; CDK9; SRPK2; EEF2K; SRPK2; MAPK9
sp|P0C1C7|W_NIPAVProteinWOS=NipahvirusOX=3052225GN=P/V/CPE=1SV=1	T394	Other	0.649	VQTADRQRPGTPMPKSRGIPI	GSK3	0.518	QRPGTPMPK	CDK9; CDK9; EEF2K; CDK9; MAPK9; CDK9; SRPK2; EEF2K; EEF2K; CDK9; EEF2K; MAPK9; EEF2K; SRPK2; MAPK9; MAPK9; CDK9; MAPK9; EEF2K; MAPK9; SRPK2; SRPK2; SRPK2; CDK9; SRPK2; EEF2K; SRPK2; MAPK9
sp|P0C1C7|W_NIPAVProteinWOS=NipahvirusOX=3052225GN=P/V/CPE=1SV=1	T394	Other	0.649	VQTADRQRPGTPMPKSRGIPI	GSK3	0.518	QRPGTPMPK	CDK9; CDK9; EEF2K; CDK9; MAPK9; CDK9; SRPK2; EEF2K; EEF2K; CDK9; EEF2K; MAPK9; EEF2K; SRPK2; MAPK9; MAPK9; CDK9; MAPK9; EEF2K; MAPK9; SRPK2; SRPK2; SRPK2; CDK9; SRPK2; EEF2K; SRPK2; MAPK9
sp|P0C1C7|W_NIPAVProteinWOS=NipahvirusOX=3052225GN=P/V/CPE=1SV=1	T394	Other	0.649	VQTADRQRPGTPMPKSRGIPI	GSK3	0.518	QRPGTPMPK	CDK9; CDK9; EEF2K; CDK9; MAPK9; CDK9; SRPK2; EEF2K; EEF2K; CDK9; EEF2K; MAPK9; EEF2K; SRPK2; MAPK9; MAPK9; CDK9; MAPK9; EEF2K; MAPK9; SRPK2; SRPK2; SRPK2; CDK9; SRPK2; EEF2K; SRPK2; MAPK9
sp|P0C1C7|W_NIPAVProteinWOS=NipahvirusOX=3052225GN=P/V/CPE=1SV=1	T394	Other	0.649	VQTADRQRPGTPMPKSRGIPI	GSK3	0.518	QRPGTPMPK	CDK9; CDK9; EEF2K; CDK9; MAPK9; CDK9; SRPK2; EEF2K; EEF2K; CDK9; EEF2K; MAPK9; EEF2K; SRPK2; MAPK9; MAPK9; CDK9; MAPK9; EEF2K; MAPK9; SRPK2; SRPK2; SRPK2; CDK9; SRPK2; EEF2K; SRPK2; MAPK9
sp|P0C1C7|W_NIPAVProteinWOS=NipahvirusOX=3052225GN=P/V/CPE=1SV=1	T394	Other	0.649	VQTADRQRPGTPMPKSRGIPI	GSK3	0.518	QRPGTPMPK	CDK9; CDK9; EEF2K; CDK9; MAPK9; CDK9; SRPK2; EEF2K; EEF2K; CDK9; EEF2K; MAPK9; EEF2K; SRPK2; MAPK9; MAPK9; CDK9; MAPK9; EEF2K; MAPK9; SRPK2; SRPK2; SRPK2; CDK9; SRPK2; EEF2K; SRPK2; MAPK9
sp|P0C1C7|W_NIPAVProteinWOS=NipahvirusOX=3052225GN=P/V/CPE=1SV=1	T394	Other	0.649	VQTADRQRPGTPMPKSRGIPI	GSK3	0.518	QRPGTPMPK	CDK9; CDK9; EEF2K; CDK9; MAPK9; CDK9; SRPK2; EEF2K; EEF2K; CDK9; EEF2K; MAPK9; EEF2K; SRPK2; MAPK9; MAPK9; CDK9; MAPK9; EEF2K; MAPK9; SRPK2; SRPK2; SRPK2; CDK9; SRPK2; EEF2K; SRPK2; MAPK9
sp|P0C1C7|W_NIPAVProteinWOS=NipahvirusOX=3052225GN=P/V/CPE=1SV=1	T394	Other	0.649	VQTADRQRPGTPMPKSRGIPI	GSK3	0.518	QRPGTPMPK	CDK9; CDK9; EEF2K; CDK9; MAPK9; CDK9; SRPK2; EEF2K; EEF2K; CDK9; EEF2K; MAPK9; EEF2K; SRPK2; MAPK9; MAPK9; CDK9; MAPK9; EEF2K; MAPK9; SRPK2; SRPK2; SRPK2; CDK9; SRPK2; EEF2K; SRPK2; MAPK9
sp|P0C1C7|W_NIPAVProteinWOS=NipahvirusOX=3052225GN=P/V/CPE=1SV=1	T394	Other	0.649	VQTADRQRPGTPMPKSRGIPI	GSK3	0.518	QRPGTPMPK	CDK9; CDK9; EEF2K; CDK9; MAPK9; CDK9; SRPK2; EEF2K; EEF2K; CDK9; EEF2K; MAPK9; EEF2K; SRPK2; MAPK9; MAPK9; CDK9; MAPK9; EEF2K; MAPK9; SRPK2; SRPK2; SRPK2; CDK9; SRPK2; EEF2K; SRPK2; MAPK9
sp|P0C1C7|W_NIPAVProteinWOS=NipahvirusOX=3052225GN=P/V/CPE=1SV=1	T394	Other	0.649	VQTADRQRPGTPMPKSRGIPI	GSK3	0.518	QRPGTPMPK	CDK9; CDK9; EEF2K; CDK9; MAPK9; CDK9; SRPK2; EEF2K; EEF2K; CDK9; EEF2K; MAPK9; EEF2K; SRPK2; MAPK9; MAPK9; CDK9; MAPK9; EEF2K; MAPK9; SRPK2; SRPK2; SRPK2; CDK9; SRPK2; EEF2K; SRPK2; MAPK9
sp|P0C1C7|W_NIPAVProteinWOS=NipahvirusOX=3052225GN=P/V/CPE=1SV=1	T394	Other	0.649	VQTADRQRPGTPMPKSRGIPI	GSK3	0.518	QRPGTPMPK	CDK9; CDK9; EEF2K; CDK9; MAPK9; CDK9; SRPK2; EEF2K; EEF2K; CDK9; EEF2K; MAPK9; EEF2K; SRPK2; MAPK9; MAPK9; CDK9; MAPK9; EEF2K; MAPK9; SRPK2; SRPK2; SRPK2; CDK9; SRPK2; EEF2K; SRPK2; MAPK9
sp|P0C1C7|W_NIPAVProteinWOS=NipahvirusOX=3052225GN=P/V/CPE=1SV=1	T394	Other	0.649	VQTADRQRPGTPMPKSRGIPI	GSK3	0.518	QRPGTPMPK	CDK9; CDK9; EEF2K; CDK9; MAPK9; CDK9; SRPK2; EEF2K; EEF2K; CDK9; EEF2K; MAPK9; EEF2K; SRPK2; MAPK9; MAPK9; CDK9; MAPK9; EEF2K; MAPK9; SRPK2; SRPK2; SRPK2; CDK9; SRPK2; EEF2K; SRPK2; MAPK9
sp|P0C1C7|W_NIPAVProteinWOS=NipahvirusOX=3052225GN=P/V/CPE=1SV=1	T394	Other	0.649	VQTADRQRPGTPMPKSRGIPI	GSK3	0.518	QRPGTPMPK	CDK9; CDK9; EEF2K; CDK9; MAPK9; CDK9; SRPK2; EEF2K; EEF2K; CDK9; EEF2K; MAPK9; EEF2K; SRPK2; MAPK9; MAPK9; CDK9; MAPK9; EEF2K; MAPK9; SRPK2; SRPK2; SRPK2; CDK9; SRPK2; EEF2K; SRPK2; MAPK9
sp|P0C1C7|W_NIPAVProteinWOS=NipahvirusOX=3052225GN=P/V/CPE=1SV=1	T394	Other	0.649	VQTADRQRPGTPMPKSRGIPI	GSK3	0.518	QRPGTPMPK	CDK9; CDK9; EEF2K; CDK9; MAPK9; CDK9; SRPK2; EEF2K; EEF2K; CDK9; EEF2K; MAPK9; EEF2K; SRPK2; MAPK9; MAPK9; CDK9; MAPK9; EEF2K; MAPK9; SRPK2; SRPK2; SRPK2; CDK9; SRPK2; EEF2K; SRPK2; MAPK9
sp|P0C1C7|W_NIPAVProteinWOS=NipahvirusOX=3052225GN=P/V/CPE=1SV=1	T394	Other	0.649	VQTADRQRPGTPMPKSRGIPI	GSK3	0.518	QRPGTPMPK	CDK9; CDK9; EEF2K; CDK9; MAPK9; CDK9; SRPK2; EEF2K; EEF2K; CDK9; EEF2K; MAPK9; EEF2K; SRPK2; MAPK9; MAPK9; CDK9; MAPK9; EEF2K; MAPK9; SRPK2; SRPK2; SRPK2; CDK9; SRPK2; EEF2K; SRPK2; MAPK9
sp|P0C1C7|W_NIPAVProteinWOS=NipahvirusOX=3052225GN=P/V/CPE=1SV=1	T394	Other	0.649	VQTADRQRPGTPMPKSRGIPI	GSK3	0.518	QRPGTPMPK	CDK9; CDK9; EEF2K; CDK9; MAPK9; CDK9; SRPK2; EEF2K; EEF2K; CDK9; EEF2K; MAPK9; EEF2K; SRPK2; MAPK9; MAPK9; CDK9; MAPK9; EEF2K; MAPK9; SRPK2; SRPK2; SRPK2; CDK9; SRPK2; EEF2K; SRPK2; MAPK9
sp|Q9IH62|GLYCP_NIPAVGlycoproteinGOS=NipahvirusOX=3052225GN=GPE=1SV=1	S440	Other	0.661	EISDQRLSIGSPSKIYDSLGQ	GSK3	0.502	LSIGSPSKI	EEF2K; EEF2K; MAPK9; MAPK9; MAPK9; EEF2K
sp|Q9IH62|GLYCP_NIPAVGlycoproteinGOS=NipahvirusOX=3052225GN=GPE=1SV=1	S440	Other	0.661	EISDQRLSIGSPSKIYDSLGQ	GSK3	0.502	LSIGSPSKI	EEF2K; EEF2K; MAPK9; MAPK9; MAPK9; EEF2K
sp|Q9IH62|GLYCP_NIPAVGlycoproteinGOS=NipahvirusOX=3052225GN=GPE=1SV=1	S440	Other	0.661	EISDQRLSIGSPSKIYDSLGQ	GSK3	0.502	LSIGSPSKI	EEF2K; EEF2K; MAPK9; MAPK9; MAPK9; EEF2K
sp|Q9IH62|GLYCP_NIPAVGlycoproteinGOS=NipahvirusOX=3052225GN=GPE=1SV=1	S440	Other	0.661	EISDQRLSIGSPSKIYDSLGQ	GSK3	0.502	LSIGSPSKI	EEF2K; EEF2K; MAPK9; MAPK9; MAPK9; EEF2K
sp|Q9IK90|MATRX_NIPAVMatrixproteinOS=NipahvirusOX=3052225GN=MPE=1SV=1	S20	Other	0.661	SESMEGVSDFSPSSWEHGGYL	GSK3	0.501	VSDFSPSSW	EEF2K; EEF2K; MAPK9; EEF2K; MAST2; MAPK9; MAPK9; EEF2K; MAPK9; MAST2; MAST2; MAST2; EEF2K; MAST2; MAPK9
sp|Q9IK90|MATRX_NIPAVMatrixproteinOS=NipahvirusOX=3052225GN=MPE=1SV=1	S20	Other	0.661	SESMEGVSDFSPSSWEHGGYL	GSK3	0.501	VSDFSPSSW	EEF2K; EEF2K; MAPK9; EEF2K; MAST2; MAPK9; MAPK9; EEF2K; MAPK9; MAST2; MAST2; MAST2; EEF2K; MAST2; MAPK9
sp|Q9IK90|MATRX_NIPAVMatrixproteinOS=NipahvirusOX=3052225GN=MPE=1SV=1	S20	Other	0.661	SESMEGVSDFSPSSWEHGGYL	GSK3	0.501	VSDFSPSSW	EEF2K; EEF2K; MAPK9; EEF2K; MAST2; MAPK9; MAPK9; EEF2K; MAPK9; MAST2; MAST2; MAST2; EEF2K; MAST2; MAPK9
sp|Q9IK90|MATRX_NIPAVMatrixproteinOS=NipahvirusOX=3052225GN=MPE=1SV=1	S20	Other	0.661	SESMEGVSDFSPSSWEHGGYL	GSK3	0.501	VSDFSPSSW	EEF2K; EEF2K; MAPK9; EEF2K; MAST2; MAPK9; MAPK9; EEF2K; MAPK9; MAST2; MAST2; MAST2; EEF2K; MAST2; MAPK9
sp|Q9IK90|MATRX_NIPAVMatrixproteinOS=NipahvirusOX=3052225GN=MPE=1SV=1	S20	Other	0.661	SESMEGVSDFSPSSWEHGGYL	GSK3	0.501	VSDFSPSSW	EEF2K; EEF2K; MAPK9; EEF2K; MAST2; MAPK9; MAPK9; EEF2K; MAPK9; MAST2; MAST2; MAST2; EEF2K; MAST2; MAPK9
sp|Q9IK90|MATRX_NIPAVMatrixproteinOS=NipahvirusOX=3052225GN=MPE=1SV=1	S20	Other	0.661	SESMEGVSDFSPSSWEHGGYL	GSK3	0.501	VSDFSPSSW	EEF2K; EEF2K; MAPK9; EEF2K; MAST2; MAPK9; MAPK9; EEF2K; MAPK9; MAST2; MAST2; MAST2; EEF2K; MAST2; MAPK9
sp|Q9IK90|MATRX_NIPAVMatrixproteinOS=NipahvirusOX=3052225GN=MPE=1SV=1	S20	Other	0.661	SESMEGVSDFSPSSWEHGGYL	GSK3	0.501	VSDFSPSSW	EEF2K; EEF2K; MAPK9; EEF2K; MAST2; MAPK9; MAPK9; EEF2K; MAPK9; MAST2; MAST2; MAST2; EEF2K; MAST2; MAPK9
sp|Q9IK90|MATRX_NIPAVMatrixproteinOS=NipahvirusOX=3052225GN=MPE=1SV=1	S20	Other	0.661	SESMEGVSDFSPSSWEHGGYL	GSK3	0.501	VSDFSPSSW	EEF2K; EEF2K; MAPK9; EEF2K; MAST2; MAPK9; MAPK9; EEF2K; MAPK9; MAST2; MAST2; MAST2; EEF2K; MAST2; MAPK9
sp|Q9IK90|MATRX_NIPAVMatrixproteinOS=NipahvirusOX=3052225GN=MPE=1SV=1	S20	Other	0.661	SESMEGVSDFSPSSWEHGGYL	GSK3	0.501	VSDFSPSSW	EEF2K; EEF2K; MAPK9; EEF2K; MAST2; MAPK9; MAPK9; EEF2K; MAPK9; MAST2; MAST2; MAST2; EEF2K; MAST2; MAPK9
sp|Q9IK91|PHOSP_NIPAVPhosphoproteinOS=NipahvirusOX=3052225GN=P/V/CPE=1SV=1	S434	Other	0.661	KSGATRHVRGSPPYQEGKSVN	GSK3	0.526	HVRGSPPYQ	EEF2K; EEF2K; MAPK9; MAPK9; MAPK9; EEF2K
sp|Q9IK91|PHOSP_NIPAVPhosphoproteinOS=NipahvirusOX=3052225GN=P/V/CPE=1SV=1	S434	Other	0.661	KSGATRHVRGSPPYQEGKSVN	GSK3	0.526	HVRGSPPYQ	EEF2K; EEF2K; MAPK9; MAPK9; MAPK9; EEF2K
sp|Q9IK91|PHOSP_NIPAVPhosphoproteinOS=NipahvirusOX=3052225GN=P/V/CPE=1SV=1	S434	Other	0.661	KSGATRHVRGSPPYQEGKSVN	GSK3	0.526	HVRGSPPYQ	EEF2K; EEF2K; MAPK9; MAPK9; MAPK9; EEF2K
sp|Q9IK91|PHOSP_NIPAVPhosphoproteinOS=NipahvirusOX=3052225GN=P/V/CPE=1SV=1	S434	Other	0.661	KSGATRHVRGSPPYQEGKSVN	GSK3	0.526	HVRGSPPYQ	EEF2K; EEF2K; MAPK9; MAPK9; MAPK9; EEF2K
sp|Q9IK91|PHOSP_NIPAVPhosphoproteinOS=NipahvirusOX=3052225GN=P/V/CPE=1SV=1	T394	Other	0.649	VQTADRQRPGTPMPKSRGIPI	GSK3	0.518	QRPGTPMPK	CDK9; CDK9; EEF2K; CDK9; MAPK9; CDK9; SRPK2; EEF2K; EEF2K; CDK9; EEF2K; MAPK9; EEF2K; SRPK2; MAPK9; MAPK9; CDK9; MAPK9; EEF2K; MAPK9; SRPK2; SRPK2; SRPK2; CDK9; SRPK2; EEF2K; SRPK2; MAPK9
sp|Q9IK91|PHOSP_NIPAVPhosphoproteinOS=NipahvirusOX=3052225GN=P/V/CPE=1SV=1	T394	Other	0.649	VQTADRQRPGTPMPKSRGIPI	GSK3	0.518	QRPGTPMPK	CDK9; CDK9; EEF2K; CDK9; MAPK9; CDK9; SRPK2; EEF2K; EEF2K; CDK9; EEF2K; MAPK9; EEF2K; SRPK2; MAPK9; MAPK9; CDK9; MAPK9; EEF2K; MAPK9; SRPK2; SRPK2; SRPK2; CDK9; SRPK2; EEF2K; SRPK2; MAPK9
sp|Q9IK91|PHOSP_NIPAVPhosphoproteinOS=NipahvirusOX=3052225GN=P/V/CPE=1SV=1	T394	Other	0.649	VQTADRQRPGTPMPKSRGIPI	GSK3	0.518	QRPGTPMPK	CDK9; CDK9; EEF2K; CDK9; MAPK9; CDK9; SRPK2; EEF2K; EEF2K; CDK9; EEF2K; MAPK9; EEF2K; SRPK2; MAPK9; MAPK9; CDK9; MAPK9; EEF2K; MAPK9; SRPK2; SRPK2; SRPK2; CDK9; SRPK2; EEF2K; SRPK2; MAPK9
sp|Q9IK91|PHOSP_NIPAVPhosphoproteinOS=NipahvirusOX=3052225GN=P/V/CPE=1SV=1	T394	Other	0.649	VQTADRQRPGTPMPKSRGIPI	GSK3	0.518	QRPGTPMPK	CDK9; CDK9; EEF2K; CDK9; MAPK9; CDK9; SRPK2; EEF2K; EEF2K; CDK9; EEF2K; MAPK9; EEF2K; SRPK2; MAPK9; MAPK9; CDK9; MAPK9; EEF2K; MAPK9; SRPK2; SRPK2; SRPK2; CDK9; SRPK2; EEF2K; SRPK2; MAPK9
sp|Q9IK91|PHOSP_NIPAVPhosphoproteinOS=NipahvirusOX=3052225GN=P/V/CPE=1SV=1	T394	Other	0.649	VQTADRQRPGTPMPKSRGIPI	GSK3	0.518	QRPGTPMPK	CDK9; CDK9; EEF2K; CDK9; MAPK9; CDK9; SRPK2; EEF2K; EEF2K; CDK9; EEF2K; MAPK9; EEF2K; SRPK2; MAPK9; MAPK9; CDK9; MAPK9; EEF2K; MAPK9; SRPK2; SRPK2; SRPK2; CDK9; SRPK2; EEF2K; SRPK2; MAPK9
sp|Q9IK91|PHOSP_NIPAVPhosphoproteinOS=NipahvirusOX=3052225GN=P/V/CPE=1SV=1	T394	Other	0.649	VQTADRQRPGTPMPKSRGIPI	GSK3	0.518	QRPGTPMPK	CDK9; CDK9; EEF2K; CDK9; MAPK9; CDK9; SRPK2; EEF2K; EEF2K; CDK9; EEF2K; MAPK9; EEF2K; SRPK2; MAPK9; MAPK9; CDK9; MAPK9; EEF2K; MAPK9; SRPK2; SRPK2; SRPK2; CDK9; SRPK2; EEF2K; SRPK2; MAPK9
sp|Q9IK91|PHOSP_NIPAVPhosphoproteinOS=NipahvirusOX=3052225GN=P/V/CPE=1SV=1	T394	Other	0.649	VQTADRQRPGTPMPKSRGIPI	GSK3	0.518	QRPGTPMPK	CDK9; CDK9; EEF2K; CDK9; MAPK9; CDK9; SRPK2; EEF2K; EEF2K; CDK9; EEF2K; MAPK9; EEF2K; SRPK2; MAPK9; MAPK9; CDK9; MAPK9; EEF2K; MAPK9; SRPK2; SRPK2; SRPK2; CDK9; SRPK2; EEF2K; SRPK2; MAPK9
sp|Q9IK91|PHOSP_NIPAVPhosphoproteinOS=NipahvirusOX=3052225GN=P/V/CPE=1SV=1	T394	Other	0.649	VQTADRQRPGTPMPKSRGIPI	GSK3	0.518	QRPGTPMPK	CDK9; CDK9; EEF2K; CDK9; MAPK9; CDK9; SRPK2; EEF2K; EEF2K; CDK9; EEF2K; MAPK9; EEF2K; SRPK2; MAPK9; MAPK9; CDK9; MAPK9; EEF2K; MAPK9; SRPK2; SRPK2; SRPK2; CDK9; SRPK2; EEF2K; SRPK2; MAPK9
sp|Q9IK91|PHOSP_NIPAVPhosphoproteinOS=NipahvirusOX=3052225GN=P/V/CPE=1SV=1	T394	Other	0.649	VQTADRQRPGTPMPKSRGIPI	GSK3	0.518	QRPGTPMPK	CDK9; CDK9; EEF2K; CDK9; MAPK9; CDK9; SRPK2; EEF2K; EEF2K; CDK9; EEF2K; MAPK9; EEF2K; SRPK2; MAPK9; MAPK9; CDK9; MAPK9; EEF2K; MAPK9; SRPK2; SRPK2; SRPK2; CDK9; SRPK2; EEF2K; SRPK2; MAPK9
sp|Q9IK91|PHOSP_NIPAVPhosphoproteinOS=NipahvirusOX=3052225GN=P/V/CPE=1SV=1	T394	Other	0.649	VQTADRQRPGTPMPKSRGIPI	GSK3	0.518	QRPGTPMPK	CDK9; CDK9; EEF2K; CDK9; MAPK9; CDK9; SRPK2; EEF2K; EEF2K; CDK9; EEF2K; MAPK9; EEF2K; SRPK2; MAPK9; MAPK9; CDK9; MAPK9; EEF2K; MAPK9; SRPK2; SRPK2; SRPK2; CDK9; SRPK2; EEF2K; SRPK2; MAPK9
sp|Q9IK91|PHOSP_NIPAVPhosphoproteinOS=NipahvirusOX=3052225GN=P/V/CPE=1SV=1	T394	Other	0.649	VQTADRQRPGTPMPKSRGIPI	GSK3	0.518	QRPGTPMPK	CDK9; CDK9; EEF2K; CDK9; MAPK9; CDK9; SRPK2; EEF2K; EEF2K; CDK9; EEF2K; MAPK9; EEF2K; SRPK2; MAPK9; MAPK9; CDK9; MAPK9; EEF2K; MAPK9; SRPK2; SRPK2; SRPK2; CDK9; SRPK2; EEF2K; SRPK2; MAPK9
sp|Q9IK91|PHOSP_NIPAVPhosphoproteinOS=NipahvirusOX=3052225GN=P/V/CPE=1SV=1	T394	Other	0.649	VQTADRQRPGTPMPKSRGIPI	GSK3	0.518	QRPGTPMPK	CDK9; CDK9; EEF2K; CDK9; MAPK9; CDK9; SRPK2; EEF2K; EEF2K; CDK9; EEF2K; MAPK9; EEF2K; SRPK2; MAPK9; MAPK9; CDK9; MAPK9; EEF2K; MAPK9; SRPK2; SRPK2; SRPK2; CDK9; SRPK2; EEF2K; SRPK2; MAPK9
sp|Q9IK91|PHOSP_NIPAVPhosphoproteinOS=NipahvirusOX=3052225GN=P/V/CPE=1SV=1	T394	Other	0.649	VQTADRQRPGTPMPKSRGIPI	GSK3	0.518	QRPGTPMPK	CDK9; CDK9; EEF2K; CDK9; MAPK9; CDK9; SRPK2; EEF2K; EEF2K; CDK9; EEF2K; MAPK9; EEF2K; SRPK2; MAPK9; MAPK9; CDK9; MAPK9; EEF2K; MAPK9; SRPK2; SRPK2; SRPK2; CDK9; SRPK2; EEF2K; SRPK2; MAPK9
sp|Q9IK91|PHOSP_NIPAVPhosphoproteinOS=NipahvirusOX=3052225GN=P/V/CPE=1SV=1	T394	Other	0.649	VQTADRQRPGTPMPKSRGIPI	GSK3	0.518	QRPGTPMPK	CDK9; CDK9; EEF2K; CDK9; MAPK9; CDK9; SRPK2; EEF2K; EEF2K; CDK9; EEF2K; MAPK9; EEF2K; SRPK2; MAPK9; MAPK9; CDK9; MAPK9; EEF2K; MAPK9; SRPK2; SRPK2; SRPK2; CDK9; SRPK2; EEF2K; SRPK2; MAPK9
sp|Q9IK91|PHOSP_NIPAVPhosphoproteinOS=NipahvirusOX=3052225GN=P/V/CPE=1SV=1	T394	Other	0.649	VQTADRQRPGTPMPKSRGIPI	GSK3	0.518	QRPGTPMPK	CDK9; CDK9; EEF2K; CDK9; MAPK9; CDK9; SRPK2; EEF2K; EEF2K; CDK9; EEF2K; MAPK9; EEF2K; SRPK2; MAPK9; MAPK9; CDK9; MAPK9; EEF2K; MAPK9; SRPK2; SRPK2; SRPK2; CDK9; SRPK2; EEF2K; SRPK2; MAPK9
sp|Q9IK91|PHOSP_NIPAVPhosphoproteinOS=NipahvirusOX=3052225GN=P/V/CPE=1SV=1	T394	Other	0.649	VQTADRQRPGTPMPKSRGIPI	GSK3	0.518	QRPGTPMPK	CDK9; CDK9; EEF2K; CDK9; MAPK9; CDK9; SRPK2; EEF2K; EEF2K; CDK9; EEF2K; MAPK9; EEF2K; SRPK2; MAPK9; MAPK9; CDK9; MAPK9; EEF2K; MAPK9; SRPK2; SRPK2; SRPK2; CDK9; SRPK2; EEF2K; SRPK2; MAPK9
sp|P0C1C7|W_NIPAVProteinWOS=NipahvirusOX=3052225GN=P/V/CPE=1SV=1	T394	PKA	0.996	VQTADRQRPGTPMPKSRGIPI	GSK3	0.518	QRPGTPMPK	CDK9; CDK9; EEF2K; CDK9; MAPK9; CDK9; SRPK2; EEF2K; EEF2K; CDK9; EEF2K; MAPK9; EEF2K; SRPK2; MAPK9; MAPK9; CDK9; MAPK9; EEF2K; MAPK9; SRPK2; SRPK2; SRPK2; CDK9; SRPK2; EEF2K; SRPK2; MAPK9
sp|P0C1C7|W_NIPAVProteinWOS=NipahvirusOX=3052225GN=P/V/CPE=1SV=1	T394	PKA	0.996	VQTADRQRPGTPMPKSRGIPI	GSK3	0.518	QRPGTPMPK	CDK9; CDK9; EEF2K; CDK9; MAPK9; CDK9; SRPK2; EEF2K; EEF2K; CDK9; EEF2K; MAPK9; EEF2K; SRPK2; MAPK9; MAPK9; CDK9; MAPK9; EEF2K; MAPK9; SRPK2; SRPK2; SRPK2; CDK9; SRPK2; EEF2K; SRPK2; MAPK9
sp|P0C1C7|W_NIPAVProteinWOS=NipahvirusOX=3052225GN=P/V/CPE=1SV=1	T394	PKA	0.996	VQTADRQRPGTPMPKSRGIPI	GSK3	0.518	QRPGTPMPK	CDK9; CDK9; EEF2K; CDK9; MAPK9; CDK9; SRPK2; EEF2K; EEF2K; CDK9; EEF2K; MAPK9; EEF2K; SRPK2; MAPK9; MAPK9; CDK9; MAPK9; EEF2K; MAPK9; SRPK2; SRPK2; SRPK2; CDK9; SRPK2; EEF2K; SRPK2; MAPK9
sp|P0C1C7|W_NIPAVProteinWOS=NipahvirusOX=3052225GN=P/V/CPE=1SV=1	T394	PKA	0.996	VQTADRQRPGTPMPKSRGIPI	GSK3	0.518	QRPGTPMPK	CDK9; CDK9; EEF2K; CDK9; MAPK9; CDK9; SRPK2; EEF2K; EEF2K; CDK9; EEF2K; MAPK9; EEF2K; SRPK2; MAPK9; MAPK9; CDK9; MAPK9; EEF2K; MAPK9; SRPK2; SRPK2; SRPK2; CDK9; SRPK2; EEF2K; SRPK2; MAPK9
sp|P0C1C7|W_NIPAVProteinWOS=NipahvirusOX=3052225GN=P/V/CPE=1SV=1	T394	PKA	0.996	VQTADRQRPGTPMPKSRGIPI	GSK3	0.518	QRPGTPMPK	CDK9; CDK9; EEF2K; CDK9; MAPK9; CDK9; SRPK2; EEF2K; EEF2K; CDK9; EEF2K; MAPK9; EEF2K; SRPK2; MAPK9; MAPK9; CDK9; MAPK9; EEF2K; MAPK9; SRPK2; SRPK2; SRPK2; CDK9; SRPK2; EEF2K; SRPK2; MAPK9
sp|P0C1C7|W_NIPAVProteinWOS=NipahvirusOX=3052225GN=P/V/CPE=1SV=1	T394	PKA	0.996	VQTADRQRPGTPMPKSRGIPI	GSK3	0.518	QRPGTPMPK	CDK9; CDK9; EEF2K; CDK9; MAPK9; CDK9; SRPK2; EEF2K; EEF2K; CDK9; EEF2K; MAPK9; EEF2K; SRPK2; MAPK9; MAPK9; CDK9; MAPK9; EEF2K; MAPK9; SRPK2; SRPK2; SRPK2; CDK9; SRPK2; EEF2K; SRPK2; MAPK9
sp|P0C1C7|W_NIPAVProteinWOS=NipahvirusOX=3052225GN=P/V/CPE=1SV=1	T394	PKA	0.996	VQTADRQRPGTPMPKSRGIPI	GSK3	0.518	QRPGTPMPK	CDK9; CDK9; EEF2K; CDK9; MAPK9; CDK9; SRPK2; EEF2K; EEF2K; CDK9; EEF2K; MAPK9; EEF2K; SRPK2; MAPK9; MAPK9; CDK9; MAPK9; EEF2K; MAPK9; SRPK2; SRPK2; SRPK2; CDK9; SRPK2; EEF2K; SRPK2; MAPK9
sp|P0C1C7|W_NIPAVProteinWOS=NipahvirusOX=3052225GN=P/V/CPE=1SV=1	T394	PKA	0.996	VQTADRQRPGTPMPKSRGIPI	GSK3	0.518	QRPGTPMPK	CDK9; CDK9; EEF2K; CDK9; MAPK9; CDK9; SRPK2; EEF2K; EEF2K; CDK9; EEF2K; MAPK9; EEF2K; SRPK2; MAPK9; MAPK9; CDK9; MAPK9; EEF2K; MAPK9; SRPK2; SRPK2; SRPK2; CDK9; SRPK2; EEF2K; SRPK2; MAPK9
sp|P0C1C7|W_NIPAVProteinWOS=NipahvirusOX=3052225GN=P/V/CPE=1SV=1	T394	PKA	0.996	VQTADRQRPGTPMPKSRGIPI	GSK3	0.518	QRPGTPMPK	CDK9; CDK9; EEF2K; CDK9; MAPK9; CDK9; SRPK2; EEF2K; EEF2K; CDK9; EEF2K; MAPK9; EEF2K; SRPK2; MAPK9; MAPK9; CDK9; MAPK9; EEF2K; MAPK9; SRPK2; SRPK2; SRPK2; CDK9; SRPK2; EEF2K; SRPK2; MAPK9
sp|P0C1C7|W_NIPAVProteinWOS=NipahvirusOX=3052225GN=P/V/CPE=1SV=1	T394	PKA	0.996	VQTADRQRPGTPMPKSRGIPI	GSK3	0.518	QRPGTPMPK	CDK9; CDK9; EEF2K; CDK9; MAPK9; CDK9; SRPK2; EEF2K; EEF2K; CDK9; EEF2K; MAPK9; EEF2K; SRPK2; MAPK9; MAPK9; CDK9; MAPK9; EEF2K; MAPK9; SRPK2; SRPK2; SRPK2; CDK9; SRPK2; EEF2K; SRPK2; MAPK9
sp|P0C1C7|W_NIPAVProteinWOS=NipahvirusOX=3052225GN=P/V/CPE=1SV=1	T394	PKA	0.996	VQTADRQRPGTPMPKSRGIPI	GSK3	0.518	QRPGTPMPK	CDK9; CDK9; EEF2K; CDK9; MAPK9; CDK9; SRPK2; EEF2K; EEF2K; CDK9; EEF2K; MAPK9; EEF2K; SRPK2; MAPK9; MAPK9; CDK9; MAPK9; EEF2K; MAPK9; SRPK2; SRPK2; SRPK2; CDK9; SRPK2; EEF2K; SRPK2; MAPK9
sp|P0C1C7|W_NIPAVProteinWOS=NipahvirusOX=3052225GN=P/V/CPE=1SV=1	T394	PKA	0.996	VQTADRQRPGTPMPKSRGIPI	GSK3	0.518	QRPGTPMPK	CDK9; CDK9; EEF2K; CDK9; MAPK9; CDK9; SRPK2; EEF2K; EEF2K; CDK9; EEF2K; MAPK9; EEF2K; SRPK2; MAPK9; MAPK9; CDK9; MAPK9; EEF2K; MAPK9; SRPK2; SRPK2; SRPK2; CDK9; SRPK2; EEF2K; SRPK2; MAPK9
sp|P0C1C7|W_NIPAVProteinWOS=NipahvirusOX=3052225GN=P/V/CPE=1SV=1	T394	PKA	0.996	VQTADRQRPGTPMPKSRGIPI	GSK3	0.518	QRPGTPMPK	CDK9; CDK9; EEF2K; CDK9; MAPK9; CDK9; SRPK2; EEF2K; EEF2K; CDK9; EEF2K; MAPK9; EEF2K; SRPK2; MAPK9; MAPK9; CDK9; MAPK9; EEF2K; MAPK9; SRPK2; SRPK2; SRPK2; CDK9; SRPK2; EEF2K; SRPK2; MAPK9
sp|P0C1C7|W_NIPAVProteinWOS=NipahvirusOX=3052225GN=P/V/CPE=1SV=1	T394	PKA	0.996	VQTADRQRPGTPMPKSRGIPI	GSK3	0.518	QRPGTPMPK	CDK9; CDK9; EEF2K; CDK9; MAPK9; CDK9; SRPK2; EEF2K; EEF2K; CDK9; EEF2K; MAPK9; EEF2K; SRPK2; MAPK9; MAPK9; CDK9; MAPK9; EEF2K; MAPK9; SRPK2; SRPK2; SRPK2; CDK9; SRPK2; EEF2K; SRPK2; MAPK9
sp|P0C1C7|W_NIPAVProteinWOS=NipahvirusOX=3052225GN=P/V/CPE=1SV=1	T394	PKA	0.996	VQTADRQRPGTPMPKSRGIPI	GSK3	0.518	QRPGTPMPK	CDK9; CDK9; EEF2K; CDK9; MAPK9; CDK9; SRPK2; EEF2K; EEF2K; CDK9; EEF2K; MAPK9; EEF2K; SRPK2; MAPK9; MAPK9; CDK9; MAPK9; EEF2K; MAPK9; SRPK2; SRPK2; SRPK2; CDK9; SRPK2; EEF2K; SRPK2; MAPK9
sp|P0C1C7|W_NIPAVProteinWOS=NipahvirusOX=3052225GN=P/V/CPE=1SV=1	T394	PKA	0.996	VQTADRQRPGTPMPKSRGIPI	GSK3	0.518	QRPGTPMPK	CDK9; CDK9; EEF2K; CDK9; MAPK9; CDK9; SRPK2; EEF2K; EEF2K; CDK9; EEF2K; MAPK9; EEF2K; SRPK2; MAPK9; MAPK9; CDK9; MAPK9; EEF2K; MAPK9; SRPK2; SRPK2; SRPK2; CDK9; SRPK2; EEF2K; SRPK2; MAPK9
sp|Q9IK91|PHOSP_NIPAVPhosphoproteinOS=NipahvirusOX=3052225GN=P/V/CPE=1SV=1	S434	PKA	0.903	KSGATRHVRGSPPYQEGKSVN	GSK3	0.526	HVRGSPPYQ	EEF2K; EEF2K; MAPK9; MAPK9; MAPK9; EEF2K
sp|Q9IK91|PHOSP_NIPAVPhosphoproteinOS=NipahvirusOX=3052225GN=P/V/CPE=1SV=1	S434	PKA	0.903	KSGATRHVRGSPPYQEGKSVN	GSK3	0.526	HVRGSPPYQ	EEF2K; EEF2K; MAPK9; MAPK9; MAPK9; EEF2K
sp|Q9IK91|PHOSP_NIPAVPhosphoproteinOS=NipahvirusOX=3052225GN=P/V/CPE=1SV=1	S434	PKA	0.903	KSGATRHVRGSPPYQEGKSVN	GSK3	0.526	HVRGSPPYQ	EEF2K; EEF2K; MAPK9; MAPK9; MAPK9; EEF2K
sp|Q9IK91|PHOSP_NIPAVPhosphoproteinOS=NipahvirusOX=3052225GN=P/V/CPE=1SV=1	S434	PKA	0.903	KSGATRHVRGSPPYQEGKSVN	GSK3	0.526	HVRGSPPYQ	EEF2K; EEF2K; MAPK9; MAPK9; MAPK9; EEF2K
sp|Q9IK91|PHOSP_NIPAVPhosphoproteinOS=NipahvirusOX=3052225GN=P/V/CPE=1SV=1	T394	PKA	0.996	VQTADRQRPGTPMPKSRGIPI	GSK3	0.518	QRPGTPMPK	CDK9; CDK9; EEF2K; CDK9; MAPK9; CDK9; SRPK2; EEF2K; EEF2K; CDK9; EEF2K; MAPK9; EEF2K; SRPK2; MAPK9; MAPK9; CDK9; MAPK9; EEF2K; MAPK9; SRPK2; SRPK2; SRPK2; CDK9; SRPK2; EEF2K; SRPK2; MAPK9
sp|Q9IK91|PHOSP_NIPAVPhosphoproteinOS=NipahvirusOX=3052225GN=P/V/CPE=1SV=1	T394	PKA	0.996	VQTADRQRPGTPMPKSRGIPI	GSK3	0.518	QRPGTPMPK	CDK9; CDK9; EEF2K; CDK9; MAPK9; CDK9; SRPK2; EEF2K; EEF2K; CDK9; EEF2K; MAPK9; EEF2K; SRPK2; MAPK9; MAPK9; CDK9; MAPK9; EEF2K; MAPK9; SRPK2; SRPK2; SRPK2; CDK9; SRPK2; EEF2K; SRPK2; MAPK9
sp|Q9IK91|PHOSP_NIPAVPhosphoproteinOS=NipahvirusOX=3052225GN=P/V/CPE=1SV=1	T394	PKA	0.996	VQTADRQRPGTPMPKSRGIPI	GSK3	0.518	QRPGTPMPK	CDK9; CDK9; EEF2K; CDK9; MAPK9; CDK9; SRPK2; EEF2K; EEF2K; CDK9; EEF2K; MAPK9; EEF2K; SRPK2; MAPK9; MAPK9; CDK9; MAPK9; EEF2K; MAPK9; SRPK2; SRPK2; SRPK2; CDK9; SRPK2; EEF2K; SRPK2; MAPK9
sp|Q9IK91|PHOSP_NIPAVPhosphoproteinOS=NipahvirusOX=3052225GN=P/V/CPE=1SV=1	T394	PKA	0.996	VQTADRQRPGTPMPKSRGIPI	GSK3	0.518	QRPGTPMPK	CDK9; CDK9; EEF2K; CDK9; MAPK9; CDK9; SRPK2; EEF2K; EEF2K; CDK9; EEF2K; MAPK9; EEF2K; SRPK2; MAPK9; MAPK9; CDK9; MAPK9; EEF2K; MAPK9; SRPK2; SRPK2; SRPK2; CDK9; SRPK2; EEF2K; SRPK2; MAPK9
sp|Q9IK91|PHOSP_NIPAVPhosphoproteinOS=NipahvirusOX=3052225GN=P/V/CPE=1SV=1	T394	PKA	0.996	VQTADRQRPGTPMPKSRGIPI	GSK3	0.518	QRPGTPMPK	CDK9; CDK9; EEF2K; CDK9; MAPK9; CDK9; SRPK2; EEF2K; EEF2K; CDK9; EEF2K; MAPK9; EEF2K; SRPK2; MAPK9; MAPK9; CDK9; MAPK9; EEF2K; MAPK9; SRPK2; SRPK2; SRPK2; CDK9; SRPK2; EEF2K; SRPK2; MAPK9
sp|Q9IK91|PHOSP_NIPAVPhosphoproteinOS=NipahvirusOX=3052225GN=P/V/CPE=1SV=1	T394	PKA	0.996	VQTADRQRPGTPMPKSRGIPI	GSK3	0.518	QRPGTPMPK	CDK9; CDK9; EEF2K; CDK9; MAPK9; CDK9; SRPK2; EEF2K; EEF2K; CDK9; EEF2K; MAPK9; EEF2K; SRPK2; MAPK9; MAPK9; CDK9; MAPK9; EEF2K; MAPK9; SRPK2; SRPK2; SRPK2; CDK9; SRPK2; EEF2K; SRPK2; MAPK9
sp|Q9IK91|PHOSP_NIPAVPhosphoproteinOS=NipahvirusOX=3052225GN=P/V/CPE=1SV=1	T394	PKA	0.996	VQTADRQRPGTPMPKSRGIPI	GSK3	0.518	QRPGTPMPK	CDK9; CDK9; EEF2K; CDK9; MAPK9; CDK9; SRPK2; EEF2K; EEF2K; CDK9; EEF2K; MAPK9; EEF2K; SRPK2; MAPK9; MAPK9; CDK9; MAPK9; EEF2K; MAPK9; SRPK2; SRPK2; SRPK2; CDK9; SRPK2; EEF2K; SRPK2; MAPK9
sp|Q9IK91|PHOSP_NIPAVPhosphoproteinOS=NipahvirusOX=3052225GN=P/V/CPE=1SV=1	T394	PKA	0.996	VQTADRQRPGTPMPKSRGIPI	GSK3	0.518	QRPGTPMPK	CDK9; CDK9; EEF2K; CDK9; MAPK9; CDK9; SRPK2; EEF2K; EEF2K; CDK9; EEF2K; MAPK9; EEF2K; SRPK2; MAPK9; MAPK9; CDK9; MAPK9; EEF2K; MAPK9; SRPK2; SRPK2; SRPK2; CDK9; SRPK2; EEF2K; SRPK2; MAPK9
sp|Q9IK91|PHOSP_NIPAVPhosphoproteinOS=NipahvirusOX=3052225GN=P/V/CPE=1SV=1	T394	PKA	0.996	VQTADRQRPGTPMPKSRGIPI	GSK3	0.518	QRPGTPMPK	CDK9; CDK9; EEF2K; CDK9; MAPK9; CDK9; SRPK2; EEF2K; EEF2K; CDK9; EEF2K; MAPK9; EEF2K; SRPK2; MAPK9; MAPK9; CDK9; MAPK9; EEF2K; MAPK9; SRPK2; SRPK2; SRPK2; CDK9; SRPK2; EEF2K; SRPK2; MAPK9
sp|Q9IK91|PHOSP_NIPAVPhosphoproteinOS=NipahvirusOX=3052225GN=P/V/CPE=1SV=1	T394	PKA	0.996	VQTADRQRPGTPMPKSRGIPI	GSK3	0.518	QRPGTPMPK	CDK9; CDK9; EEF2K; CDK9; MAPK9; CDK9; SRPK2; EEF2K; EEF2K; CDK9; EEF2K; MAPK9; EEF2K; SRPK2; MAPK9; MAPK9; CDK9; MAPK9; EEF2K; MAPK9; SRPK2; SRPK2; SRPK2; CDK9; SRPK2; EEF2K; SRPK2; MAPK9
sp|Q9IK91|PHOSP_NIPAVPhosphoproteinOS=NipahvirusOX=3052225GN=P/V/CPE=1SV=1	T394	PKA	0.996	VQTADRQRPGTPMPKSRGIPI	GSK3	0.518	QRPGTPMPK	CDK9; CDK9; EEF2K; CDK9; MAPK9; CDK9; SRPK2; EEF2K; EEF2K; CDK9; EEF2K; MAPK9; EEF2K; SRPK2; MAPK9; MAPK9; CDK9; MAPK9; EEF2K; MAPK9; SRPK2; SRPK2; SRPK2; CDK9; SRPK2; EEF2K; SRPK2; MAPK9
sp|Q9IK91|PHOSP_NIPAVPhosphoproteinOS=NipahvirusOX=3052225GN=P/V/CPE=1SV=1	T394	PKA	0.996	VQTADRQRPGTPMPKSRGIPI	GSK3	0.518	QRPGTPMPK	CDK9; CDK9; EEF2K; CDK9; MAPK9; CDK9; SRPK2; EEF2K; EEF2K; CDK9; EEF2K; MAPK9; EEF2K; SRPK2; MAPK9; MAPK9; CDK9; MAPK9; EEF2K; MAPK9; SRPK2; SRPK2; SRPK2; CDK9; SRPK2; EEF2K; SRPK2; MAPK9
sp|Q9IK91|PHOSP_NIPAVPhosphoproteinOS=NipahvirusOX=3052225GN=P/V/CPE=1SV=1	T394	PKA	0.996	VQTADRQRPGTPMPKSRGIPI	GSK3	0.518	QRPGTPMPK	CDK9; CDK9; EEF2K; CDK9; MAPK9; CDK9; SRPK2; EEF2K; EEF2K; CDK9; EEF2K; MAPK9; EEF2K; SRPK2; MAPK9; MAPK9; CDK9; MAPK9; EEF2K; MAPK9; SRPK2; SRPK2; SRPK2; CDK9; SRPK2; EEF2K; SRPK2; MAPK9
sp|Q9IK91|PHOSP_NIPAVPhosphoproteinOS=NipahvirusOX=3052225GN=P/V/CPE=1SV=1	T394	PKA	0.996	VQTADRQRPGTPMPKSRGIPI	GSK3	0.518	QRPGTPMPK	CDK9; CDK9; EEF2K; CDK9; MAPK9; CDK9; SRPK2; EEF2K; EEF2K; CDK9; EEF2K; MAPK9; EEF2K; SRPK2; MAPK9; MAPK9; CDK9; MAPK9; EEF2K; MAPK9; SRPK2; SRPK2; SRPK2; CDK9; SRPK2; EEF2K; SRPK2; MAPK9
sp|Q9IK91|PHOSP_NIPAVPhosphoproteinOS=NipahvirusOX=3052225GN=P/V/CPE=1SV=1	T394	PKA	0.996	VQTADRQRPGTPMPKSRGIPI	GSK3	0.518	QRPGTPMPK	CDK9; CDK9; EEF2K; CDK9; MAPK9; CDK9; SRPK2; EEF2K; EEF2K; CDK9; EEF2K; MAPK9; EEF2K; SRPK2; MAPK9; MAPK9; CDK9; MAPK9; EEF2K; MAPK9; SRPK2; SRPK2; SRPK2; CDK9; SRPK2; EEF2K; SRPK2; MAPK9
sp|Q9IK91|PHOSP_NIPAVPhosphoproteinOS=NipahvirusOX=3052225GN=P/V/CPE=1SV=1	T394	PKA	0.996	VQTADRQRPGTPMPKSRGIPI	GSK3	0.518	QRPGTPMPK	CDK9; CDK9; EEF2K; CDK9; MAPK9; CDK9; SRPK2; EEF2K; EEF2K; CDK9; EEF2K; MAPK9; EEF2K; SRPK2; MAPK9; MAPK9; CDK9; MAPK9; EEF2K; MAPK9; SRPK2; SRPK2; SRPK2; CDK9; SRPK2; EEF2K; SRPK2; MAPK9
sp|P0C1C7|W_NIPAVProteinWOS=NipahvirusOX=3052225GN=P/V/CPE=1SV=1	T394	PKC	0.843	VQTADRQRPGTPMPKSRGIPI	GSK3	0.518	QRPGTPMPK	CDK9; CDK9; EEF2K; CDK9; MAPK9; CDK9; SRPK2; EEF2K; EEF2K; CDK9; EEF2K; MAPK9; EEF2K; SRPK2; MAPK9; MAPK9; CDK9; MAPK9; EEF2K; MAPK9; SRPK2; SRPK2; SRPK2; CDK9; SRPK2; EEF2K; SRPK2; MAPK9
sp|P0C1C7|W_NIPAVProteinWOS=NipahvirusOX=3052225GN=P/V/CPE=1SV=1	T394	PKC	0.843	VQTADRQRPGTPMPKSRGIPI	GSK3	0.518	QRPGTPMPK	CDK9; CDK9; EEF2K; CDK9; MAPK9; CDK9; SRPK2; EEF2K; EEF2K; CDK9; EEF2K; MAPK9; EEF2K; SRPK2; MAPK9; MAPK9; CDK9; MAPK9; EEF2K; MAPK9; SRPK2; SRPK2; SRPK2; CDK9; SRPK2; EEF2K; SRPK2; MAPK9
sp|P0C1C7|W_NIPAVProteinWOS=NipahvirusOX=3052225GN=P/V/CPE=1SV=1	T394	PKC	0.843	VQTADRQRPGTPMPKSRGIPI	GSK3	0.518	QRPGTPMPK	CDK9; CDK9; EEF2K; CDK9; MAPK9; CDK9; SRPK2; EEF2K; EEF2K; CDK9; EEF2K; MAPK9; EEF2K; SRPK2; MAPK9; MAPK9; CDK9; MAPK9; EEF2K; MAPK9; SRPK2; SRPK2; SRPK2; CDK9; SRPK2; EEF2K; SRPK2; MAPK9
sp|P0C1C7|W_NIPAVProteinWOS=NipahvirusOX=3052225GN=P/V/CPE=1SV=1	T394	PKC	0.843	VQTADRQRPGTPMPKSRGIPI	GSK3	0.518	QRPGTPMPK	CDK9; CDK9; EEF2K; CDK9; MAPK9; CDK9; SRPK2; EEF2K; EEF2K; CDK9; EEF2K; MAPK9; EEF2K; SRPK2; MAPK9; MAPK9; CDK9; MAPK9; EEF2K; MAPK9; SRPK2; SRPK2; SRPK2; CDK9; SRPK2; EEF2K; SRPK2; MAPK9
sp|P0C1C7|W_NIPAVProteinWOS=NipahvirusOX=3052225GN=P/V/CPE=1SV=1	T394	PKC	0.843	VQTADRQRPGTPMPKSRGIPI	GSK3	0.518	QRPGTPMPK	CDK9; CDK9; EEF2K; CDK9; MAPK9; CDK9; SRPK2; EEF2K; EEF2K; CDK9; EEF2K; MAPK9; EEF2K; SRPK2; MAPK9; MAPK9; CDK9; MAPK9; EEF2K; MAPK9; SRPK2; SRPK2; SRPK2; CDK9; SRPK2; EEF2K; SRPK2; MAPK9
sp|P0C1C7|W_NIPAVProteinWOS=NipahvirusOX=3052225GN=P/V/CPE=1SV=1	T394	PKC	0.843	VQTADRQRPGTPMPKSRGIPI	GSK3	0.518	QRPGTPMPK	CDK9; CDK9; EEF2K; CDK9; MAPK9; CDK9; SRPK2; EEF2K; EEF2K; CDK9; EEF2K; MAPK9; EEF2K; SRPK2; MAPK9; MAPK9; CDK9; MAPK9; EEF2K; MAPK9; SRPK2; SRPK2; SRPK2; CDK9; SRPK2; EEF2K; SRPK2; MAPK9
sp|P0C1C7|W_NIPAVProteinWOS=NipahvirusOX=3052225GN=P/V/CPE=1SV=1	T394	PKC	0.843	VQTADRQRPGTPMPKSRGIPI	GSK3	0.518	QRPGTPMPK	CDK9; CDK9; EEF2K; CDK9; MAPK9; CDK9; SRPK2; EEF2K; EEF2K; CDK9; EEF2K; MAPK9; EEF2K; SRPK2; MAPK9; MAPK9; CDK9; MAPK9; EEF2K; MAPK9; SRPK2; SRPK2; SRPK2; CDK9; SRPK2; EEF2K; SRPK2; MAPK9
sp|P0C1C7|W_NIPAVProteinWOS=NipahvirusOX=3052225GN=P/V/CPE=1SV=1	T394	PKC	0.843	VQTADRQRPGTPMPKSRGIPI	GSK3	0.518	QRPGTPMPK	CDK9; CDK9; EEF2K; CDK9; MAPK9; CDK9; SRPK2; EEF2K; EEF2K; CDK9; EEF2K; MAPK9; EEF2K; SRPK2; MAPK9; MAPK9; CDK9; MAPK9; EEF2K; MAPK9; SRPK2; SRPK2; SRPK2; CDK9; SRPK2; EEF2K; SRPK2; MAPK9
sp|P0C1C7|W_NIPAVProteinWOS=NipahvirusOX=3052225GN=P/V/CPE=1SV=1	T394	PKC	0.843	VQTADRQRPGTPMPKSRGIPI	GSK3	0.518	QRPGTPMPK	CDK9; CDK9; EEF2K; CDK9; MAPK9; CDK9; SRPK2; EEF2K; EEF2K; CDK9; EEF2K; MAPK9; EEF2K; SRPK2; MAPK9; MAPK9; CDK9; MAPK9; EEF2K; MAPK9; SRPK2; SRPK2; SRPK2; CDK9; SRPK2; EEF2K; SRPK2; MAPK9
sp|P0C1C7|W_NIPAVProteinWOS=NipahvirusOX=3052225GN=P/V/CPE=1SV=1	T394	PKC	0.843	VQTADRQRPGTPMPKSRGIPI	GSK3	0.518	QRPGTPMPK	CDK9; CDK9; EEF2K; CDK9; MAPK9; CDK9; SRPK2; EEF2K; EEF2K; CDK9; EEF2K; MAPK9; EEF2K; SRPK2; MAPK9; MAPK9; CDK9; MAPK9; EEF2K; MAPK9; SRPK2; SRPK2; SRPK2; CDK9; SRPK2; EEF2K; SRPK2; MAPK9
sp|P0C1C7|W_NIPAVProteinWOS=NipahvirusOX=3052225GN=P/V/CPE=1SV=1	T394	PKC	0.843	VQTADRQRPGTPMPKSRGIPI	GSK3	0.518	QRPGTPMPK	CDK9; CDK9; EEF2K; CDK9; MAPK9; CDK9; SRPK2; EEF2K; EEF2K; CDK9; EEF2K; MAPK9; EEF2K; SRPK2; MAPK9; MAPK9; CDK9; MAPK9; EEF2K; MAPK9; SRPK2; SRPK2; SRPK2; CDK9; SRPK2; EEF2K; SRPK2; MAPK9
sp|P0C1C7|W_NIPAVProteinWOS=NipahvirusOX=3052225GN=P/V/CPE=1SV=1	T394	PKC	0.843	VQTADRQRPGTPMPKSRGIPI	GSK3	0.518	QRPGTPMPK	CDK9; CDK9; EEF2K; CDK9; MAPK9; CDK9; SRPK2; EEF2K; EEF2K; CDK9; EEF2K; MAPK9; EEF2K; SRPK2; MAPK9; MAPK9; CDK9; MAPK9; EEF2K; MAPK9; SRPK2; SRPK2; SRPK2; CDK9; SRPK2; EEF2K; SRPK2; MAPK9
sp|P0C1C7|W_NIPAVProteinWOS=NipahvirusOX=3052225GN=P/V/CPE=1SV=1	T394	PKC	0.843	VQTADRQRPGTPMPKSRGIPI	GSK3	0.518	QRPGTPMPK	CDK9; CDK9; EEF2K; CDK9; MAPK9; CDK9; SRPK2; EEF2K; EEF2K; CDK9; EEF2K; MAPK9; EEF2K; SRPK2; MAPK9; MAPK9; CDK9; MAPK9; EEF2K; MAPK9; SRPK2; SRPK2; SRPK2; CDK9; SRPK2; EEF2K; SRPK2; MAPK9
sp|P0C1C7|W_NIPAVProteinWOS=NipahvirusOX=3052225GN=P/V/CPE=1SV=1	T394	PKC	0.843	VQTADRQRPGTPMPKSRGIPI	GSK3	0.518	QRPGTPMPK	CDK9; CDK9; EEF2K; CDK9; MAPK9; CDK9; SRPK2; EEF2K; EEF2K; CDK9; EEF2K; MAPK9; EEF2K; SRPK2; MAPK9; MAPK9; CDK9; MAPK9; EEF2K; MAPK9; SRPK2; SRPK2; SRPK2; CDK9; SRPK2; EEF2K; SRPK2; MAPK9
sp|P0C1C7|W_NIPAVProteinWOS=NipahvirusOX=3052225GN=P/V/CPE=1SV=1	T394	PKC	0.843	VQTADRQRPGTPMPKSRGIPI	GSK3	0.518	QRPGTPMPK	CDK9; CDK9; EEF2K; CDK9; MAPK9; CDK9; SRPK2; EEF2K; EEF2K; CDK9; EEF2K; MAPK9; EEF2K; SRPK2; MAPK9; MAPK9; CDK9; MAPK9; EEF2K; MAPK9; SRPK2; SRPK2; SRPK2; CDK9; SRPK2; EEF2K; SRPK2; MAPK9
sp|P0C1C7|W_NIPAVProteinWOS=NipahvirusOX=3052225GN=P/V/CPE=1SV=1	T394	PKC	0.843	VQTADRQRPGTPMPKSRGIPI	GSK3	0.518	QRPGTPMPK	CDK9; CDK9; EEF2K; CDK9; MAPK9; CDK9; SRPK2; EEF2K; EEF2K; CDK9; EEF2K; MAPK9; EEF2K; SRPK2; MAPK9; MAPK9; CDK9; MAPK9; EEF2K; MAPK9; SRPK2; SRPK2; SRPK2; CDK9; SRPK2; EEF2K; SRPK2; MAPK9
sp|Q9IK91|PHOSP_NIPAVPhosphoproteinOS=NipahvirusOX=3052225GN=P/V/CPE=1SV=1	S434	PKC	0.685	KSGATRHVRGSPPYQEGKSVN	GSK3	0.526	HVRGSPPYQ	EEF2K; EEF2K; MAPK9; MAPK9; MAPK9; EEF2K
sp|Q9IK91|PHOSP_NIPAVPhosphoproteinOS=NipahvirusOX=3052225GN=P/V/CPE=1SV=1	S434	PKC	0.685	KSGATRHVRGSPPYQEGKSVN	GSK3	0.526	HVRGSPPYQ	EEF2K; EEF2K; MAPK9; MAPK9; MAPK9; EEF2K
sp|Q9IK91|PHOSP_NIPAVPhosphoproteinOS=NipahvirusOX=3052225GN=P/V/CPE=1SV=1	S434	PKC	0.685	KSGATRHVRGSPPYQEGKSVN	GSK3	0.526	HVRGSPPYQ	EEF2K; EEF2K; MAPK9; MAPK9; MAPK9; EEF2K
sp|Q9IK91|PHOSP_NIPAVPhosphoproteinOS=NipahvirusOX=3052225GN=P/V/CPE=1SV=1	S434	PKC	0.685	KSGATRHVRGSPPYQEGKSVN	GSK3	0.526	HVRGSPPYQ	EEF2K; EEF2K; MAPK9; MAPK9; MAPK9; EEF2K
sp|Q9IK91|PHOSP_NIPAVPhosphoproteinOS=NipahvirusOX=3052225GN=P/V/CPE=1SV=1	T394	PKC	0.843	VQTADRQRPGTPMPKSRGIPI	GSK3	0.518	QRPGTPMPK	CDK9; CDK9; EEF2K; CDK9; MAPK9; CDK9; SRPK2; EEF2K; EEF2K; CDK9; EEF2K; MAPK9; EEF2K; SRPK2; MAPK9; MAPK9; CDK9; MAPK9; EEF2K; MAPK9; SRPK2; SRPK2; SRPK2; CDK9; SRPK2; EEF2K; SRPK2; MAPK9
sp|Q9IK91|PHOSP_NIPAVPhosphoproteinOS=NipahvirusOX=3052225GN=P/V/CPE=1SV=1	T394	PKC	0.843	VQTADRQRPGTPMPKSRGIPI	GSK3	0.518	QRPGTPMPK	CDK9; CDK9; EEF2K; CDK9; MAPK9; CDK9; SRPK2; EEF2K; EEF2K; CDK9; EEF2K; MAPK9; EEF2K; SRPK2; MAPK9; MAPK9; CDK9; MAPK9; EEF2K; MAPK9; SRPK2; SRPK2; SRPK2; CDK9; SRPK2; EEF2K; SRPK2; MAPK9
sp|Q9IK91|PHOSP_NIPAVPhosphoproteinOS=NipahvirusOX=3052225GN=P/V/CPE=1SV=1	T394	PKC	0.843	VQTADRQRPGTPMPKSRGIPI	GSK3	0.518	QRPGTPMPK	CDK9; CDK9; EEF2K; CDK9; MAPK9; CDK9; SRPK2; EEF2K; EEF2K; CDK9; EEF2K; MAPK9; EEF2K; SRPK2; MAPK9; MAPK9; CDK9; MAPK9; EEF2K; MAPK9; SRPK2; SRPK2; SRPK2; CDK9; SRPK2; EEF2K; SRPK2; MAPK9
sp|Q9IK91|PHOSP_NIPAVPhosphoproteinOS=NipahvirusOX=3052225GN=P/V/CPE=1SV=1	T394	PKC	0.843	VQTADRQRPGTPMPKSRGIPI	GSK3	0.518	QRPGTPMPK	CDK9; CDK9; EEF2K; CDK9; MAPK9; CDK9; SRPK2; EEF2K; EEF2K; CDK9; EEF2K; MAPK9; EEF2K; SRPK2; MAPK9; MAPK9; CDK9; MAPK9; EEF2K; MAPK9; SRPK2; SRPK2; SRPK2; CDK9; SRPK2; EEF2K; SRPK2; MAPK9
sp|Q9IK91|PHOSP_NIPAVPhosphoproteinOS=NipahvirusOX=3052225GN=P/V/CPE=1SV=1	T394	PKC	0.843	VQTADRQRPGTPMPKSRGIPI	GSK3	0.518	QRPGTPMPK	CDK9; CDK9; EEF2K; CDK9; MAPK9; CDK9; SRPK2; EEF2K; EEF2K; CDK9; EEF2K; MAPK9; EEF2K; SRPK2; MAPK9; MAPK9; CDK9; MAPK9; EEF2K; MAPK9; SRPK2; SRPK2; SRPK2; CDK9; SRPK2; EEF2K; SRPK2; MAPK9
sp|Q9IK91|PHOSP_NIPAVPhosphoproteinOS=NipahvirusOX=3052225GN=P/V/CPE=1SV=1	T394	PKC	0.843	VQTADRQRPGTPMPKSRGIPI	GSK3	0.518	QRPGTPMPK	CDK9; CDK9; EEF2K; CDK9; MAPK9; CDK9; SRPK2; EEF2K; EEF2K; CDK9; EEF2K; MAPK9; EEF2K; SRPK2; MAPK9; MAPK9; CDK9; MAPK9; EEF2K; MAPK9; SRPK2; SRPK2; SRPK2; CDK9; SRPK2; EEF2K; SRPK2; MAPK9
sp|Q9IK91|PHOSP_NIPAVPhosphoproteinOS=NipahvirusOX=3052225GN=P/V/CPE=1SV=1	T394	PKC	0.843	VQTADRQRPGTPMPKSRGIPI	GSK3	0.518	QRPGTPMPK	CDK9; CDK9; EEF2K; CDK9; MAPK9; CDK9; SRPK2; EEF2K; EEF2K; CDK9; EEF2K; MAPK9; EEF2K; SRPK2; MAPK9; MAPK9; CDK9; MAPK9; EEF2K; MAPK9; SRPK2; SRPK2; SRPK2; CDK9; SRPK2; EEF2K; SRPK2; MAPK9
sp|Q9IK91|PHOSP_NIPAVPhosphoproteinOS=NipahvirusOX=3052225GN=P/V/CPE=1SV=1	T394	PKC	0.843	VQTADRQRPGTPMPKSRGIPI	GSK3	0.518	QRPGTPMPK	CDK9; CDK9; EEF2K; CDK9; MAPK9; CDK9; SRPK2; EEF2K; EEF2K; CDK9; EEF2K; MAPK9; EEF2K; SRPK2; MAPK9; MAPK9; CDK9; MAPK9; EEF2K; MAPK9; SRPK2; SRPK2; SRPK2; CDK9; SRPK2; EEF2K; SRPK2; MAPK9
sp|Q9IK91|PHOSP_NIPAVPhosphoproteinOS=NipahvirusOX=3052225GN=P/V/CPE=1SV=1	T394	PKC	0.843	VQTADRQRPGTPMPKSRGIPI	GSK3	0.518	QRPGTPMPK	CDK9; CDK9; EEF2K; CDK9; MAPK9; CDK9; SRPK2; EEF2K; EEF2K; CDK9; EEF2K; MAPK9; EEF2K; SRPK2; MAPK9; MAPK9; CDK9; MAPK9; EEF2K; MAPK9; SRPK2; SRPK2; SRPK2; CDK9; SRPK2; EEF2K; SRPK2; MAPK9
sp|Q9IK91|PHOSP_NIPAVPhosphoproteinOS=NipahvirusOX=3052225GN=P/V/CPE=1SV=1	T394	PKC	0.843	VQTADRQRPGTPMPKSRGIPI	GSK3	0.518	QRPGTPMPK	CDK9; CDK9; EEF2K; CDK9; MAPK9; CDK9; SRPK2; EEF2K; EEF2K; CDK9; EEF2K; MAPK9; EEF2K; SRPK2; MAPK9; MAPK9; CDK9; MAPK9; EEF2K; MAPK9; SRPK2; SRPK2; SRPK2; CDK9; SRPK2; EEF2K; SRPK2; MAPK9
sp|Q9IK91|PHOSP_NIPAVPhosphoproteinOS=NipahvirusOX=3052225GN=P/V/CPE=1SV=1	T394	PKC	0.843	VQTADRQRPGTPMPKSRGIPI	GSK3	0.518	QRPGTPMPK	CDK9; CDK9; EEF2K; CDK9; MAPK9; CDK9; SRPK2; EEF2K; EEF2K; CDK9; EEF2K; MAPK9; EEF2K; SRPK2; MAPK9; MAPK9; CDK9; MAPK9; EEF2K; MAPK9; SRPK2; SRPK2; SRPK2; CDK9; SRPK2; EEF2K; SRPK2; MAPK9
sp|Q9IK91|PHOSP_NIPAVPhosphoproteinOS=NipahvirusOX=3052225GN=P/V/CPE=1SV=1	T394	PKC	0.843	VQTADRQRPGTPMPKSRGIPI	GSK3	0.518	QRPGTPMPK	CDK9; CDK9; EEF2K; CDK9; MAPK9; CDK9; SRPK2; EEF2K; EEF2K; CDK9; EEF2K; MAPK9; EEF2K; SRPK2; MAPK9; MAPK9; CDK9; MAPK9; EEF2K; MAPK9; SRPK2; SRPK2; SRPK2; CDK9; SRPK2; EEF2K; SRPK2; MAPK9
sp|Q9IK91|PHOSP_NIPAVPhosphoproteinOS=NipahvirusOX=3052225GN=P/V/CPE=1SV=1	T394	PKC	0.843	VQTADRQRPGTPMPKSRGIPI	GSK3	0.518	QRPGTPMPK	CDK9; CDK9; EEF2K; CDK9; MAPK9; CDK9; SRPK2; EEF2K; EEF2K; CDK9; EEF2K; MAPK9; EEF2K; SRPK2; MAPK9; MAPK9; CDK9; MAPK9; EEF2K; MAPK9; SRPK2; SRPK2; SRPK2; CDK9; SRPK2; EEF2K; SRPK2; MAPK9
sp|Q9IK91|PHOSP_NIPAVPhosphoproteinOS=NipahvirusOX=3052225GN=P/V/CPE=1SV=1	T394	PKC	0.843	VQTADRQRPGTPMPKSRGIPI	GSK3	0.518	QRPGTPMPK	CDK9; CDK9; EEF2K; CDK9; MAPK9; CDK9; SRPK2; EEF2K; EEF2K; CDK9; EEF2K; MAPK9; EEF2K; SRPK2; MAPK9; MAPK9; CDK9; MAPK9; EEF2K; MAPK9; SRPK2; SRPK2; SRPK2; CDK9; SRPK2; EEF2K; SRPK2; MAPK9
sp|Q9IK91|PHOSP_NIPAVPhosphoproteinOS=NipahvirusOX=3052225GN=P/V/CPE=1SV=1	T394	PKC	0.843	VQTADRQRPGTPMPKSRGIPI	GSK3	0.518	QRPGTPMPK	CDK9; CDK9; EEF2K; CDK9; MAPK9; CDK9; SRPK2; EEF2K; EEF2K; CDK9; EEF2K; MAPK9; EEF2K; SRPK2; MAPK9; MAPK9; CDK9; MAPK9; EEF2K; MAPK9; SRPK2; SRPK2; SRPK2; CDK9; SRPK2; EEF2K; SRPK2; MAPK9
sp|Q9IK91|PHOSP_NIPAVPhosphoproteinOS=NipahvirusOX=3052225GN=P/V/CPE=1SV=1	T394	PKC	0.843	VQTADRQRPGTPMPKSRGIPI	GSK3	0.518	QRPGTPMPK	CDK9; CDK9; EEF2K; CDK9; MAPK9; CDK9; SRPK2; EEF2K; EEF2K; CDK9; EEF2K; MAPK9; EEF2K; SRPK2; MAPK9; MAPK9; CDK9; MAPK9; EEF2K; MAPK9; SRPK2; SRPK2; SRPK2; CDK9; SRPK2; EEF2K; SRPK2; MAPK9
sp|Q997F0|L_NIPAVRNA-directedRNApolymeraseLOS=NipahvirusOX=3052225GN=LPE=1SV=1	S1826				GSK3	0.501	ALNLSPLIQ	EEF2K; MAPK9
sp|Q997F0|L_NIPAVRNA-directedRNApolymeraseLOS=NipahvirusOX=3052225GN=LPE=1SV=1	S1826				GSK3	0.501	ALNLSPLIQ	EEF2K; MAPK9
sp|Q997F0|L_NIPAVRNA-directedRNApolymeraseLOS=NipahvirusOX=3052225GN=LPE=1SV=1	S19				GSK3	0.522	CHLDSPIVS	EEF2K; MAPK9
sp|Q997F0|L_NIPAVRNA-directedRNApolymeraseLOS=NipahvirusOX=3052225GN=LPE=1SV=1	S19				GSK3	0.522	CHLDSPIVS	EEF2K; MAPK9
sp|Q997F0|L_NIPAVRNA-directedRNApolymeraseLOS=NipahvirusOX=3052225GN=LPE=1SV=1	T1980				GSK3	0.51	KIAYTPGFP	EEF2K; MAPK9
sp|Q997F0|L_NIPAVRNA-directedRNApolymeraseLOS=NipahvirusOX=3052225GN=LPE=1SV=1	T1980				GSK3	0.51	KIAYTPGFP	EEF2K; MAPK9
sp|Q997F0|L_NIPAVRNA-directedRNApolymeraseLOS=NipahvirusOX=3052225GN=LPE=1SV=1	T231				GSK3	0.503	CYYLTPEMV	ACVR1; EEF2K; MAPK9
sp|Q997F0|L_NIPAVRNA-directedRNApolymeraseLOS=NipahvirusOX=3052225GN=LPE=1SV=1	T231				GSK3	0.503	CYYLTPEMV	ACVR1; EEF2K; MAPK9
sp|Q997F0|L_NIPAVRNA-directedRNApolymeraseLOS=NipahvirusOX=3052225GN=LPE=1SV=1	T231				GSK3	0.503	CYYLTPEMV	ACVR1; EEF2K; MAPK9
sp|Q997F0|L_NIPAVRNA-directedRNApolymeraseLOS=NipahvirusOX=3052225GN=LPE=1SV=1	T495				GSK3	0.506	VLSYTPPKS	EEF2K; MAPK9
sp|Q997F0|L_NIPAVRNA-directedRNApolymeraseLOS=NipahvirusOX=3052225GN=LPE=1SV=1	T495				GSK3	0.506	VLSYTPPKS	EEF2K; MAPK9
sp|Q997F2|V_NIPAVNon-structuralproteinVOS=NipahvirusOX=3052225GN=P/V/CPE=1SV=1	T394				GSK3	0.518	QRPGTPMPK	CDK9; CDK9; EEF2K; CDK9; MAPK9; CDK9; SRPK2; EEF2K; EEF2K; CDK9; EEF2K; MAPK9; EEF2K; SRPK2; MAPK9; MAPK9; CDK9; MAPK9; EEF2K; MAPK9; SRPK2; SRPK2; SRPK2; CDK9; SRPK2; EEF2K; SRPK2; MAPK9
sp|Q997F2|V_NIPAVNon-structuralproteinVOS=NipahvirusOX=3052225GN=P/V/CPE=1SV=1	T394				GSK3	0.518	QRPGTPMPK	CDK9; CDK9; EEF2K; CDK9; MAPK9; CDK9; SRPK2; EEF2K; EEF2K; CDK9; EEF2K; MAPK9; EEF2K; SRPK2; MAPK9; MAPK9; CDK9; MAPK9; EEF2K; MAPK9; SRPK2; SRPK2; SRPK2; CDK9; SRPK2; EEF2K; SRPK2; MAPK9
sp|Q997F2|V_NIPAVNon-structuralproteinVOS=NipahvirusOX=3052225GN=P/V/CPE=1SV=1	T394				GSK3	0.518	QRPGTPMPK	CDK9; CDK9; EEF2K; CDK9; MAPK9; CDK9; SRPK2; EEF2K; EEF2K; CDK9; EEF2K; MAPK9; EEF2K; SRPK2; MAPK9; MAPK9; CDK9; MAPK9; EEF2K; MAPK9; SRPK2; SRPK2; SRPK2; CDK9; SRPK2; EEF2K; SRPK2; MAPK9
sp|Q997F2|V_NIPAVNon-structuralproteinVOS=NipahvirusOX=3052225GN=P/V/CPE=1SV=1	T394				GSK3	0.518	QRPGTPMPK	CDK9; CDK9; EEF2K; CDK9; MAPK9; CDK9; SRPK2; EEF2K; EEF2K; CDK9; EEF2K; MAPK9; EEF2K; SRPK2; MAPK9; MAPK9; CDK9; MAPK9; EEF2K; MAPK9; SRPK2; SRPK2; SRPK2; CDK9; SRPK2; EEF2K; SRPK2; MAPK9
sp|Q9IH63|FUS_NIPAVFusionglycoproteinF0OS=NipahvirusOX=3052225GN=FPE=1SV=1	Y473	EGFR	0.994	MNQSLQQSKDYIKEAQRLLDT	INSR	0.537	QSKDYIKEA	RET
sp|Q9IH63|FUS_NIPAVFusionglycoproteinF0OS=NipahvirusOX=3052225GN=FPE=1SV=1	Y239	InsR	0.9	QAISQAFGGNYETLLRTLGYA	INSR	0.513	FGGNYETLL	EPHA5; EPHA5; EPHA6; EPHA5; EPHB2; EPHA5; EPHB3; EPHA5; EPHB4; EPHA5; FER; EPHA5; MET; EPHA5; TEK; EPHA6; EPHA6; EPHA5; EPHA6; EPHB2; EPHA6; EPHB3; EPHA6; EPHB4; EPHA6; FER; EPHA6; MET; EPHA6; TEK; EPHB2; EPHB2; EPHA5; EPHB2; EPHA6; EPHB2; EPHB3; EPHB2; EPHB4; EPHB2; FER; EPHB2; MET; EPHB2; TEK; EPHB3; EPHB3; EPHA5; EPHB3; EPHA6; EPHB3; EPHB2; EPHB3; EPHB4; EPHB3; FER; EPHB3; MET; EPHB3; TEK; EPH…
sp|Q9IH63|FUS_NIPAVFusionglycoproteinF0OS=NipahvirusOX=3052225GN=FPE=1SV=1	Y239	InsR	0.9	QAISQAFGGNYETLLRTLGYA	INSR	0.513	FGGNYETLL	EPHA5; EPHA5; EPHA6; EPHA5; EPHB2; EPHA5; EPHB3; EPHA5; EPHB4; EPHA5; FER; EPHA5; MET; EPHA5; TEK; EPHA6; EPHA6; EPHA5; EPHA6; EPHB2; EPHA6; EPHB3; EPHA6; EPHB4; EPHA6; FER; EPHA6; MET; EPHA6; TEK; EPHB2; EPHB2; EPHA5; EPHB2; EPHA6; EPHB2; EPHB3; EPHB2; EPHB4; EPHB2; FER; EPHB2; MET; EPHB2; TEK; EPHB3; EPHB3; EPHA5; EPHB3; EPHA6; EPHB3; EPHB2; EPHB3; EPHB4; EPHB3; FER; EPHB3; MET; EPHB3; TEK; EPH…
sp|Q9IH63|FUS_NIPAVFusionglycoproteinF0OS=NipahvirusOX=3052225GN=FPE=1SV=1	Y239	InsR	0.9	QAISQAFGGNYETLLRTLGYA	INSR	0.513	FGGNYETLL	EPHA5; EPHA5; EPHA6; EPHA5; EPHB2; EPHA5; EPHB3; EPHA5; EPHB4; EPHA5; FER; EPHA5; MET; EPHA5; TEK; EPHA6; EPHA6; EPHA5; EPHA6; EPHB2; EPHA6; EPHB3; EPHA6; EPHB4; EPHA6; FER; EPHA6; MET; EPHA6; TEK; EPHB2; EPHB2; EPHA5; EPHB2; EPHA6; EPHB2; EPHB3; EPHB2; EPHB4; EPHB2; FER; EPHB2; MET; EPHB2; TEK; EPHB3; EPHB3; EPHA5; EPHB3; EPHA6; EPHB3; EPHB2; EPHB3; EPHB4; EPHB3; FER; EPHB3; MET; EPHB3; TEK; EPH…
sp|Q9IH63|FUS_NIPAVFusionglycoproteinF0OS=NipahvirusOX=3052225GN=FPE=1SV=1	Y239	InsR	0.9	QAISQAFGGNYETLLRTLGYA	INSR	0.513	FGGNYETLL	EPHA5; EPHA5; EPHA6; EPHA5; EPHB2; EPHA5; EPHB3; EPHA5; EPHB4; EPHA5; FER; EPHA5; MET; EPHA5; TEK; EPHA6; EPHA6; EPHA5; EPHA6; EPHB2; EPHA6; EPHB3; EPHA6; EPHB4; EPHA6; FER; EPHA6; MET; EPHA6; TEK; EPHB2; EPHB2; EPHA5; EPHB2; EPHA6; EPHB2; EPHB3; EPHB2; EPHB4; EPHB2; FER; EPHB2; MET; EPHB2; TEK; EPHB3; EPHB3; EPHA5; EPHB3; EPHA6; EPHB3; EPHB2; EPHB3; EPHB4; EPHB3; FER; EPHB3; MET; EPHB3; TEK; EPH…
sp|Q9IH63|FUS_NIPAVFusionglycoproteinF0OS=NipahvirusOX=3052225GN=FPE=1SV=1	Y239	InsR	0.9	QAISQAFGGNYETLLRTLGYA	INSR	0.513	FGGNYETLL	EPHA5; EPHA5; EPHA6; EPHA5; EPHB2; EPHA5; EPHB3; EPHA5; EPHB4; EPHA5; FER; EPHA5; MET; EPHA5; TEK; EPHA6; EPHA6; EPHA5; EPHA6; EPHB2; EPHA6; EPHB3; EPHA6; EPHB4; EPHA6; FER; EPHA6; MET; EPHA6; TEK; EPHB2; EPHB2; EPHA5; EPHB2; EPHA6; EPHB2; EPHB3; EPHB2; EPHB4; EPHB2; FER; EPHB2; MET; EPHB2; TEK; EPHB3; EPHB3; EPHA5; EPHB3; EPHA6; EPHB3; EPHB2; EPHB3; EPHB4; EPHB3; FER; EPHB3; MET; EPHB3; TEK; EPH…
sp|Q9IH63|FUS_NIPAVFusionglycoproteinF0OS=NipahvirusOX=3052225GN=FPE=1SV=1	Y239	InsR	0.9	QAISQAFGGNYETLLRTLGYA	INSR	0.513	FGGNYETLL	EPHA5; EPHA5; EPHA6; EPHA5; EPHB2; EPHA5; EPHB3; EPHA5; EPHB4; EPHA5; FER; EPHA5; MET; EPHA5; TEK; EPHA6; EPHA6; EPHA5; EPHA6; EPHB2; EPHA6; EPHB3; EPHA6; EPHB4; EPHA6; FER; EPHA6; MET; EPHA6; TEK; EPHB2; EPHB2; EPHA5; EPHB2; EPHA6; EPHB2; EPHB3; EPHB2; EPHB4; EPHB2; FER; EPHB2; MET; EPHB2; TEK; EPHB3; EPHB3; EPHA5; EPHB3; EPHA6; EPHB3; EPHB2; EPHB3; EPHB4; EPHB3; FER; EPHB3; MET; EPHB3; TEK; EPH…
sp|Q9IH63|FUS_NIPAVFusionglycoproteinF0OS=NipahvirusOX=3052225GN=FPE=1SV=1	Y239	InsR	0.9	QAISQAFGGNYETLLRTLGYA	INSR	0.513	FGGNYETLL	EPHA5; EPHA5; EPHA6; EPHA5; EPHB2; EPHA5; EPHB3; EPHA5; EPHB4; EPHA5; FER; EPHA5; MET; EPHA5; TEK; EPHA6; EPHA6; EPHA5; EPHA6; EPHB2; EPHA6; EPHB3; EPHA6; EPHB4; EPHA6; FER; EPHA6; MET; EPHA6; TEK; EPHB2; EPHB2; EPHA5; EPHB2; EPHA6; EPHB2; EPHB3; EPHB2; EPHB4; EPHB2; FER; EPHB2; MET; EPHB2; TEK; EPHB3; EPHB3; EPHA5; EPHB3; EPHA6; EPHB3; EPHB2; EPHB3; EPHB4; EPHB3; FER; EPHB3; MET; EPHB3; TEK; EPH…
sp|Q9IH63|FUS_NIPAVFusionglycoproteinF0OS=NipahvirusOX=3052225GN=FPE=1SV=1	Y239	InsR	0.9	QAISQAFGGNYETLLRTLGYA	INSR	0.513	FGGNYETLL	EPHA5; EPHA5; EPHA6; EPHA5; EPHB2; EPHA5; EPHB3; EPHA5; EPHB4; EPHA5; FER; EPHA5; MET; EPHA5; TEK; EPHA6; EPHA6; EPHA5; EPHA6; EPHB2; EPHA6; EPHB3; EPHA6; EPHB4; EPHA6; FER; EPHA6; MET; EPHA6; TEK; EPHB2; EPHB2; EPHA5; EPHB2; EPHA6; EPHB2; EPHB3; EPHB2; EPHB4; EPHB2; FER; EPHB2; MET; EPHB2; TEK; EPHB3; EPHB3; EPHA5; EPHB3; EPHA6; EPHB3; EPHB2; EPHB3; EPHB4; EPHB3; FER; EPHB3; MET; EPHB3; TEK; EPH…
sp|Q9IH63|FUS_NIPAVFusionglycoproteinF0OS=NipahvirusOX=3052225GN=FPE=1SV=1	Y239	InsR	0.9	QAISQAFGGNYETLLRTLGYA	INSR	0.513	FGGNYETLL	EPHA5; EPHA5; EPHA6; EPHA5; EPHB2; EPHA5; EPHB3; EPHA5; EPHB4; EPHA5; FER; EPHA5; MET; EPHA5; TEK; EPHA6; EPHA6; EPHA5; EPHA6; EPHB2; EPHA6; EPHB3; EPHA6; EPHB4; EPHA6; FER; EPHA6; MET; EPHA6; TEK; EPHB2; EPHB2; EPHA5; EPHB2; EPHA6; EPHB2; EPHB3; EPHB2; EPHB4; EPHB2; FER; EPHB2; MET; EPHB2; TEK; EPHB3; EPHB3; EPHA5; EPHB3; EPHA6; EPHB3; EPHB2; EPHB3; EPHB4; EPHB3; FER; EPHB3; MET; EPHB3; TEK; EPH…
sp|Q9IH63|FUS_NIPAVFusionglycoproteinF0OS=NipahvirusOX=3052225GN=FPE=1SV=1	Y239	InsR	0.9	QAISQAFGGNYETLLRTLGYA	INSR	0.513	FGGNYETLL	EPHA5; EPHA5; EPHA6; EPHA5; EPHB2; EPHA5; EPHB3; EPHA5; EPHB4; EPHA5; FER; EPHA5; MET; EPHA5; TEK; EPHA6; EPHA6; EPHA5; EPHA6; EPHB2; EPHA6; EPHB3; EPHA6; EPHB4; EPHA6; FER; EPHA6; MET; EPHA6; TEK; EPHB2; EPHB2; EPHA5; EPHB2; EPHA6; EPHB2; EPHB3; EPHB2; EPHB4; EPHB2; FER; EPHB2; MET; EPHB2; TEK; EPHB3; EPHB3; EPHA5; EPHB3; EPHA6; EPHB3; EPHB2; EPHB3; EPHB4; EPHB3; FER; EPHB3; MET; EPHB3; TEK; EPH…
sp|Q9IH63|FUS_NIPAVFusionglycoproteinF0OS=NipahvirusOX=3052225GN=FPE=1SV=1	Y239	InsR	0.9	QAISQAFGGNYETLLRTLGYA	INSR	0.513	FGGNYETLL	EPHA5; EPHA5; EPHA6; EPHA5; EPHB2; EPHA5; EPHB3; EPHA5; EPHB4; EPHA5; FER; EPHA5; MET; EPHA5; TEK; EPHA6; EPHA6; EPHA5; EPHA6; EPHB2; EPHA6; EPHB3; EPHA6; EPHB4; EPHA6; FER; EPHA6; MET; EPHA6; TEK; EPHB2; EPHB2; EPHA5; EPHB2; EPHA6; EPHB2; EPHB3; EPHB2; EPHB4; EPHB2; FER; EPHB2; MET; EPHB2; TEK; EPHB3; EPHB3; EPHA5; EPHB3; EPHA6; EPHB3; EPHB2; EPHB3; EPHB4; EPHB3; FER; EPHB3; MET; EPHB3; TEK; EPH…
sp|Q9IH63|FUS_NIPAVFusionglycoproteinF0OS=NipahvirusOX=3052225GN=FPE=1SV=1	Y239	InsR	0.9	QAISQAFGGNYETLLRTLGYA	INSR	0.513	FGGNYETLL	EPHA5; EPHA5; EPHA6; EPHA5; EPHB2; EPHA5; EPHB3; EPHA5; EPHB4; EPHA5; FER; EPHA5; MET; EPHA5; TEK; EPHA6; EPHA6; EPHA5; EPHA6; EPHB2; EPHA6; EPHB3; EPHA6; EPHB4; EPHA6; FER; EPHA6; MET; EPHA6; TEK; EPHB2; EPHB2; EPHA5; EPHB2; EPHA6; EPHB2; EPHB3; EPHB2; EPHB4; EPHB2; FER; EPHB2; MET; EPHB2; TEK; EPHB3; EPHB3; EPHA5; EPHB3; EPHA6; EPHB3; EPHB2; EPHB3; EPHB4; EPHB3; FER; EPHB3; MET; EPHB3; TEK; EPH…
sp|Q9IH63|FUS_NIPAVFusionglycoproteinF0OS=NipahvirusOX=3052225GN=FPE=1SV=1	Y239	InsR	0.9	QAISQAFGGNYETLLRTLGYA	INSR	0.513	FGGNYETLL	EPHA5; EPHA5; EPHA6; EPHA5; EPHB2; EPHA5; EPHB3; EPHA5; EPHB4; EPHA5; FER; EPHA5; MET; EPHA5; TEK; EPHA6; EPHA6; EPHA5; EPHA6; EPHB2; EPHA6; EPHB3; EPHA6; EPHB4; EPHA6; FER; EPHA6; MET; EPHA6; TEK; EPHB2; EPHB2; EPHA5; EPHB2; EPHA6; EPHB2; EPHB3; EPHB2; EPHB4; EPHB2; FER; EPHB2; MET; EPHB2; TEK; EPHB3; EPHB3; EPHA5; EPHB3; EPHA6; EPHB3; EPHB2; EPHB3; EPHB4; EPHB3; FER; EPHB3; MET; EPHB3; TEK; EPH…
sp|Q9IH63|FUS_NIPAVFusionglycoproteinF0OS=NipahvirusOX=3052225GN=FPE=1SV=1	Y239	InsR	0.9	QAISQAFGGNYETLLRTLGYA	INSR	0.513	FGGNYETLL	EPHA5; EPHA5; EPHA6; EPHA5; EPHB2; EPHA5; EPHB3; EPHA5; EPHB4; EPHA5; FER; EPHA5; MET; EPHA5; TEK; EPHA6; EPHA6; EPHA5; EPHA6; EPHB2; EPHA6; EPHB3; EPHA6; EPHB4; EPHA6; FER; EPHA6; MET; EPHA6; TEK; EPHB2; EPHB2; EPHA5; EPHB2; EPHA6; EPHB2; EPHB3; EPHB2; EPHB4; EPHB2; FER; EPHB2; MET; EPHB2; TEK; EPHB3; EPHB3; EPHA5; EPHB3; EPHA6; EPHB3; EPHB2; EPHB3; EPHB4; EPHB3; FER; EPHB3; MET; EPHB3; TEK; EPH…
sp|Q9IH63|FUS_NIPAVFusionglycoproteinF0OS=NipahvirusOX=3052225GN=FPE=1SV=1	Y239	InsR	0.9	QAISQAFGGNYETLLRTLGYA	INSR	0.513	FGGNYETLL	EPHA5; EPHA5; EPHA6; EPHA5; EPHB2; EPHA5; EPHB3; EPHA5; EPHB4; EPHA5; FER; EPHA5; MET; EPHA5; TEK; EPHA6; EPHA6; EPHA5; EPHA6; EPHB2; EPHA6; EPHB3; EPHA6; EPHB4; EPHA6; FER; EPHA6; MET; EPHA6; TEK; EPHB2; EPHB2; EPHA5; EPHB2; EPHA6; EPHB2; EPHB3; EPHB2; EPHB4; EPHB2; FER; EPHB2; MET; EPHB2; TEK; EPHB3; EPHB3; EPHA5; EPHB3; EPHA6; EPHB3; EPHB2; EPHB3; EPHB4; EPHB3; FER; EPHB3; MET; EPHB3; TEK; EPH…
sp|Q9IH63|FUS_NIPAVFusionglycoproteinF0OS=NipahvirusOX=3052225GN=FPE=1SV=1	Y239	InsR	0.9	QAISQAFGGNYETLLRTLGYA	INSR	0.513	FGGNYETLL	EPHA5; EPHA5; EPHA6; EPHA5; EPHB2; EPHA5; EPHB3; EPHA5; EPHB4; EPHA5; FER; EPHA5; MET; EPHA5; TEK; EPHA6; EPHA6; EPHA5; EPHA6; EPHB2; EPHA6; EPHB3; EPHA6; EPHB4; EPHA6; FER; EPHA6; MET; EPHA6; TEK; EPHB2; EPHB2; EPHA5; EPHB2; EPHA6; EPHB2; EPHB3; EPHB2; EPHB4; EPHB2; FER; EPHB2; MET; EPHB2; TEK; EPHB3; EPHB3; EPHA5; EPHB3; EPHA6; EPHB3; EPHB2; EPHB3; EPHB4; EPHB3; FER; EPHB3; MET; EPHB3; TEK; EPH…
sp|Q9IH63|FUS_NIPAVFusionglycoproteinF0OS=NipahvirusOX=3052225GN=FPE=1SV=1	Y239	InsR	0.9	QAISQAFGGNYETLLRTLGYA	INSR	0.513	FGGNYETLL	EPHA5; EPHA5; EPHA6; EPHA5; EPHB2; EPHA5; EPHB3; EPHA5; EPHB4; EPHA5; FER; EPHA5; MET; EPHA5; TEK; EPHA6; EPHA6; EPHA5; EPHA6; EPHB2; EPHA6; EPHB3; EPHA6; EPHB4; EPHA6; FER; EPHA6; MET; EPHA6; TEK; EPHB2; EPHB2; EPHA5; EPHB2; EPHA6; EPHB2; EPHB3; EPHB2; EPHB4; EPHB2; FER; EPHB2; MET; EPHB2; TEK; EPHB3; EPHB3; EPHA5; EPHB3; EPHA6; EPHB3; EPHB2; EPHB3; EPHB4; EPHB3; FER; EPHB3; MET; EPHB3; TEK; EPH…
sp|Q9IH63|FUS_NIPAVFusionglycoproteinF0OS=NipahvirusOX=3052225GN=FPE=1SV=1	Y239	InsR	0.9	QAISQAFGGNYETLLRTLGYA	INSR	0.513	FGGNYETLL	EPHA5; EPHA5; EPHA6; EPHA5; EPHB2; EPHA5; EPHB3; EPHA5; EPHB4; EPHA5; FER; EPHA5; MET; EPHA5; TEK; EPHA6; EPHA6; EPHA5; EPHA6; EPHB2; EPHA6; EPHB3; EPHA6; EPHB4; EPHA6; FER; EPHA6; MET; EPHA6; TEK; EPHB2; EPHB2; EPHA5; EPHB2; EPHA6; EPHB2; EPHB3; EPHB2; EPHB4; EPHB2; FER; EPHB2; MET; EPHB2; TEK; EPHB3; EPHB3; EPHA5; EPHB3; EPHA6; EPHB3; EPHB2; EPHB3; EPHB4; EPHB3; FER; EPHB3; MET; EPHB3; TEK; EPH…
sp|Q9IH63|FUS_NIPAVFusionglycoproteinF0OS=NipahvirusOX=3052225GN=FPE=1SV=1	Y239	InsR	0.9	QAISQAFGGNYETLLRTLGYA	INSR	0.513	FGGNYETLL	EPHA5; EPHA5; EPHA6; EPHA5; EPHB2; EPHA5; EPHB3; EPHA5; EPHB4; EPHA5; FER; EPHA5; MET; EPHA5; TEK; EPHA6; EPHA6; EPHA5; EPHA6; EPHB2; EPHA6; EPHB3; EPHA6; EPHB4; EPHA6; FER; EPHA6; MET; EPHA6; TEK; EPHB2; EPHB2; EPHA5; EPHB2; EPHA6; EPHB2; EPHB3; EPHB2; EPHB4; EPHB2; FER; EPHB2; MET; EPHB2; TEK; EPHB3; EPHB3; EPHA5; EPHB3; EPHA6; EPHB3; EPHB2; EPHB3; EPHB4; EPHB3; FER; EPHB3; MET; EPHB3; TEK; EPH…
sp|Q9IH63|FUS_NIPAVFusionglycoproteinF0OS=NipahvirusOX=3052225GN=FPE=1SV=1	Y239	InsR	0.9	QAISQAFGGNYETLLRTLGYA	INSR	0.513	FGGNYETLL	EPHA5; EPHA5; EPHA6; EPHA5; EPHB2; EPHA5; EPHB3; EPHA5; EPHB4; EPHA5; FER; EPHA5; MET; EPHA5; TEK; EPHA6; EPHA6; EPHA5; EPHA6; EPHB2; EPHA6; EPHB3; EPHA6; EPHB4; EPHA6; FER; EPHA6; MET; EPHA6; TEK; EPHB2; EPHB2; EPHA5; EPHB2; EPHA6; EPHB2; EPHB3; EPHB2; EPHB4; EPHB2; FER; EPHB2; MET; EPHB2; TEK; EPHB3; EPHB3; EPHA5; EPHB3; EPHA6; EPHB3; EPHB2; EPHB3; EPHB4; EPHB3; FER; EPHB3; MET; EPHB3; TEK; EPH…
sp|Q9IH63|FUS_NIPAVFusionglycoproteinF0OS=NipahvirusOX=3052225GN=FPE=1SV=1	Y239	InsR	0.9	QAISQAFGGNYETLLRTLGYA	INSR	0.513	FGGNYETLL	EPHA5; EPHA5; EPHA6; EPHA5; EPHB2; EPHA5; EPHB3; EPHA5; EPHB4; EPHA5; FER; EPHA5; MET; EPHA5; TEK; EPHA6; EPHA6; EPHA5; EPHA6; EPHB2; EPHA6; EPHB3; EPHA6; EPHB4; EPHA6; FER; EPHA6; MET; EPHA6; TEK; EPHB2; EPHB2; EPHA5; EPHB2; EPHA6; EPHB2; EPHB3; EPHB2; EPHB4; EPHB2; FER; EPHB2; MET; EPHB2; TEK; EPHB3; EPHB3; EPHA5; EPHB3; EPHA6; EPHB3; EPHB2; EPHB3; EPHB4; EPHB3; FER; EPHB3; MET; EPHB3; TEK; EPH…
sp|Q9IH63|FUS_NIPAVFusionglycoproteinF0OS=NipahvirusOX=3052225GN=FPE=1SV=1	Y239	InsR	0.9	QAISQAFGGNYETLLRTLGYA	INSR	0.513	FGGNYETLL	EPHA5; EPHA5; EPHA6; EPHA5; EPHB2; EPHA5; EPHB3; EPHA5; EPHB4; EPHA5; FER; EPHA5; MET; EPHA5; TEK; EPHA6; EPHA6; EPHA5; EPHA6; EPHB2; EPHA6; EPHB3; EPHA6; EPHB4; EPHA6; FER; EPHA6; MET; EPHA6; TEK; EPHB2; EPHB2; EPHA5; EPHB2; EPHA6; EPHB2; EPHB3; EPHB2; EPHB4; EPHB2; FER; EPHB2; MET; EPHB2; TEK; EPHB3; EPHB3; EPHA5; EPHB3; EPHA6; EPHB3; EPHB2; EPHB3; EPHB4; EPHB3; FER; EPHB3; MET; EPHB3; TEK; EPH…
sp|Q9IH63|FUS_NIPAVFusionglycoproteinF0OS=NipahvirusOX=3052225GN=FPE=1SV=1	Y239	InsR	0.9	QAISQAFGGNYETLLRTLGYA	INSR	0.513	FGGNYETLL	EPHA5; EPHA5; EPHA6; EPHA5; EPHB2; EPHA5; EPHB3; EPHA5; EPHB4; EPHA5; FER; EPHA5; MET; EPHA5; TEK; EPHA6; EPHA6; EPHA5; EPHA6; EPHB2; EPHA6; EPHB3; EPHA6; EPHB4; EPHA6; FER; EPHA6; MET; EPHA6; TEK; EPHB2; EPHB2; EPHA5; EPHB2; EPHA6; EPHB2; EPHB3; EPHB2; EPHB4; EPHB2; FER; EPHB2; MET; EPHB2; TEK; EPHB3; EPHB3; EPHA5; EPHB3; EPHA6; EPHB3; EPHB2; EPHB3; EPHB4; EPHB3; FER; EPHB3; MET; EPHB3; TEK; EPH…
sp|Q9IH63|FUS_NIPAVFusionglycoproteinF0OS=NipahvirusOX=3052225GN=FPE=1SV=1	Y239	InsR	0.9	QAISQAFGGNYETLLRTLGYA	INSR	0.513	FGGNYETLL	EPHA5; EPHA5; EPHA6; EPHA5; EPHB2; EPHA5; EPHB3; EPHA5; EPHB4; EPHA5; FER; EPHA5; MET; EPHA5; TEK; EPHA6; EPHA6; EPHA5; EPHA6; EPHB2; EPHA6; EPHB3; EPHA6; EPHB4; EPHA6; FER; EPHA6; MET; EPHA6; TEK; EPHB2; EPHB2; EPHA5; EPHB2; EPHA6; EPHB2; EPHB3; EPHB2; EPHB4; EPHB2; FER; EPHB2; MET; EPHB2; TEK; EPHB3; EPHB3; EPHA5; EPHB3; EPHA6; EPHB3; EPHB2; EPHB3; EPHB4; EPHB3; FER; EPHB3; MET; EPHB3; TEK; EPH…
sp|Q9IH63|FUS_NIPAVFusionglycoproteinF0OS=NipahvirusOX=3052225GN=FPE=1SV=1	Y239	InsR	0.9	QAISQAFGGNYETLLRTLGYA	INSR	0.513	FGGNYETLL	EPHA5; EPHA5; EPHA6; EPHA5; EPHB2; EPHA5; EPHB3; EPHA5; EPHB4; EPHA5; FER; EPHA5; MET; EPHA5; TEK; EPHA6; EPHA6; EPHA5; EPHA6; EPHB2; EPHA6; EPHB3; EPHA6; EPHB4; EPHA6; FER; EPHA6; MET; EPHA6; TEK; EPHB2; EPHB2; EPHA5; EPHB2; EPHA6; EPHB2; EPHB3; EPHB2; EPHB4; EPHB2; FER; EPHB2; MET; EPHB2; TEK; EPHB3; EPHB3; EPHA5; EPHB3; EPHA6; EPHB3; EPHB2; EPHB3; EPHB4; EPHB3; FER; EPHB3; MET; EPHB3; TEK; EPH…
sp|Q9IH63|FUS_NIPAVFusionglycoproteinF0OS=NipahvirusOX=3052225GN=FPE=1SV=1	Y239	InsR	0.9	QAISQAFGGNYETLLRTLGYA	INSR	0.513	FGGNYETLL	EPHA5; EPHA5; EPHA6; EPHA5; EPHB2; EPHA5; EPHB3; EPHA5; EPHB4; EPHA5; FER; EPHA5; MET; EPHA5; TEK; EPHA6; EPHA6; EPHA5; EPHA6; EPHB2; EPHA6; EPHB3; EPHA6; EPHB4; EPHA6; FER; EPHA6; MET; EPHA6; TEK; EPHB2; EPHB2; EPHA5; EPHB2; EPHA6; EPHB2; EPHB3; EPHB2; EPHB4; EPHB2; FER; EPHB2; MET; EPHB2; TEK; EPHB3; EPHB3; EPHA5; EPHB3; EPHA6; EPHB3; EPHB2; EPHB3; EPHB4; EPHB3; FER; EPHB3; MET; EPHB3; TEK; EPH…
sp|Q9IH63|FUS_NIPAVFusionglycoproteinF0OS=NipahvirusOX=3052225GN=FPE=1SV=1	Y239	InsR	0.9	QAISQAFGGNYETLLRTLGYA	INSR	0.513	FGGNYETLL	EPHA5; EPHA5; EPHA6; EPHA5; EPHB2; EPHA5; EPHB3; EPHA5; EPHB4; EPHA5; FER; EPHA5; MET; EPHA5; TEK; EPHA6; EPHA6; EPHA5; EPHA6; EPHB2; EPHA6; EPHB3; EPHA6; EPHB4; EPHA6; FER; EPHA6; MET; EPHA6; TEK; EPHB2; EPHB2; EPHA5; EPHB2; EPHA6; EPHB2; EPHB3; EPHB2; EPHB4; EPHB2; FER; EPHB2; MET; EPHB2; TEK; EPHB3; EPHB3; EPHA5; EPHB3; EPHA6; EPHB3; EPHB2; EPHB3; EPHB4; EPHB3; FER; EPHB3; MET; EPHB3; TEK; EPH…
sp|Q9IH63|FUS_NIPAVFusionglycoproteinF0OS=NipahvirusOX=3052225GN=FPE=1SV=1	Y239	InsR	0.9	QAISQAFGGNYETLLRTLGYA	INSR	0.513	FGGNYETLL	EPHA5; EPHA5; EPHA6; EPHA5; EPHB2; EPHA5; EPHB3; EPHA5; EPHB4; EPHA5; FER; EPHA5; MET; EPHA5; TEK; EPHA6; EPHA6; EPHA5; EPHA6; EPHB2; EPHA6; EPHB3; EPHA6; EPHB4; EPHA6; FER; EPHA6; MET; EPHA6; TEK; EPHB2; EPHB2; EPHA5; EPHB2; EPHA6; EPHB2; EPHB3; EPHB2; EPHB4; EPHB2; FER; EPHB2; MET; EPHB2; TEK; EPHB3; EPHB3; EPHA5; EPHB3; EPHA6; EPHB3; EPHB2; EPHB3; EPHB4; EPHB3; FER; EPHB3; MET; EPHB3; TEK; EPH…
sp|Q9IH63|FUS_NIPAVFusionglycoproteinF0OS=NipahvirusOX=3052225GN=FPE=1SV=1	Y239	InsR	0.9	QAISQAFGGNYETLLRTLGYA	INSR	0.513	FGGNYETLL	EPHA5; EPHA5; EPHA6; EPHA5; EPHB2; EPHA5; EPHB3; EPHA5; EPHB4; EPHA5; FER; EPHA5; MET; EPHA5; TEK; EPHA6; EPHA6; EPHA5; EPHA6; EPHB2; EPHA6; EPHB3; EPHA6; EPHB4; EPHA6; FER; EPHA6; MET; EPHA6; TEK; EPHB2; EPHB2; EPHA5; EPHB2; EPHA6; EPHB2; EPHB3; EPHB2; EPHB4; EPHB2; FER; EPHB2; MET; EPHB2; TEK; EPHB3; EPHB3; EPHA5; EPHB3; EPHA6; EPHB3; EPHB2; EPHB3; EPHB4; EPHB3; FER; EPHB3; MET; EPHB3; TEK; EPH…
sp|Q9IH63|FUS_NIPAVFusionglycoproteinF0OS=NipahvirusOX=3052225GN=FPE=1SV=1	Y239	InsR	0.9	QAISQAFGGNYETLLRTLGYA	INSR	0.513	FGGNYETLL	EPHA5; EPHA5; EPHA6; EPHA5; EPHB2; EPHA5; EPHB3; EPHA5; EPHB4; EPHA5; FER; EPHA5; MET; EPHA5; TEK; EPHA6; EPHA6; EPHA5; EPHA6; EPHB2; EPHA6; EPHB3; EPHA6; EPHB4; EPHA6; FER; EPHA6; MET; EPHA6; TEK; EPHB2; EPHB2; EPHA5; EPHB2; EPHA6; EPHB2; EPHB3; EPHB2; EPHB4; EPHB2; FER; EPHB2; MET; EPHB2; TEK; EPHB3; EPHB3; EPHA5; EPHB3; EPHA6; EPHB3; EPHB2; EPHB3; EPHB4; EPHB3; FER; EPHB3; MET; EPHB3; TEK; EPH…
sp|Q9IH63|FUS_NIPAVFusionglycoproteinF0OS=NipahvirusOX=3052225GN=FPE=1SV=1	Y239	InsR	0.9	QAISQAFGGNYETLLRTLGYA	INSR	0.513	FGGNYETLL	EPHA5; EPHA5; EPHA6; EPHA5; EPHB2; EPHA5; EPHB3; EPHA5; EPHB4; EPHA5; FER; EPHA5; MET; EPHA5; TEK; EPHA6; EPHA6; EPHA5; EPHA6; EPHB2; EPHA6; EPHB3; EPHA6; EPHB4; EPHA6; FER; EPHA6; MET; EPHA6; TEK; EPHB2; EPHB2; EPHA5; EPHB2; EPHA6; EPHB2; EPHB3; EPHB2; EPHB4; EPHB2; FER; EPHB2; MET; EPHB2; TEK; EPHB3; EPHB3; EPHA5; EPHB3; EPHA6; EPHB3; EPHB2; EPHB3; EPHB4; EPHB3; FER; EPHB3; MET; EPHB3; TEK; EPH…
sp|Q9IH63|FUS_NIPAVFusionglycoproteinF0OS=NipahvirusOX=3052225GN=FPE=1SV=1	Y239	InsR	0.9	QAISQAFGGNYETLLRTLGYA	INSR	0.513	FGGNYETLL	EPHA5; EPHA5; EPHA6; EPHA5; EPHB2; EPHA5; EPHB3; EPHA5; EPHB4; EPHA5; FER; EPHA5; MET; EPHA5; TEK; EPHA6; EPHA6; EPHA5; EPHA6; EPHB2; EPHA6; EPHB3; EPHA6; EPHB4; EPHA6; FER; EPHA6; MET; EPHA6; TEK; EPHB2; EPHB2; EPHA5; EPHB2; EPHA6; EPHB2; EPHB3; EPHB2; EPHB4; EPHB2; FER; EPHB2; MET; EPHB2; TEK; EPHB3; EPHB3; EPHA5; EPHB3; EPHA6; EPHB3; EPHB2; EPHB3; EPHB4; EPHB3; FER; EPHB3; MET; EPHB3; TEK; EPH…
sp|Q9IH63|FUS_NIPAVFusionglycoproteinF0OS=NipahvirusOX=3052225GN=FPE=1SV=1	Y239	InsR	0.9	QAISQAFGGNYETLLRTLGYA	INSR	0.513	FGGNYETLL	EPHA5; EPHA5; EPHA6; EPHA5; EPHB2; EPHA5; EPHB3; EPHA5; EPHB4; EPHA5; FER; EPHA5; MET; EPHA5; TEK; EPHA6; EPHA6; EPHA5; EPHA6; EPHB2; EPHA6; EPHB3; EPHA6; EPHB4; EPHA6; FER; EPHA6; MET; EPHA6; TEK; EPHB2; EPHB2; EPHA5; EPHB2; EPHA6; EPHB2; EPHB3; EPHB2; EPHB4; EPHB2; FER; EPHB2; MET; EPHB2; TEK; EPHB3; EPHB3; EPHA5; EPHB3; EPHA6; EPHB3; EPHB2; EPHB3; EPHB4; EPHB3; FER; EPHB3; MET; EPHB3; TEK; EPH…
sp|Q9IH63|FUS_NIPAVFusionglycoproteinF0OS=NipahvirusOX=3052225GN=FPE=1SV=1	Y239	InsR	0.9	QAISQAFGGNYETLLRTLGYA	INSR	0.513	FGGNYETLL	EPHA5; EPHA5; EPHA6; EPHA5; EPHB2; EPHA5; EPHB3; EPHA5; EPHB4; EPHA5; FER; EPHA5; MET; EPHA5; TEK; EPHA6; EPHA6; EPHA5; EPHA6; EPHB2; EPHA6; EPHB3; EPHA6; EPHB4; EPHA6; FER; EPHA6; MET; EPHA6; TEK; EPHB2; EPHB2; EPHA5; EPHB2; EPHA6; EPHB2; EPHB3; EPHB2; EPHB4; EPHB2; FER; EPHB2; MET; EPHB2; TEK; EPHB3; EPHB3; EPHA5; EPHB3; EPHA6; EPHB3; EPHB2; EPHB3; EPHB4; EPHB3; FER; EPHB3; MET; EPHB3; TEK; EPH…
sp|Q9IH63|FUS_NIPAVFusionglycoproteinF0OS=NipahvirusOX=3052225GN=FPE=1SV=1	Y239	InsR	0.9	QAISQAFGGNYETLLRTLGYA	INSR	0.513	FGGNYETLL	EPHA5; EPHA5; EPHA6; EPHA5; EPHB2; EPHA5; EPHB3; EPHA5; EPHB4; EPHA5; FER; EPHA5; MET; EPHA5; TEK; EPHA6; EPHA6; EPHA5; EPHA6; EPHB2; EPHA6; EPHB3; EPHA6; EPHB4; EPHA6; FER; EPHA6; MET; EPHA6; TEK; EPHB2; EPHB2; EPHA5; EPHB2; EPHA6; EPHB2; EPHB3; EPHB2; EPHB4; EPHB2; FER; EPHB2; MET; EPHB2; TEK; EPHB3; EPHB3; EPHA5; EPHB3; EPHA6; EPHB3; EPHB2; EPHB3; EPHB4; EPHB3; FER; EPHB3; MET; EPHB3; TEK; EPH…
sp|Q9IH63|FUS_NIPAVFusionglycoproteinF0OS=NipahvirusOX=3052225GN=FPE=1SV=1	Y239	InsR	0.9	QAISQAFGGNYETLLRTLGYA	INSR	0.513	FGGNYETLL	EPHA5; EPHA5; EPHA6; EPHA5; EPHB2; EPHA5; EPHB3; EPHA5; EPHB4; EPHA5; FER; EPHA5; MET; EPHA5; TEK; EPHA6; EPHA6; EPHA5; EPHA6; EPHB2; EPHA6; EPHB3; EPHA6; EPHB4; EPHA6; FER; EPHA6; MET; EPHA6; TEK; EPHB2; EPHB2; EPHA5; EPHB2; EPHA6; EPHB2; EPHB3; EPHB2; EPHB4; EPHB2; FER; EPHB2; MET; EPHB2; TEK; EPHB3; EPHB3; EPHA5; EPHB3; EPHA6; EPHB3; EPHB2; EPHB3; EPHB4; EPHB3; FER; EPHB3; MET; EPHB3; TEK; EPH…
sp|Q9IH63|FUS_NIPAVFusionglycoproteinF0OS=NipahvirusOX=3052225GN=FPE=1SV=1	Y239	InsR	0.9	QAISQAFGGNYETLLRTLGYA	INSR	0.513	FGGNYETLL	EPHA5; EPHA5; EPHA6; EPHA5; EPHB2; EPHA5; EPHB3; EPHA5; EPHB4; EPHA5; FER; EPHA5; MET; EPHA5; TEK; EPHA6; EPHA6; EPHA5; EPHA6; EPHB2; EPHA6; EPHB3; EPHA6; EPHB4; EPHA6; FER; EPHA6; MET; EPHA6; TEK; EPHB2; EPHB2; EPHA5; EPHB2; EPHA6; EPHB2; EPHB3; EPHB2; EPHB4; EPHB2; FER; EPHB2; MET; EPHB2; TEK; EPHB3; EPHB3; EPHA5; EPHB3; EPHA6; EPHB3; EPHB2; EPHB3; EPHB4; EPHB3; FER; EPHB3; MET; EPHB3; TEK; EPH…
sp|Q9IH63|FUS_NIPAVFusionglycoproteinF0OS=NipahvirusOX=3052225GN=FPE=1SV=1	Y239	InsR	0.9	QAISQAFGGNYETLLRTLGYA	INSR	0.513	FGGNYETLL	EPHA5; EPHA5; EPHA6; EPHA5; EPHB2; EPHA5; EPHB3; EPHA5; EPHB4; EPHA5; FER; EPHA5; MET; EPHA5; TEK; EPHA6; EPHA6; EPHA5; EPHA6; EPHB2; EPHA6; EPHB3; EPHA6; EPHB4; EPHA6; FER; EPHA6; MET; EPHA6; TEK; EPHB2; EPHB2; EPHA5; EPHB2; EPHA6; EPHB2; EPHB3; EPHB2; EPHB4; EPHB2; FER; EPHB2; MET; EPHB2; TEK; EPHB3; EPHB3; EPHA5; EPHB3; EPHA6; EPHB3; EPHB2; EPHB3; EPHB4; EPHB3; FER; EPHB3; MET; EPHB3; TEK; EPH…
sp|Q9IH63|FUS_NIPAVFusionglycoproteinF0OS=NipahvirusOX=3052225GN=FPE=1SV=1	Y239	InsR	0.9	QAISQAFGGNYETLLRTLGYA	INSR	0.513	FGGNYETLL	EPHA5; EPHA5; EPHA6; EPHA5; EPHB2; EPHA5; EPHB3; EPHA5; EPHB4; EPHA5; FER; EPHA5; MET; EPHA5; TEK; EPHA6; EPHA6; EPHA5; EPHA6; EPHB2; EPHA6; EPHB3; EPHA6; EPHB4; EPHA6; FER; EPHA6; MET; EPHA6; TEK; EPHB2; EPHB2; EPHA5; EPHB2; EPHA6; EPHB2; EPHB3; EPHB2; EPHB4; EPHB2; FER; EPHB2; MET; EPHB2; TEK; EPHB3; EPHB3; EPHA5; EPHB3; EPHA6; EPHB3; EPHB2; EPHB3; EPHB4; EPHB3; FER; EPHB3; MET; EPHB3; TEK; EPH…
sp|Q9IH63|FUS_NIPAVFusionglycoproteinF0OS=NipahvirusOX=3052225GN=FPE=1SV=1	Y239	InsR	0.9	QAISQAFGGNYETLLRTLGYA	INSR	0.513	FGGNYETLL	EPHA5; EPHA5; EPHA6; EPHA5; EPHB2; EPHA5; EPHB3; EPHA5; EPHB4; EPHA5; FER; EPHA5; MET; EPHA5; TEK; EPHA6; EPHA6; EPHA5; EPHA6; EPHB2; EPHA6; EPHB3; EPHA6; EPHB4; EPHA6; FER; EPHA6; MET; EPHA6; TEK; EPHB2; EPHB2; EPHA5; EPHB2; EPHA6; EPHB2; EPHB3; EPHB2; EPHB4; EPHB2; FER; EPHB2; MET; EPHB2; TEK; EPHB3; EPHB3; EPHA5; EPHB3; EPHA6; EPHB3; EPHB2; EPHB3; EPHB4; EPHB3; FER; EPHB3; MET; EPHB3; TEK; EPH…
sp|Q9IH63|FUS_NIPAVFusionglycoproteinF0OS=NipahvirusOX=3052225GN=FPE=1SV=1	Y239	InsR	0.9	QAISQAFGGNYETLLRTLGYA	INSR	0.513	FGGNYETLL	EPHA5; EPHA5; EPHA6; EPHA5; EPHB2; EPHA5; EPHB3; EPHA5; EPHB4; EPHA5; FER; EPHA5; MET; EPHA5; TEK; EPHA6; EPHA6; EPHA5; EPHA6; EPHB2; EPHA6; EPHB3; EPHA6; EPHB4; EPHA6; FER; EPHA6; MET; EPHA6; TEK; EPHB2; EPHB2; EPHA5; EPHB2; EPHA6; EPHB2; EPHB3; EPHB2; EPHB4; EPHB2; FER; EPHB2; MET; EPHB2; TEK; EPHB3; EPHB3; EPHA5; EPHB3; EPHA6; EPHB3; EPHB2; EPHB3; EPHB4; EPHB3; FER; EPHB3; MET; EPHB3; TEK; EPH…
sp|Q9IH63|FUS_NIPAVFusionglycoproteinF0OS=NipahvirusOX=3052225GN=FPE=1SV=1	Y239	InsR	0.9	QAISQAFGGNYETLLRTLGYA	INSR	0.513	FGGNYETLL	EPHA5; EPHA5; EPHA6; EPHA5; EPHB2; EPHA5; EPHB3; EPHA5; EPHB4; EPHA5; FER; EPHA5; MET; EPHA5; TEK; EPHA6; EPHA6; EPHA5; EPHA6; EPHB2; EPHA6; EPHB3; EPHA6; EPHB4; EPHA6; FER; EPHA6; MET; EPHA6; TEK; EPHB2; EPHB2; EPHA5; EPHB2; EPHA6; EPHB2; EPHB3; EPHB2; EPHB4; EPHB2; FER; EPHB2; MET; EPHB2; TEK; EPHB3; EPHB3; EPHA5; EPHB3; EPHA6; EPHB3; EPHB2; EPHB3; EPHB4; EPHB3; FER; EPHB3; MET; EPHB3; TEK; EPH…
sp|Q9IH63|FUS_NIPAVFusionglycoproteinF0OS=NipahvirusOX=3052225GN=FPE=1SV=1	Y239	InsR	0.9	QAISQAFGGNYETLLRTLGYA	INSR	0.513	FGGNYETLL	EPHA5; EPHA5; EPHA6; EPHA5; EPHB2; EPHA5; EPHB3; EPHA5; EPHB4; EPHA5; FER; EPHA5; MET; EPHA5; TEK; EPHA6; EPHA6; EPHA5; EPHA6; EPHB2; EPHA6; EPHB3; EPHA6; EPHB4; EPHA6; FER; EPHA6; MET; EPHA6; TEK; EPHB2; EPHB2; EPHA5; EPHB2; EPHA6; EPHB2; EPHB3; EPHB2; EPHB4; EPHB2; FER; EPHB2; MET; EPHB2; TEK; EPHB3; EPHB3; EPHA5; EPHB3; EPHA6; EPHB3; EPHB2; EPHB3; EPHB4; EPHB3; FER; EPHB3; MET; EPHB3; TEK; EPH…
sp|Q9IH63|FUS_NIPAVFusionglycoproteinF0OS=NipahvirusOX=3052225GN=FPE=1SV=1	Y239	InsR	0.9	QAISQAFGGNYETLLRTLGYA	INSR	0.513	FGGNYETLL	EPHA5; EPHA5; EPHA6; EPHA5; EPHB2; EPHA5; EPHB3; EPHA5; EPHB4; EPHA5; FER; EPHA5; MET; EPHA5; TEK; EPHA6; EPHA6; EPHA5; EPHA6; EPHB2; EPHA6; EPHB3; EPHA6; EPHB4; EPHA6; FER; EPHA6; MET; EPHA6; TEK; EPHB2; EPHB2; EPHA5; EPHB2; EPHA6; EPHB2; EPHB3; EPHB2; EPHB4; EPHB2; FER; EPHB2; MET; EPHB2; TEK; EPHB3; EPHB3; EPHA5; EPHB3; EPHA6; EPHB3; EPHB2; EPHB3; EPHB4; EPHB3; FER; EPHB3; MET; EPHB3; TEK; EPH…
sp|Q9IH63|FUS_NIPAVFusionglycoproteinF0OS=NipahvirusOX=3052225GN=FPE=1SV=1	Y239	InsR	0.9	QAISQAFGGNYETLLRTLGYA	INSR	0.513	FGGNYETLL	EPHA5; EPHA5; EPHA6; EPHA5; EPHB2; EPHA5; EPHB3; EPHA5; EPHB4; EPHA5; FER; EPHA5; MET; EPHA5; TEK; EPHA6; EPHA6; EPHA5; EPHA6; EPHB2; EPHA6; EPHB3; EPHA6; EPHB4; EPHA6; FER; EPHA6; MET; EPHA6; TEK; EPHB2; EPHB2; EPHA5; EPHB2; EPHA6; EPHB2; EPHB3; EPHB2; EPHB4; EPHB2; FER; EPHB2; MET; EPHB2; TEK; EPHB3; EPHB3; EPHA5; EPHB3; EPHA6; EPHB3; EPHB2; EPHB3; EPHB4; EPHB3; FER; EPHB3; MET; EPHB3; TEK; EPH…
sp|Q9IH63|FUS_NIPAVFusionglycoproteinF0OS=NipahvirusOX=3052225GN=FPE=1SV=1	Y239	InsR	0.9	QAISQAFGGNYETLLRTLGYA	INSR	0.513	FGGNYETLL	EPHA5; EPHA5; EPHA6; EPHA5; EPHB2; EPHA5; EPHB3; EPHA5; EPHB4; EPHA5; FER; EPHA5; MET; EPHA5; TEK; EPHA6; EPHA6; EPHA5; EPHA6; EPHB2; EPHA6; EPHB3; EPHA6; EPHB4; EPHA6; FER; EPHA6; MET; EPHA6; TEK; EPHB2; EPHB2; EPHA5; EPHB2; EPHA6; EPHB2; EPHB3; EPHB2; EPHB4; EPHB2; FER; EPHB2; MET; EPHB2; TEK; EPHB3; EPHB3; EPHA5; EPHB3; EPHA6; EPHB3; EPHB2; EPHB3; EPHB4; EPHB3; FER; EPHB3; MET; EPHB3; TEK; EPH…
sp|Q9IH63|FUS_NIPAVFusionglycoproteinF0OS=NipahvirusOX=3052225GN=FPE=1SV=1	Y239	InsR	0.9	QAISQAFGGNYETLLRTLGYA	INSR	0.513	FGGNYETLL	EPHA5; EPHA5; EPHA6; EPHA5; EPHB2; EPHA5; EPHB3; EPHA5; EPHB4; EPHA5; FER; EPHA5; MET; EPHA5; TEK; EPHA6; EPHA6; EPHA5; EPHA6; EPHB2; EPHA6; EPHB3; EPHA6; EPHB4; EPHA6; FER; EPHA6; MET; EPHA6; TEK; EPHB2; EPHB2; EPHA5; EPHB2; EPHA6; EPHB2; EPHB3; EPHB2; EPHB4; EPHB2; FER; EPHB2; MET; EPHB2; TEK; EPHB3; EPHB3; EPHA5; EPHB3; EPHA6; EPHB3; EPHB2; EPHB3; EPHB4; EPHB3; FER; EPHB3; MET; EPHB3; TEK; EPH…
sp|Q9IH63|FUS_NIPAVFusionglycoproteinF0OS=NipahvirusOX=3052225GN=FPE=1SV=1	Y239	InsR	0.9	QAISQAFGGNYETLLRTLGYA	INSR	0.513	FGGNYETLL	EPHA5; EPHA5; EPHA6; EPHA5; EPHB2; EPHA5; EPHB3; EPHA5; EPHB4; EPHA5; FER; EPHA5; MET; EPHA5; TEK; EPHA6; EPHA6; EPHA5; EPHA6; EPHB2; EPHA6; EPHB3; EPHA6; EPHB4; EPHA6; FER; EPHA6; MET; EPHA6; TEK; EPHB2; EPHB2; EPHA5; EPHB2; EPHA6; EPHB2; EPHB3; EPHB2; EPHB4; EPHB2; FER; EPHB2; MET; EPHB2; TEK; EPHB3; EPHB3; EPHA5; EPHB3; EPHA6; EPHB3; EPHB2; EPHB3; EPHB4; EPHB3; FER; EPHB3; MET; EPHB3; TEK; EPH…
sp|Q9IH63|FUS_NIPAVFusionglycoproteinF0OS=NipahvirusOX=3052225GN=FPE=1SV=1	Y239	InsR	0.9	QAISQAFGGNYETLLRTLGYA	INSR	0.513	FGGNYETLL	EPHA5; EPHA5; EPHA6; EPHA5; EPHB2; EPHA5; EPHB3; EPHA5; EPHB4; EPHA5; FER; EPHA5; MET; EPHA5; TEK; EPHA6; EPHA6; EPHA5; EPHA6; EPHB2; EPHA6; EPHB3; EPHA6; EPHB4; EPHA6; FER; EPHA6; MET; EPHA6; TEK; EPHB2; EPHB2; EPHA5; EPHB2; EPHA6; EPHB2; EPHB3; EPHB2; EPHB4; EPHB2; FER; EPHB2; MET; EPHB2; TEK; EPHB3; EPHB3; EPHA5; EPHB3; EPHA6; EPHB3; EPHB2; EPHB3; EPHB4; EPHB3; FER; EPHB3; MET; EPHB3; TEK; EPH…
sp|Q9IH63|FUS_NIPAVFusionglycoproteinF0OS=NipahvirusOX=3052225GN=FPE=1SV=1	Y239	InsR	0.9	QAISQAFGGNYETLLRTLGYA	INSR	0.513	FGGNYETLL	EPHA5; EPHA5; EPHA6; EPHA5; EPHB2; EPHA5; EPHB3; EPHA5; EPHB4; EPHA5; FER; EPHA5; MET; EPHA5; TEK; EPHA6; EPHA6; EPHA5; EPHA6; EPHB2; EPHA6; EPHB3; EPHA6; EPHB4; EPHA6; FER; EPHA6; MET; EPHA6; TEK; EPHB2; EPHB2; EPHA5; EPHB2; EPHA6; EPHB2; EPHB3; EPHB2; EPHB4; EPHB2; FER; EPHB2; MET; EPHB2; TEK; EPHB3; EPHB3; EPHA5; EPHB3; EPHA6; EPHB3; EPHB2; EPHB3; EPHB4; EPHB3; FER; EPHB3; MET; EPHB3; TEK; EPH…
sp|Q9IH63|FUS_NIPAVFusionglycoproteinF0OS=NipahvirusOX=3052225GN=FPE=1SV=1	Y239	InsR	0.9	QAISQAFGGNYETLLRTLGYA	INSR	0.513	FGGNYETLL	EPHA5; EPHA5; EPHA6; EPHA5; EPHB2; EPHA5; EPHB3; EPHA5; EPHB4; EPHA5; FER; EPHA5; MET; EPHA5; TEK; EPHA6; EPHA6; EPHA5; EPHA6; EPHB2; EPHA6; EPHB3; EPHA6; EPHB4; EPHA6; FER; EPHA6; MET; EPHA6; TEK; EPHB2; EPHB2; EPHA5; EPHB2; EPHA6; EPHB2; EPHB3; EPHB2; EPHB4; EPHB2; FER; EPHB2; MET; EPHB2; TEK; EPHB3; EPHB3; EPHA5; EPHB3; EPHA6; EPHB3; EPHB2; EPHB3; EPHB4; EPHB3; FER; EPHB3; MET; EPHB3; TEK; EPH…
sp|Q9IH63|FUS_NIPAVFusionglycoproteinF0OS=NipahvirusOX=3052225GN=FPE=1SV=1	Y239	InsR	0.9	QAISQAFGGNYETLLRTLGYA	INSR	0.513	FGGNYETLL	EPHA5; EPHA5; EPHA6; EPHA5; EPHB2; EPHA5; EPHB3; EPHA5; EPHB4; EPHA5; FER; EPHA5; MET; EPHA5; TEK; EPHA6; EPHA6; EPHA5; EPHA6; EPHB2; EPHA6; EPHB3; EPHA6; EPHB4; EPHA6; FER; EPHA6; MET; EPHA6; TEK; EPHB2; EPHB2; EPHA5; EPHB2; EPHA6; EPHB2; EPHB3; EPHB2; EPHB4; EPHB2; FER; EPHB2; MET; EPHB2; TEK; EPHB3; EPHB3; EPHA5; EPHB3; EPHA6; EPHB3; EPHB2; EPHB3; EPHB4; EPHB3; FER; EPHB3; MET; EPHB3; TEK; EPH…
sp|Q9IH63|FUS_NIPAVFusionglycoproteinF0OS=NipahvirusOX=3052225GN=FPE=1SV=1	Y239	InsR	0.9	QAISQAFGGNYETLLRTLGYA	INSR	0.513	FGGNYETLL	EPHA5; EPHA5; EPHA6; EPHA5; EPHB2; EPHA5; EPHB3; EPHA5; EPHB4; EPHA5; FER; EPHA5; MET; EPHA5; TEK; EPHA6; EPHA6; EPHA5; EPHA6; EPHB2; EPHA6; EPHB3; EPHA6; EPHB4; EPHA6; FER; EPHA6; MET; EPHA6; TEK; EPHB2; EPHB2; EPHA5; EPHB2; EPHA6; EPHB2; EPHB3; EPHB2; EPHB4; EPHB2; FER; EPHB2; MET; EPHB2; TEK; EPHB3; EPHB3; EPHA5; EPHB3; EPHA6; EPHB3; EPHB2; EPHB3; EPHB4; EPHB3; FER; EPHB3; MET; EPHB3; TEK; EPH…
sp|Q9IH63|FUS_NIPAVFusionglycoproteinF0OS=NipahvirusOX=3052225GN=FPE=1SV=1	Y239	InsR	0.9	QAISQAFGGNYETLLRTLGYA	INSR	0.513	FGGNYETLL	EPHA5; EPHA5; EPHA6; EPHA5; EPHB2; EPHA5; EPHB3; EPHA5; EPHB4; EPHA5; FER; EPHA5; MET; EPHA5; TEK; EPHA6; EPHA6; EPHA5; EPHA6; EPHB2; EPHA6; EPHB3; EPHA6; EPHB4; EPHA6; FER; EPHA6; MET; EPHA6; TEK; EPHB2; EPHB2; EPHA5; EPHB2; EPHA6; EPHB2; EPHB3; EPHB2; EPHB4; EPHB2; FER; EPHB2; MET; EPHB2; TEK; EPHB3; EPHB3; EPHA5; EPHB3; EPHA6; EPHB3; EPHB2; EPHB3; EPHB4; EPHB3; FER; EPHB3; MET; EPHB3; TEK; EPH…
sp|Q9IH63|FUS_NIPAVFusionglycoproteinF0OS=NipahvirusOX=3052225GN=FPE=1SV=1	Y239	InsR	0.9	QAISQAFGGNYETLLRTLGYA	INSR	0.513	FGGNYETLL	EPHA5; EPHA5; EPHA6; EPHA5; EPHB2; EPHA5; EPHB3; EPHA5; EPHB4; EPHA5; FER; EPHA5; MET; EPHA5; TEK; EPHA6; EPHA6; EPHA5; EPHA6; EPHB2; EPHA6; EPHB3; EPHA6; EPHB4; EPHA6; FER; EPHA6; MET; EPHA6; TEK; EPHB2; EPHB2; EPHA5; EPHB2; EPHA6; EPHB2; EPHB3; EPHB2; EPHB4; EPHB2; FER; EPHB2; MET; EPHB2; TEK; EPHB3; EPHB3; EPHA5; EPHB3; EPHA6; EPHB3; EPHB2; EPHB3; EPHB4; EPHB3; FER; EPHB3; MET; EPHB3; TEK; EPH…
sp|Q9IH63|FUS_NIPAVFusionglycoproteinF0OS=NipahvirusOX=3052225GN=FPE=1SV=1	Y239	InsR	0.9	QAISQAFGGNYETLLRTLGYA	INSR	0.513	FGGNYETLL	EPHA5; EPHA5; EPHA6; EPHA5; EPHB2; EPHA5; EPHB3; EPHA5; EPHB4; EPHA5; FER; EPHA5; MET; EPHA5; TEK; EPHA6; EPHA6; EPHA5; EPHA6; EPHB2; EPHA6; EPHB3; EPHA6; EPHB4; EPHA6; FER; EPHA6; MET; EPHA6; TEK; EPHB2; EPHB2; EPHA5; EPHB2; EPHA6; EPHB2; EPHB3; EPHB2; EPHB4; EPHB2; FER; EPHB2; MET; EPHB2; TEK; EPHB3; EPHB3; EPHA5; EPHB3; EPHA6; EPHB3; EPHB2; EPHB3; EPHB4; EPHB3; FER; EPHB3; MET; EPHB3; TEK; EPH…
sp|Q9IH63|FUS_NIPAVFusionglycoproteinF0OS=NipahvirusOX=3052225GN=FPE=1SV=1	Y239	InsR	0.9	QAISQAFGGNYETLLRTLGYA	INSR	0.513	FGGNYETLL	EPHA5; EPHA5; EPHA6; EPHA5; EPHB2; EPHA5; EPHB3; EPHA5; EPHB4; EPHA5; FER; EPHA5; MET; EPHA5; TEK; EPHA6; EPHA6; EPHA5; EPHA6; EPHB2; EPHA6; EPHB3; EPHA6; EPHB4; EPHA6; FER; EPHA6; MET; EPHA6; TEK; EPHB2; EPHB2; EPHA5; EPHB2; EPHA6; EPHB2; EPHB3; EPHB2; EPHB4; EPHB2; FER; EPHB2; MET; EPHB2; TEK; EPHB3; EPHB3; EPHA5; EPHB3; EPHA6; EPHB3; EPHB2; EPHB3; EPHB4; EPHB3; FER; EPHB3; MET; EPHB3; TEK; EPH…
sp|Q9IH63|FUS_NIPAVFusionglycoproteinF0OS=NipahvirusOX=3052225GN=FPE=1SV=1	Y239	InsR	0.9	QAISQAFGGNYETLLRTLGYA	INSR	0.513	FGGNYETLL	EPHA5; EPHA5; EPHA6; EPHA5; EPHB2; EPHA5; EPHB3; EPHA5; EPHB4; EPHA5; FER; EPHA5; MET; EPHA5; TEK; EPHA6; EPHA6; EPHA5; EPHA6; EPHB2; EPHA6; EPHB3; EPHA6; EPHB4; EPHA6; FER; EPHA6; MET; EPHA6; TEK; EPHB2; EPHB2; EPHA5; EPHB2; EPHA6; EPHB2; EPHB3; EPHB2; EPHB4; EPHB2; FER; EPHB2; MET; EPHB2; TEK; EPHB3; EPHB3; EPHA5; EPHB3; EPHA6; EPHB3; EPHB2; EPHB3; EPHB4; EPHB3; FER; EPHB3; MET; EPHB3; TEK; EPH…
sp|Q9IH63|FUS_NIPAVFusionglycoproteinF0OS=NipahvirusOX=3052225GN=FPE=1SV=1	Y239	InsR	0.9	QAISQAFGGNYETLLRTLGYA	INSR	0.513	FGGNYETLL	EPHA5; EPHA5; EPHA6; EPHA5; EPHB2; EPHA5; EPHB3; EPHA5; EPHB4; EPHA5; FER; EPHA5; MET; EPHA5; TEK; EPHA6; EPHA6; EPHA5; EPHA6; EPHB2; EPHA6; EPHB3; EPHA6; EPHB4; EPHA6; FER; EPHA6; MET; EPHA6; TEK; EPHB2; EPHB2; EPHA5; EPHB2; EPHA6; EPHB2; EPHB3; EPHB2; EPHB4; EPHB2; FER; EPHB2; MET; EPHB2; TEK; EPHB3; EPHB3; EPHA5; EPHB3; EPHA6; EPHB3; EPHB2; EPHB3; EPHB4; EPHB3; FER; EPHB3; MET; EPHB3; TEK; EPH…
sp|Q9IH63|FUS_NIPAVFusionglycoproteinF0OS=NipahvirusOX=3052225GN=FPE=1SV=1	Y239	InsR	0.9	QAISQAFGGNYETLLRTLGYA	INSR	0.513	FGGNYETLL	EPHA5; EPHA5; EPHA6; EPHA5; EPHB2; EPHA5; EPHB3; EPHA5; EPHB4; EPHA5; FER; EPHA5; MET; EPHA5; TEK; EPHA6; EPHA6; EPHA5; EPHA6; EPHB2; EPHA6; EPHB3; EPHA6; EPHB4; EPHA6; FER; EPHA6; MET; EPHA6; TEK; EPHB2; EPHB2; EPHA5; EPHB2; EPHA6; EPHB2; EPHB3; EPHB2; EPHB4; EPHB2; FER; EPHB2; MET; EPHB2; TEK; EPHB3; EPHB3; EPHA5; EPHB3; EPHA6; EPHB3; EPHB2; EPHB3; EPHB4; EPHB3; FER; EPHB3; MET; EPHB3; TEK; EPH…
sp|Q9IH63|FUS_NIPAVFusionglycoproteinF0OS=NipahvirusOX=3052225GN=FPE=1SV=1	Y239	InsR	0.9	QAISQAFGGNYETLLRTLGYA	INSR	0.513	FGGNYETLL	EPHA5; EPHA5; EPHA6; EPHA5; EPHB2; EPHA5; EPHB3; EPHA5; EPHB4; EPHA5; FER; EPHA5; MET; EPHA5; TEK; EPHA6; EPHA6; EPHA5; EPHA6; EPHB2; EPHA6; EPHB3; EPHA6; EPHB4; EPHA6; FER; EPHA6; MET; EPHA6; TEK; EPHB2; EPHB2; EPHA5; EPHB2; EPHA6; EPHB2; EPHB3; EPHB2; EPHB4; EPHB2; FER; EPHB2; MET; EPHB2; TEK; EPHB3; EPHB3; EPHA5; EPHB3; EPHA6; EPHB3; EPHB2; EPHB3; EPHB4; EPHB3; FER; EPHB3; MET; EPHB3; TEK; EPH…
sp|Q9IH63|FUS_NIPAVFusionglycoproteinF0OS=NipahvirusOX=3052225GN=FPE=1SV=1	Y239	InsR	0.9	QAISQAFGGNYETLLRTLGYA	INSR	0.513	FGGNYETLL	EPHA5; EPHA5; EPHA6; EPHA5; EPHB2; EPHA5; EPHB3; EPHA5; EPHB4; EPHA5; FER; EPHA5; MET; EPHA5; TEK; EPHA6; EPHA6; EPHA5; EPHA6; EPHB2; EPHA6; EPHB3; EPHA6; EPHB4; EPHA6; FER; EPHA6; MET; EPHA6; TEK; EPHB2; EPHB2; EPHA5; EPHB2; EPHA6; EPHB2; EPHB3; EPHB2; EPHB4; EPHB2; FER; EPHB2; MET; EPHB2; TEK; EPHB3; EPHB3; EPHA5; EPHB3; EPHA6; EPHB3; EPHB2; EPHB3; EPHB4; EPHB3; FER; EPHB3; MET; EPHB3; TEK; EPH…
sp|Q9IH63|FUS_NIPAVFusionglycoproteinF0OS=NipahvirusOX=3052225GN=FPE=1SV=1	Y239	InsR	0.9	QAISQAFGGNYETLLRTLGYA	INSR	0.513	FGGNYETLL	EPHA5; EPHA5; EPHA6; EPHA5; EPHB2; EPHA5; EPHB3; EPHA5; EPHB4; EPHA5; FER; EPHA5; MET; EPHA5; TEK; EPHA6; EPHA6; EPHA5; EPHA6; EPHB2; EPHA6; EPHB3; EPHA6; EPHB4; EPHA6; FER; EPHA6; MET; EPHA6; TEK; EPHB2; EPHB2; EPHA5; EPHB2; EPHA6; EPHB2; EPHB3; EPHB2; EPHB4; EPHB2; FER; EPHB2; MET; EPHB2; TEK; EPHB3; EPHB3; EPHA5; EPHB3; EPHA6; EPHB3; EPHB2; EPHB3; EPHB4; EPHB3; FER; EPHB3; MET; EPHB3; TEK; EPH…
sp|Q9IH63|FUS_NIPAVFusionglycoproteinF0OS=NipahvirusOX=3052225GN=FPE=1SV=1	Y239	InsR	0.9	QAISQAFGGNYETLLRTLGYA	INSR	0.513	FGGNYETLL	EPHA5; EPHA5; EPHA6; EPHA5; EPHB2; EPHA5; EPHB3; EPHA5; EPHB4; EPHA5; FER; EPHA5; MET; EPHA5; TEK; EPHA6; EPHA6; EPHA5; EPHA6; EPHB2; EPHA6; EPHB3; EPHA6; EPHB4; EPHA6; FER; EPHA6; MET; EPHA6; TEK; EPHB2; EPHB2; EPHA5; EPHB2; EPHA6; EPHB2; EPHB3; EPHB2; EPHB4; EPHB2; FER; EPHB2; MET; EPHB2; TEK; EPHB3; EPHB3; EPHA5; EPHB3; EPHA6; EPHB3; EPHB2; EPHB3; EPHB4; EPHB3; FER; EPHB3; MET; EPHB3; TEK; EPH…
sp|Q9IK90|MATRX_NIPAVMatrixproteinOS=NipahvirusOX=3052225GN=MPE=1SV=1	Y62	InsR	0.9	PGANERKYNNYMYLICYGFVE	INSR	0.512	KYNNYMYLI	MET
sp|Q9IH63|FUS_NIPAVFusionglycoproteinF0OS=NipahvirusOX=3052225GN=FPE=1SV=1	Y239	Lck	0.875	QAISQAFGGNYETLLRTLGYA	INSR	0.513	FGGNYETLL	EPHA5; EPHA5; EPHA6; EPHA5; EPHB2; EPHA5; EPHB3; EPHA5; EPHB4; EPHA5; FER; EPHA5; MET; EPHA5; TEK; EPHA6; EPHA6; EPHA5; EPHA6; EPHB2; EPHA6; EPHB3; EPHA6; EPHB4; EPHA6; FER; EPHA6; MET; EPHA6; TEK; EPHB2; EPHB2; EPHA5; EPHB2; EPHA6; EPHB2; EPHB3; EPHB2; EPHB4; EPHB2; FER; EPHB2; MET; EPHB2; TEK; EPHB3; EPHB3; EPHA5; EPHB3; EPHA6; EPHB3; EPHB2; EPHB3; EPHB4; EPHB3; FER; EPHB3; MET; EPHB3; TEK; EPH…
sp|Q9IH63|FUS_NIPAVFusionglycoproteinF0OS=NipahvirusOX=3052225GN=FPE=1SV=1	Y239	Lck	0.875	QAISQAFGGNYETLLRTLGYA	INSR	0.513	FGGNYETLL	EPHA5; EPHA5; EPHA6; EPHA5; EPHB2; EPHA5; EPHB3; EPHA5; EPHB4; EPHA5; FER; EPHA5; MET; EPHA5; TEK; EPHA6; EPHA6; EPHA5; EPHA6; EPHB2; EPHA6; EPHB3; EPHA6; EPHB4; EPHA6; FER; EPHA6; MET; EPHA6; TEK; EPHB2; EPHB2; EPHA5; EPHB2; EPHA6; EPHB2; EPHB3; EPHB2; EPHB4; EPHB2; FER; EPHB2; MET; EPHB2; TEK; EPHB3; EPHB3; EPHA5; EPHB3; EPHA6; EPHB3; EPHB2; EPHB3; EPHB4; EPHB3; FER; EPHB3; MET; EPHB3; TEK; EPH…
sp|Q9IH63|FUS_NIPAVFusionglycoproteinF0OS=NipahvirusOX=3052225GN=FPE=1SV=1	Y239	Lck	0.875	QAISQAFGGNYETLLRTLGYA	INSR	0.513	FGGNYETLL	EPHA5; EPHA5; EPHA6; EPHA5; EPHB2; EPHA5; EPHB3; EPHA5; EPHB4; EPHA5; FER; EPHA5; MET; EPHA5; TEK; EPHA6; EPHA6; EPHA5; EPHA6; EPHB2; EPHA6; EPHB3; EPHA6; EPHB4; EPHA6; FER; EPHA6; MET; EPHA6; TEK; EPHB2; EPHB2; EPHA5; EPHB2; EPHA6; EPHB2; EPHB3; EPHB2; EPHB4; EPHB2; FER; EPHB2; MET; EPHB2; TEK; EPHB3; EPHB3; EPHA5; EPHB3; EPHA6; EPHB3; EPHB2; EPHB3; EPHB4; EPHB3; FER; EPHB3; MET; EPHB3; TEK; EPH…
sp|Q9IH63|FUS_NIPAVFusionglycoproteinF0OS=NipahvirusOX=3052225GN=FPE=1SV=1	Y239	Lck	0.875	QAISQAFGGNYETLLRTLGYA	INSR	0.513	FGGNYETLL	EPHA5; EPHA5; EPHA6; EPHA5; EPHB2; EPHA5; EPHB3; EPHA5; EPHB4; EPHA5; FER; EPHA5; MET; EPHA5; TEK; EPHA6; EPHA6; EPHA5; EPHA6; EPHB2; EPHA6; EPHB3; EPHA6; EPHB4; EPHA6; FER; EPHA6; MET; EPHA6; TEK; EPHB2; EPHB2; EPHA5; EPHB2; EPHA6; EPHB2; EPHB3; EPHB2; EPHB4; EPHB2; FER; EPHB2; MET; EPHB2; TEK; EPHB3; EPHB3; EPHA5; EPHB3; EPHA6; EPHB3; EPHB2; EPHB3; EPHB4; EPHB3; FER; EPHB3; MET; EPHB3; TEK; EPH…
sp|Q9IH63|FUS_NIPAVFusionglycoproteinF0OS=NipahvirusOX=3052225GN=FPE=1SV=1	Y239	Lck	0.875	QAISQAFGGNYETLLRTLGYA	INSR	0.513	FGGNYETLL	EPHA5; EPHA5; EPHA6; EPHA5; EPHB2; EPHA5; EPHB3; EPHA5; EPHB4; EPHA5; FER; EPHA5; MET; EPHA5; TEK; EPHA6; EPHA6; EPHA5; EPHA6; EPHB2; EPHA6; EPHB3; EPHA6; EPHB4; EPHA6; FER; EPHA6; MET; EPHA6; TEK; EPHB2; EPHB2; EPHA5; EPHB2; EPHA6; EPHB2; EPHB3; EPHB2; EPHB4; EPHB2; FER; EPHB2; MET; EPHB2; TEK; EPHB3; EPHB3; EPHA5; EPHB3; EPHA6; EPHB3; EPHB2; EPHB3; EPHB4; EPHB3; FER; EPHB3; MET; EPHB3; TEK; EPH…
sp|Q9IH63|FUS_NIPAVFusionglycoproteinF0OS=NipahvirusOX=3052225GN=FPE=1SV=1	Y239	Lck	0.875	QAISQAFGGNYETLLRTLGYA	INSR	0.513	FGGNYETLL	EPHA5; EPHA5; EPHA6; EPHA5; EPHB2; EPHA5; EPHB3; EPHA5; EPHB4; EPHA5; FER; EPHA5; MET; EPHA5; TEK; EPHA6; EPHA6; EPHA5; EPHA6; EPHB2; EPHA6; EPHB3; EPHA6; EPHB4; EPHA6; FER; EPHA6; MET; EPHA6; TEK; EPHB2; EPHB2; EPHA5; EPHB2; EPHA6; EPHB2; EPHB3; EPHB2; EPHB4; EPHB2; FER; EPHB2; MET; EPHB2; TEK; EPHB3; EPHB3; EPHA5; EPHB3; EPHA6; EPHB3; EPHB2; EPHB3; EPHB4; EPHB3; FER; EPHB3; MET; EPHB3; TEK; EPH…
sp|Q9IH63|FUS_NIPAVFusionglycoproteinF0OS=NipahvirusOX=3052225GN=FPE=1SV=1	Y239	Lck	0.875	QAISQAFGGNYETLLRTLGYA	INSR	0.513	FGGNYETLL	EPHA5; EPHA5; EPHA6; EPHA5; EPHB2; EPHA5; EPHB3; EPHA5; EPHB4; EPHA5; FER; EPHA5; MET; EPHA5; TEK; EPHA6; EPHA6; EPHA5; EPHA6; EPHB2; EPHA6; EPHB3; EPHA6; EPHB4; EPHA6; FER; EPHA6; MET; EPHA6; TEK; EPHB2; EPHB2; EPHA5; EPHB2; EPHA6; EPHB2; EPHB3; EPHB2; EPHB4; EPHB2; FER; EPHB2; MET; EPHB2; TEK; EPHB3; EPHB3; EPHA5; EPHB3; EPHA6; EPHB3; EPHB2; EPHB3; EPHB4; EPHB3; FER; EPHB3; MET; EPHB3; TEK; EPH…
sp|Q9IH63|FUS_NIPAVFusionglycoproteinF0OS=NipahvirusOX=3052225GN=FPE=1SV=1	Y239	Lck	0.875	QAISQAFGGNYETLLRTLGYA	INSR	0.513	FGGNYETLL	EPHA5; EPHA5; EPHA6; EPHA5; EPHB2; EPHA5; EPHB3; EPHA5; EPHB4; EPHA5; FER; EPHA5; MET; EPHA5; TEK; EPHA6; EPHA6; EPHA5; EPHA6; EPHB2; EPHA6; EPHB3; EPHA6; EPHB4; EPHA6; FER; EPHA6; MET; EPHA6; TEK; EPHB2; EPHB2; EPHA5; EPHB2; EPHA6; EPHB2; EPHB3; EPHB2; EPHB4; EPHB2; FER; EPHB2; MET; EPHB2; TEK; EPHB3; EPHB3; EPHA5; EPHB3; EPHA6; EPHB3; EPHB2; EPHB3; EPHB4; EPHB3; FER; EPHB3; MET; EPHB3; TEK; EPH…
sp|Q9IH63|FUS_NIPAVFusionglycoproteinF0OS=NipahvirusOX=3052225GN=FPE=1SV=1	Y239	Lck	0.875	QAISQAFGGNYETLLRTLGYA	INSR	0.513	FGGNYETLL	EPHA5; EPHA5; EPHA6; EPHA5; EPHB2; EPHA5; EPHB3; EPHA5; EPHB4; EPHA5; FER; EPHA5; MET; EPHA5; TEK; EPHA6; EPHA6; EPHA5; EPHA6; EPHB2; EPHA6; EPHB3; EPHA6; EPHB4; EPHA6; FER; EPHA6; MET; EPHA6; TEK; EPHB2; EPHB2; EPHA5; EPHB2; EPHA6; EPHB2; EPHB3; EPHB2; EPHB4; EPHB2; FER; EPHB2; MET; EPHB2; TEK; EPHB3; EPHB3; EPHA5; EPHB3; EPHA6; EPHB3; EPHB2; EPHB3; EPHB4; EPHB3; FER; EPHB3; MET; EPHB3; TEK; EPH…
sp|Q9IH63|FUS_NIPAVFusionglycoproteinF0OS=NipahvirusOX=3052225GN=FPE=1SV=1	Y239	Lck	0.875	QAISQAFGGNYETLLRTLGYA	INSR	0.513	FGGNYETLL	EPHA5; EPHA5; EPHA6; EPHA5; EPHB2; EPHA5; EPHB3; EPHA5; EPHB4; EPHA5; FER; EPHA5; MET; EPHA5; TEK; EPHA6; EPHA6; EPHA5; EPHA6; EPHB2; EPHA6; EPHB3; EPHA6; EPHB4; EPHA6; FER; EPHA6; MET; EPHA6; TEK; EPHB2; EPHB2; EPHA5; EPHB2; EPHA6; EPHB2; EPHB3; EPHB2; EPHB4; EPHB2; FER; EPHB2; MET; EPHB2; TEK; EPHB3; EPHB3; EPHA5; EPHB3; EPHA6; EPHB3; EPHB2; EPHB3; EPHB4; EPHB3; FER; EPHB3; MET; EPHB3; TEK; EPH…
sp|Q9IH63|FUS_NIPAVFusionglycoproteinF0OS=NipahvirusOX=3052225GN=FPE=1SV=1	Y239	Lck	0.875	QAISQAFGGNYETLLRTLGYA	INSR	0.513	FGGNYETLL	EPHA5; EPHA5; EPHA6; EPHA5; EPHB2; EPHA5; EPHB3; EPHA5; EPHB4; EPHA5; FER; EPHA5; MET; EPHA5; TEK; EPHA6; EPHA6; EPHA5; EPHA6; EPHB2; EPHA6; EPHB3; EPHA6; EPHB4; EPHA6; FER; EPHA6; MET; EPHA6; TEK; EPHB2; EPHB2; EPHA5; EPHB2; EPHA6; EPHB2; EPHB3; EPHB2; EPHB4; EPHB2; FER; EPHB2; MET; EPHB2; TEK; EPHB3; EPHB3; EPHA5; EPHB3; EPHA6; EPHB3; EPHB2; EPHB3; EPHB4; EPHB3; FER; EPHB3; MET; EPHB3; TEK; EPH…
sp|Q9IH63|FUS_NIPAVFusionglycoproteinF0OS=NipahvirusOX=3052225GN=FPE=1SV=1	Y239	Lck	0.875	QAISQAFGGNYETLLRTLGYA	INSR	0.513	FGGNYETLL	EPHA5; EPHA5; EPHA6; EPHA5; EPHB2; EPHA5; EPHB3; EPHA5; EPHB4; EPHA5; FER; EPHA5; MET; EPHA5; TEK; EPHA6; EPHA6; EPHA5; EPHA6; EPHB2; EPHA6; EPHB3; EPHA6; EPHB4; EPHA6; FER; EPHA6; MET; EPHA6; TEK; EPHB2; EPHB2; EPHA5; EPHB2; EPHA6; EPHB2; EPHB3; EPHB2; EPHB4; EPHB2; FER; EPHB2; MET; EPHB2; TEK; EPHB3; EPHB3; EPHA5; EPHB3; EPHA6; EPHB3; EPHB2; EPHB3; EPHB4; EPHB3; FER; EPHB3; MET; EPHB3; TEK; EPH…
sp|Q9IH63|FUS_NIPAVFusionglycoproteinF0OS=NipahvirusOX=3052225GN=FPE=1SV=1	Y239	Lck	0.875	QAISQAFGGNYETLLRTLGYA	INSR	0.513	FGGNYETLL	EPHA5; EPHA5; EPHA6; EPHA5; EPHB2; EPHA5; EPHB3; EPHA5; EPHB4; EPHA5; FER; EPHA5; MET; EPHA5; TEK; EPHA6; EPHA6; EPHA5; EPHA6; EPHB2; EPHA6; EPHB3; EPHA6; EPHB4; EPHA6; FER; EPHA6; MET; EPHA6; TEK; EPHB2; EPHB2; EPHA5; EPHB2; EPHA6; EPHB2; EPHB3; EPHB2; EPHB4; EPHB2; FER; EPHB2; MET; EPHB2; TEK; EPHB3; EPHB3; EPHA5; EPHB3; EPHA6; EPHB3; EPHB2; EPHB3; EPHB4; EPHB3; FER; EPHB3; MET; EPHB3; TEK; EPH…
sp|Q9IH63|FUS_NIPAVFusionglycoproteinF0OS=NipahvirusOX=3052225GN=FPE=1SV=1	Y239	Lck	0.875	QAISQAFGGNYETLLRTLGYA	INSR	0.513	FGGNYETLL	EPHA5; EPHA5; EPHA6; EPHA5; EPHB2; EPHA5; EPHB3; EPHA5; EPHB4; EPHA5; FER; EPHA5; MET; EPHA5; TEK; EPHA6; EPHA6; EPHA5; EPHA6; EPHB2; EPHA6; EPHB3; EPHA6; EPHB4; EPHA6; FER; EPHA6; MET; EPHA6; TEK; EPHB2; EPHB2; EPHA5; EPHB2; EPHA6; EPHB2; EPHB3; EPHB2; EPHB4; EPHB2; FER; EPHB2; MET; EPHB2; TEK; EPHB3; EPHB3; EPHA5; EPHB3; EPHA6; EPHB3; EPHB2; EPHB3; EPHB4; EPHB3; FER; EPHB3; MET; EPHB3; TEK; EPH…
sp|Q9IH63|FUS_NIPAVFusionglycoproteinF0OS=NipahvirusOX=3052225GN=FPE=1SV=1	Y239	Lck	0.875	QAISQAFGGNYETLLRTLGYA	INSR	0.513	FGGNYETLL	EPHA5; EPHA5; EPHA6; EPHA5; EPHB2; EPHA5; EPHB3; EPHA5; EPHB4; EPHA5; FER; EPHA5; MET; EPHA5; TEK; EPHA6; EPHA6; EPHA5; EPHA6; EPHB2; EPHA6; EPHB3; EPHA6; EPHB4; EPHA6; FER; EPHA6; MET; EPHA6; TEK; EPHB2; EPHB2; EPHA5; EPHB2; EPHA6; EPHB2; EPHB3; EPHB2; EPHB4; EPHB2; FER; EPHB2; MET; EPHB2; TEK; EPHB3; EPHB3; EPHA5; EPHB3; EPHA6; EPHB3; EPHB2; EPHB3; EPHB4; EPHB3; FER; EPHB3; MET; EPHB3; TEK; EPH…
sp|Q9IH63|FUS_NIPAVFusionglycoproteinF0OS=NipahvirusOX=3052225GN=FPE=1SV=1	Y239	Lck	0.875	QAISQAFGGNYETLLRTLGYA	INSR	0.513	FGGNYETLL	EPHA5; EPHA5; EPHA6; EPHA5; EPHB2; EPHA5; EPHB3; EPHA5; EPHB4; EPHA5; FER; EPHA5; MET; EPHA5; TEK; EPHA6; EPHA6; EPHA5; EPHA6; EPHB2; EPHA6; EPHB3; EPHA6; EPHB4; EPHA6; FER; EPHA6; MET; EPHA6; TEK; EPHB2; EPHB2; EPHA5; EPHB2; EPHA6; EPHB2; EPHB3; EPHB2; EPHB4; EPHB2; FER; EPHB2; MET; EPHB2; TEK; EPHB3; EPHB3; EPHA5; EPHB3; EPHA6; EPHB3; EPHB2; EPHB3; EPHB4; EPHB3; FER; EPHB3; MET; EPHB3; TEK; EPH…
sp|Q9IH63|FUS_NIPAVFusionglycoproteinF0OS=NipahvirusOX=3052225GN=FPE=1SV=1	Y239	Lck	0.875	QAISQAFGGNYETLLRTLGYA	INSR	0.513	FGGNYETLL	EPHA5; EPHA5; EPHA6; EPHA5; EPHB2; EPHA5; EPHB3; EPHA5; EPHB4; EPHA5; FER; EPHA5; MET; EPHA5; TEK; EPHA6; EPHA6; EPHA5; EPHA6; EPHB2; EPHA6; EPHB3; EPHA6; EPHB4; EPHA6; FER; EPHA6; MET; EPHA6; TEK; EPHB2; EPHB2; EPHA5; EPHB2; EPHA6; EPHB2; EPHB3; EPHB2; EPHB4; EPHB2; FER; EPHB2; MET; EPHB2; TEK; EPHB3; EPHB3; EPHA5; EPHB3; EPHA6; EPHB3; EPHB2; EPHB3; EPHB4; EPHB3; FER; EPHB3; MET; EPHB3; TEK; EPH…
sp|Q9IH63|FUS_NIPAVFusionglycoproteinF0OS=NipahvirusOX=3052225GN=FPE=1SV=1	Y239	Lck	0.875	QAISQAFGGNYETLLRTLGYA	INSR	0.513	FGGNYETLL	EPHA5; EPHA5; EPHA6; EPHA5; EPHB2; EPHA5; EPHB3; EPHA5; EPHB4; EPHA5; FER; EPHA5; MET; EPHA5; TEK; EPHA6; EPHA6; EPHA5; EPHA6; EPHB2; EPHA6; EPHB3; EPHA6; EPHB4; EPHA6; FER; EPHA6; MET; EPHA6; TEK; EPHB2; EPHB2; EPHA5; EPHB2; EPHA6; EPHB2; EPHB3; EPHB2; EPHB4; EPHB2; FER; EPHB2; MET; EPHB2; TEK; EPHB3; EPHB3; EPHA5; EPHB3; EPHA6; EPHB3; EPHB2; EPHB3; EPHB4; EPHB3; FER; EPHB3; MET; EPHB3; TEK; EPH…
sp|Q9IH63|FUS_NIPAVFusionglycoproteinF0OS=NipahvirusOX=3052225GN=FPE=1SV=1	Y239	Lck	0.875	QAISQAFGGNYETLLRTLGYA	INSR	0.513	FGGNYETLL	EPHA5; EPHA5; EPHA6; EPHA5; EPHB2; EPHA5; EPHB3; EPHA5; EPHB4; EPHA5; FER; EPHA5; MET; EPHA5; TEK; EPHA6; EPHA6; EPHA5; EPHA6; EPHB2; EPHA6; EPHB3; EPHA6; EPHB4; EPHA6; FER; EPHA6; MET; EPHA6; TEK; EPHB2; EPHB2; EPHA5; EPHB2; EPHA6; EPHB2; EPHB3; EPHB2; EPHB4; EPHB2; FER; EPHB2; MET; EPHB2; TEK; EPHB3; EPHB3; EPHA5; EPHB3; EPHA6; EPHB3; EPHB2; EPHB3; EPHB4; EPHB3; FER; EPHB3; MET; EPHB3; TEK; EPH…
sp|Q9IH63|FUS_NIPAVFusionglycoproteinF0OS=NipahvirusOX=3052225GN=FPE=1SV=1	Y239	Lck	0.875	QAISQAFGGNYETLLRTLGYA	INSR	0.513	FGGNYETLL	EPHA5; EPHA5; EPHA6; EPHA5; EPHB2; EPHA5; EPHB3; EPHA5; EPHB4; EPHA5; FER; EPHA5; MET; EPHA5; TEK; EPHA6; EPHA6; EPHA5; EPHA6; EPHB2; EPHA6; EPHB3; EPHA6; EPHB4; EPHA6; FER; EPHA6; MET; EPHA6; TEK; EPHB2; EPHB2; EPHA5; EPHB2; EPHA6; EPHB2; EPHB3; EPHB2; EPHB4; EPHB2; FER; EPHB2; MET; EPHB2; TEK; EPHB3; EPHB3; EPHA5; EPHB3; EPHA6; EPHB3; EPHB2; EPHB3; EPHB4; EPHB3; FER; EPHB3; MET; EPHB3; TEK; EPH…
sp|Q9IH63|FUS_NIPAVFusionglycoproteinF0OS=NipahvirusOX=3052225GN=FPE=1SV=1	Y239	Lck	0.875	QAISQAFGGNYETLLRTLGYA	INSR	0.513	FGGNYETLL	EPHA5; EPHA5; EPHA6; EPHA5; EPHB2; EPHA5; EPHB3; EPHA5; EPHB4; EPHA5; FER; EPHA5; MET; EPHA5; TEK; EPHA6; EPHA6; EPHA5; EPHA6; EPHB2; EPHA6; EPHB3; EPHA6; EPHB4; EPHA6; FER; EPHA6; MET; EPHA6; TEK; EPHB2; EPHB2; EPHA5; EPHB2; EPHA6; EPHB2; EPHB3; EPHB2; EPHB4; EPHB2; FER; EPHB2; MET; EPHB2; TEK; EPHB3; EPHB3; EPHA5; EPHB3; EPHA6; EPHB3; EPHB2; EPHB3; EPHB4; EPHB3; FER; EPHB3; MET; EPHB3; TEK; EPH…
sp|Q9IH63|FUS_NIPAVFusionglycoproteinF0OS=NipahvirusOX=3052225GN=FPE=1SV=1	Y239	Lck	0.875	QAISQAFGGNYETLLRTLGYA	INSR	0.513	FGGNYETLL	EPHA5; EPHA5; EPHA6; EPHA5; EPHB2; EPHA5; EPHB3; EPHA5; EPHB4; EPHA5; FER; EPHA5; MET; EPHA5; TEK; EPHA6; EPHA6; EPHA5; EPHA6; EPHB2; EPHA6; EPHB3; EPHA6; EPHB4; EPHA6; FER; EPHA6; MET; EPHA6; TEK; EPHB2; EPHB2; EPHA5; EPHB2; EPHA6; EPHB2; EPHB3; EPHB2; EPHB4; EPHB2; FER; EPHB2; MET; EPHB2; TEK; EPHB3; EPHB3; EPHA5; EPHB3; EPHA6; EPHB3; EPHB2; EPHB3; EPHB4; EPHB3; FER; EPHB3; MET; EPHB3; TEK; EPH…
sp|Q9IH63|FUS_NIPAVFusionglycoproteinF0OS=NipahvirusOX=3052225GN=FPE=1SV=1	Y239	Lck	0.875	QAISQAFGGNYETLLRTLGYA	INSR	0.513	FGGNYETLL	EPHA5; EPHA5; EPHA6; EPHA5; EPHB2; EPHA5; EPHB3; EPHA5; EPHB4; EPHA5; FER; EPHA5; MET; EPHA5; TEK; EPHA6; EPHA6; EPHA5; EPHA6; EPHB2; EPHA6; EPHB3; EPHA6; EPHB4; EPHA6; FER; EPHA6; MET; EPHA6; TEK; EPHB2; EPHB2; EPHA5; EPHB2; EPHA6; EPHB2; EPHB3; EPHB2; EPHB4; EPHB2; FER; EPHB2; MET; EPHB2; TEK; EPHB3; EPHB3; EPHA5; EPHB3; EPHA6; EPHB3; EPHB2; EPHB3; EPHB4; EPHB3; FER; EPHB3; MET; EPHB3; TEK; EPH…
sp|Q9IH63|FUS_NIPAVFusionglycoproteinF0OS=NipahvirusOX=3052225GN=FPE=1SV=1	Y239	Lck	0.875	QAISQAFGGNYETLLRTLGYA	INSR	0.513	FGGNYETLL	EPHA5; EPHA5; EPHA6; EPHA5; EPHB2; EPHA5; EPHB3; EPHA5; EPHB4; EPHA5; FER; EPHA5; MET; EPHA5; TEK; EPHA6; EPHA6; EPHA5; EPHA6; EPHB2; EPHA6; EPHB3; EPHA6; EPHB4; EPHA6; FER; EPHA6; MET; EPHA6; TEK; EPHB2; EPHB2; EPHA5; EPHB2; EPHA6; EPHB2; EPHB3; EPHB2; EPHB4; EPHB2; FER; EPHB2; MET; EPHB2; TEK; EPHB3; EPHB3; EPHA5; EPHB3; EPHA6; EPHB3; EPHB2; EPHB3; EPHB4; EPHB3; FER; EPHB3; MET; EPHB3; TEK; EPH…
sp|Q9IH63|FUS_NIPAVFusionglycoproteinF0OS=NipahvirusOX=3052225GN=FPE=1SV=1	Y239	Lck	0.875	QAISQAFGGNYETLLRTLGYA	INSR	0.513	FGGNYETLL	EPHA5; EPHA5; EPHA6; EPHA5; EPHB2; EPHA5; EPHB3; EPHA5; EPHB4; EPHA5; FER; EPHA5; MET; EPHA5; TEK; EPHA6; EPHA6; EPHA5; EPHA6; EPHB2; EPHA6; EPHB3; EPHA6; EPHB4; EPHA6; FER; EPHA6; MET; EPHA6; TEK; EPHB2; EPHB2; EPHA5; EPHB2; EPHA6; EPHB2; EPHB3; EPHB2; EPHB4; EPHB2; FER; EPHB2; MET; EPHB2; TEK; EPHB3; EPHB3; EPHA5; EPHB3; EPHA6; EPHB3; EPHB2; EPHB3; EPHB4; EPHB3; FER; EPHB3; MET; EPHB3; TEK; EPH…
sp|Q9IH63|FUS_NIPAVFusionglycoproteinF0OS=NipahvirusOX=3052225GN=FPE=1SV=1	Y239	Lck	0.875	QAISQAFGGNYETLLRTLGYA	INSR	0.513	FGGNYETLL	EPHA5; EPHA5; EPHA6; EPHA5; EPHB2; EPHA5; EPHB3; EPHA5; EPHB4; EPHA5; FER; EPHA5; MET; EPHA5; TEK; EPHA6; EPHA6; EPHA5; EPHA6; EPHB2; EPHA6; EPHB3; EPHA6; EPHB4; EPHA6; FER; EPHA6; MET; EPHA6; TEK; EPHB2; EPHB2; EPHA5; EPHB2; EPHA6; EPHB2; EPHB3; EPHB2; EPHB4; EPHB2; FER; EPHB2; MET; EPHB2; TEK; EPHB3; EPHB3; EPHA5; EPHB3; EPHA6; EPHB3; EPHB2; EPHB3; EPHB4; EPHB3; FER; EPHB3; MET; EPHB3; TEK; EPH…
sp|Q9IH63|FUS_NIPAVFusionglycoproteinF0OS=NipahvirusOX=3052225GN=FPE=1SV=1	Y239	Lck	0.875	QAISQAFGGNYETLLRTLGYA	INSR	0.513	FGGNYETLL	EPHA5; EPHA5; EPHA6; EPHA5; EPHB2; EPHA5; EPHB3; EPHA5; EPHB4; EPHA5; FER; EPHA5; MET; EPHA5; TEK; EPHA6; EPHA6; EPHA5; EPHA6; EPHB2; EPHA6; EPHB3; EPHA6; EPHB4; EPHA6; FER; EPHA6; MET; EPHA6; TEK; EPHB2; EPHB2; EPHA5; EPHB2; EPHA6; EPHB2; EPHB3; EPHB2; EPHB4; EPHB2; FER; EPHB2; MET; EPHB2; TEK; EPHB3; EPHB3; EPHA5; EPHB3; EPHA6; EPHB3; EPHB2; EPHB3; EPHB4; EPHB3; FER; EPHB3; MET; EPHB3; TEK; EPH…
sp|Q9IH63|FUS_NIPAVFusionglycoproteinF0OS=NipahvirusOX=3052225GN=FPE=1SV=1	Y239	Lck	0.875	QAISQAFGGNYETLLRTLGYA	INSR	0.513	FGGNYETLL	EPHA5; EPHA5; EPHA6; EPHA5; EPHB2; EPHA5; EPHB3; EPHA5; EPHB4; EPHA5; FER; EPHA5; MET; EPHA5; TEK; EPHA6; EPHA6; EPHA5; EPHA6; EPHB2; EPHA6; EPHB3; EPHA6; EPHB4; EPHA6; FER; EPHA6; MET; EPHA6; TEK; EPHB2; EPHB2; EPHA5; EPHB2; EPHA6; EPHB2; EPHB3; EPHB2; EPHB4; EPHB2; FER; EPHB2; MET; EPHB2; TEK; EPHB3; EPHB3; EPHA5; EPHB3; EPHA6; EPHB3; EPHB2; EPHB3; EPHB4; EPHB3; FER; EPHB3; MET; EPHB3; TEK; EPH…
sp|Q9IH63|FUS_NIPAVFusionglycoproteinF0OS=NipahvirusOX=3052225GN=FPE=1SV=1	Y239	Lck	0.875	QAISQAFGGNYETLLRTLGYA	INSR	0.513	FGGNYETLL	EPHA5; EPHA5; EPHA6; EPHA5; EPHB2; EPHA5; EPHB3; EPHA5; EPHB4; EPHA5; FER; EPHA5; MET; EPHA5; TEK; EPHA6; EPHA6; EPHA5; EPHA6; EPHB2; EPHA6; EPHB3; EPHA6; EPHB4; EPHA6; FER; EPHA6; MET; EPHA6; TEK; EPHB2; EPHB2; EPHA5; EPHB2; EPHA6; EPHB2; EPHB3; EPHB2; EPHB4; EPHB2; FER; EPHB2; MET; EPHB2; TEK; EPHB3; EPHB3; EPHA5; EPHB3; EPHA6; EPHB3; EPHB2; EPHB3; EPHB4; EPHB3; FER; EPHB3; MET; EPHB3; TEK; EPH…
sp|Q9IH63|FUS_NIPAVFusionglycoproteinF0OS=NipahvirusOX=3052225GN=FPE=1SV=1	Y239	Lck	0.875	QAISQAFGGNYETLLRTLGYA	INSR	0.513	FGGNYETLL	EPHA5; EPHA5; EPHA6; EPHA5; EPHB2; EPHA5; EPHB3; EPHA5; EPHB4; EPHA5; FER; EPHA5; MET; EPHA5; TEK; EPHA6; EPHA6; EPHA5; EPHA6; EPHB2; EPHA6; EPHB3; EPHA6; EPHB4; EPHA6; FER; EPHA6; MET; EPHA6; TEK; EPHB2; EPHB2; EPHA5; EPHB2; EPHA6; EPHB2; EPHB3; EPHB2; EPHB4; EPHB2; FER; EPHB2; MET; EPHB2; TEK; EPHB3; EPHB3; EPHA5; EPHB3; EPHA6; EPHB3; EPHB2; EPHB3; EPHB4; EPHB3; FER; EPHB3; MET; EPHB3; TEK; EPH…
sp|Q9IH63|FUS_NIPAVFusionglycoproteinF0OS=NipahvirusOX=3052225GN=FPE=1SV=1	Y239	Lck	0.875	QAISQAFGGNYETLLRTLGYA	INSR	0.513	FGGNYETLL	EPHA5; EPHA5; EPHA6; EPHA5; EPHB2; EPHA5; EPHB3; EPHA5; EPHB4; EPHA5; FER; EPHA5; MET; EPHA5; TEK; EPHA6; EPHA6; EPHA5; EPHA6; EPHB2; EPHA6; EPHB3; EPHA6; EPHB4; EPHA6; FER; EPHA6; MET; EPHA6; TEK; EPHB2; EPHB2; EPHA5; EPHB2; EPHA6; EPHB2; EPHB3; EPHB2; EPHB4; EPHB2; FER; EPHB2; MET; EPHB2; TEK; EPHB3; EPHB3; EPHA5; EPHB3; EPHA6; EPHB3; EPHB2; EPHB3; EPHB4; EPHB3; FER; EPHB3; MET; EPHB3; TEK; EPH…
sp|Q9IH63|FUS_NIPAVFusionglycoproteinF0OS=NipahvirusOX=3052225GN=FPE=1SV=1	Y239	Lck	0.875	QAISQAFGGNYETLLRTLGYA	INSR	0.513	FGGNYETLL	EPHA5; EPHA5; EPHA6; EPHA5; EPHB2; EPHA5; EPHB3; EPHA5; EPHB4; EPHA5; FER; EPHA5; MET; EPHA5; TEK; EPHA6; EPHA6; EPHA5; EPHA6; EPHB2; EPHA6; EPHB3; EPHA6; EPHB4; EPHA6; FER; EPHA6; MET; EPHA6; TEK; EPHB2; EPHB2; EPHA5; EPHB2; EPHA6; EPHB2; EPHB3; EPHB2; EPHB4; EPHB2; FER; EPHB2; MET; EPHB2; TEK; EPHB3; EPHB3; EPHA5; EPHB3; EPHA6; EPHB3; EPHB2; EPHB3; EPHB4; EPHB3; FER; EPHB3; MET; EPHB3; TEK; EPH…
sp|Q9IH63|FUS_NIPAVFusionglycoproteinF0OS=NipahvirusOX=3052225GN=FPE=1SV=1	Y239	Lck	0.875	QAISQAFGGNYETLLRTLGYA	INSR	0.513	FGGNYETLL	EPHA5; EPHA5; EPHA6; EPHA5; EPHB2; EPHA5; EPHB3; EPHA5; EPHB4; EPHA5; FER; EPHA5; MET; EPHA5; TEK; EPHA6; EPHA6; EPHA5; EPHA6; EPHB2; EPHA6; EPHB3; EPHA6; EPHB4; EPHA6; FER; EPHA6; MET; EPHA6; TEK; EPHB2; EPHB2; EPHA5; EPHB2; EPHA6; EPHB2; EPHB3; EPHB2; EPHB4; EPHB2; FER; EPHB2; MET; EPHB2; TEK; EPHB3; EPHB3; EPHA5; EPHB3; EPHA6; EPHB3; EPHB2; EPHB3; EPHB4; EPHB3; FER; EPHB3; MET; EPHB3; TEK; EPH…
sp|Q9IH63|FUS_NIPAVFusionglycoproteinF0OS=NipahvirusOX=3052225GN=FPE=1SV=1	Y239	Lck	0.875	QAISQAFGGNYETLLRTLGYA	INSR	0.513	FGGNYETLL	EPHA5; EPHA5; EPHA6; EPHA5; EPHB2; EPHA5; EPHB3; EPHA5; EPHB4; EPHA5; FER; EPHA5; MET; EPHA5; TEK; EPHA6; EPHA6; EPHA5; EPHA6; EPHB2; EPHA6; EPHB3; EPHA6; EPHB4; EPHA6; FER; EPHA6; MET; EPHA6; TEK; EPHB2; EPHB2; EPHA5; EPHB2; EPHA6; EPHB2; EPHB3; EPHB2; EPHB4; EPHB2; FER; EPHB2; MET; EPHB2; TEK; EPHB3; EPHB3; EPHA5; EPHB3; EPHA6; EPHB3; EPHB2; EPHB3; EPHB4; EPHB3; FER; EPHB3; MET; EPHB3; TEK; EPH…
sp|Q9IH63|FUS_NIPAVFusionglycoproteinF0OS=NipahvirusOX=3052225GN=FPE=1SV=1	Y239	Lck	0.875	QAISQAFGGNYETLLRTLGYA	INSR	0.513	FGGNYETLL	EPHA5; EPHA5; EPHA6; EPHA5; EPHB2; EPHA5; EPHB3; EPHA5; EPHB4; EPHA5; FER; EPHA5; MET; EPHA5; TEK; EPHA6; EPHA6; EPHA5; EPHA6; EPHB2; EPHA6; EPHB3; EPHA6; EPHB4; EPHA6; FER; EPHA6; MET; EPHA6; TEK; EPHB2; EPHB2; EPHA5; EPHB2; EPHA6; EPHB2; EPHB3; EPHB2; EPHB4; EPHB2; FER; EPHB2; MET; EPHB2; TEK; EPHB3; EPHB3; EPHA5; EPHB3; EPHA6; EPHB3; EPHB2; EPHB3; EPHB4; EPHB3; FER; EPHB3; MET; EPHB3; TEK; EPH…
sp|Q9IH63|FUS_NIPAVFusionglycoproteinF0OS=NipahvirusOX=3052225GN=FPE=1SV=1	Y239	Lck	0.875	QAISQAFGGNYETLLRTLGYA	INSR	0.513	FGGNYETLL	EPHA5; EPHA5; EPHA6; EPHA5; EPHB2; EPHA5; EPHB3; EPHA5; EPHB4; EPHA5; FER; EPHA5; MET; EPHA5; TEK; EPHA6; EPHA6; EPHA5; EPHA6; EPHB2; EPHA6; EPHB3; EPHA6; EPHB4; EPHA6; FER; EPHA6; MET; EPHA6; TEK; EPHB2; EPHB2; EPHA5; EPHB2; EPHA6; EPHB2; EPHB3; EPHB2; EPHB4; EPHB2; FER; EPHB2; MET; EPHB2; TEK; EPHB3; EPHB3; EPHA5; EPHB3; EPHA6; EPHB3; EPHB2; EPHB3; EPHB4; EPHB3; FER; EPHB3; MET; EPHB3; TEK; EPH…
sp|Q9IH63|FUS_NIPAVFusionglycoproteinF0OS=NipahvirusOX=3052225GN=FPE=1SV=1	Y239	Lck	0.875	QAISQAFGGNYETLLRTLGYA	INSR	0.513	FGGNYETLL	EPHA5; EPHA5; EPHA6; EPHA5; EPHB2; EPHA5; EPHB3; EPHA5; EPHB4; EPHA5; FER; EPHA5; MET; EPHA5; TEK; EPHA6; EPHA6; EPHA5; EPHA6; EPHB2; EPHA6; EPHB3; EPHA6; EPHB4; EPHA6; FER; EPHA6; MET; EPHA6; TEK; EPHB2; EPHB2; EPHA5; EPHB2; EPHA6; EPHB2; EPHB3; EPHB2; EPHB4; EPHB2; FER; EPHB2; MET; EPHB2; TEK; EPHB3; EPHB3; EPHA5; EPHB3; EPHA6; EPHB3; EPHB2; EPHB3; EPHB4; EPHB3; FER; EPHB3; MET; EPHB3; TEK; EPH…
sp|Q9IH63|FUS_NIPAVFusionglycoproteinF0OS=NipahvirusOX=3052225GN=FPE=1SV=1	Y239	Lck	0.875	QAISQAFGGNYETLLRTLGYA	INSR	0.513	FGGNYETLL	EPHA5; EPHA5; EPHA6; EPHA5; EPHB2; EPHA5; EPHB3; EPHA5; EPHB4; EPHA5; FER; EPHA5; MET; EPHA5; TEK; EPHA6; EPHA6; EPHA5; EPHA6; EPHB2; EPHA6; EPHB3; EPHA6; EPHB4; EPHA6; FER; EPHA6; MET; EPHA6; TEK; EPHB2; EPHB2; EPHA5; EPHB2; EPHA6; EPHB2; EPHB3; EPHB2; EPHB4; EPHB2; FER; EPHB2; MET; EPHB2; TEK; EPHB3; EPHB3; EPHA5; EPHB3; EPHA6; EPHB3; EPHB2; EPHB3; EPHB4; EPHB3; FER; EPHB3; MET; EPHB3; TEK; EPH…
sp|Q9IH63|FUS_NIPAVFusionglycoproteinF0OS=NipahvirusOX=3052225GN=FPE=1SV=1	Y239	Lck	0.875	QAISQAFGGNYETLLRTLGYA	INSR	0.513	FGGNYETLL	EPHA5; EPHA5; EPHA6; EPHA5; EPHB2; EPHA5; EPHB3; EPHA5; EPHB4; EPHA5; FER; EPHA5; MET; EPHA5; TEK; EPHA6; EPHA6; EPHA5; EPHA6; EPHB2; EPHA6; EPHB3; EPHA6; EPHB4; EPHA6; FER; EPHA6; MET; EPHA6; TEK; EPHB2; EPHB2; EPHA5; EPHB2; EPHA6; EPHB2; EPHB3; EPHB2; EPHB4; EPHB2; FER; EPHB2; MET; EPHB2; TEK; EPHB3; EPHB3; EPHA5; EPHB3; EPHA6; EPHB3; EPHB2; EPHB3; EPHB4; EPHB3; FER; EPHB3; MET; EPHB3; TEK; EPH…
sp|Q9IH63|FUS_NIPAVFusionglycoproteinF0OS=NipahvirusOX=3052225GN=FPE=1SV=1	Y239	Lck	0.875	QAISQAFGGNYETLLRTLGYA	INSR	0.513	FGGNYETLL	EPHA5; EPHA5; EPHA6; EPHA5; EPHB2; EPHA5; EPHB3; EPHA5; EPHB4; EPHA5; FER; EPHA5; MET; EPHA5; TEK; EPHA6; EPHA6; EPHA5; EPHA6; EPHB2; EPHA6; EPHB3; EPHA6; EPHB4; EPHA6; FER; EPHA6; MET; EPHA6; TEK; EPHB2; EPHB2; EPHA5; EPHB2; EPHA6; EPHB2; EPHB3; EPHB2; EPHB4; EPHB2; FER; EPHB2; MET; EPHB2; TEK; EPHB3; EPHB3; EPHA5; EPHB3; EPHA6; EPHB3; EPHB2; EPHB3; EPHB4; EPHB3; FER; EPHB3; MET; EPHB3; TEK; EPH…
sp|Q9IH63|FUS_NIPAVFusionglycoproteinF0OS=NipahvirusOX=3052225GN=FPE=1SV=1	Y239	Lck	0.875	QAISQAFGGNYETLLRTLGYA	INSR	0.513	FGGNYETLL	EPHA5; EPHA5; EPHA6; EPHA5; EPHB2; EPHA5; EPHB3; EPHA5; EPHB4; EPHA5; FER; EPHA5; MET; EPHA5; TEK; EPHA6; EPHA6; EPHA5; EPHA6; EPHB2; EPHA6; EPHB3; EPHA6; EPHB4; EPHA6; FER; EPHA6; MET; EPHA6; TEK; EPHB2; EPHB2; EPHA5; EPHB2; EPHA6; EPHB2; EPHB3; EPHB2; EPHB4; EPHB2; FER; EPHB2; MET; EPHB2; TEK; EPHB3; EPHB3; EPHA5; EPHB3; EPHA6; EPHB3; EPHB2; EPHB3; EPHB4; EPHB3; FER; EPHB3; MET; EPHB3; TEK; EPH…
sp|Q9IH63|FUS_NIPAVFusionglycoproteinF0OS=NipahvirusOX=3052225GN=FPE=1SV=1	Y239	Lck	0.875	QAISQAFGGNYETLLRTLGYA	INSR	0.513	FGGNYETLL	EPHA5; EPHA5; EPHA6; EPHA5; EPHB2; EPHA5; EPHB3; EPHA5; EPHB4; EPHA5; FER; EPHA5; MET; EPHA5; TEK; EPHA6; EPHA6; EPHA5; EPHA6; EPHB2; EPHA6; EPHB3; EPHA6; EPHB4; EPHA6; FER; EPHA6; MET; EPHA6; TEK; EPHB2; EPHB2; EPHA5; EPHB2; EPHA6; EPHB2; EPHB3; EPHB2; EPHB4; EPHB2; FER; EPHB2; MET; EPHB2; TEK; EPHB3; EPHB3; EPHA5; EPHB3; EPHA6; EPHB3; EPHB2; EPHB3; EPHB4; EPHB3; FER; EPHB3; MET; EPHB3; TEK; EPH…
sp|Q9IH63|FUS_NIPAVFusionglycoproteinF0OS=NipahvirusOX=3052225GN=FPE=1SV=1	Y239	Lck	0.875	QAISQAFGGNYETLLRTLGYA	INSR	0.513	FGGNYETLL	EPHA5; EPHA5; EPHA6; EPHA5; EPHB2; EPHA5; EPHB3; EPHA5; EPHB4; EPHA5; FER; EPHA5; MET; EPHA5; TEK; EPHA6; EPHA6; EPHA5; EPHA6; EPHB2; EPHA6; EPHB3; EPHA6; EPHB4; EPHA6; FER; EPHA6; MET; EPHA6; TEK; EPHB2; EPHB2; EPHA5; EPHB2; EPHA6; EPHB2; EPHB3; EPHB2; EPHB4; EPHB2; FER; EPHB2; MET; EPHB2; TEK; EPHB3; EPHB3; EPHA5; EPHB3; EPHA6; EPHB3; EPHB2; EPHB3; EPHB4; EPHB3; FER; EPHB3; MET; EPHB3; TEK; EPH…
sp|Q9IH63|FUS_NIPAVFusionglycoproteinF0OS=NipahvirusOX=3052225GN=FPE=1SV=1	Y239	Lck	0.875	QAISQAFGGNYETLLRTLGYA	INSR	0.513	FGGNYETLL	EPHA5; EPHA5; EPHA6; EPHA5; EPHB2; EPHA5; EPHB3; EPHA5; EPHB4; EPHA5; FER; EPHA5; MET; EPHA5; TEK; EPHA6; EPHA6; EPHA5; EPHA6; EPHB2; EPHA6; EPHB3; EPHA6; EPHB4; EPHA6; FER; EPHA6; MET; EPHA6; TEK; EPHB2; EPHB2; EPHA5; EPHB2; EPHA6; EPHB2; EPHB3; EPHB2; EPHB4; EPHB2; FER; EPHB2; MET; EPHB2; TEK; EPHB3; EPHB3; EPHA5; EPHB3; EPHA6; EPHB3; EPHB2; EPHB3; EPHB4; EPHB3; FER; EPHB3; MET; EPHB3; TEK; EPH…
sp|Q9IH63|FUS_NIPAVFusionglycoproteinF0OS=NipahvirusOX=3052225GN=FPE=1SV=1	Y239	Lck	0.875	QAISQAFGGNYETLLRTLGYA	INSR	0.513	FGGNYETLL	EPHA5; EPHA5; EPHA6; EPHA5; EPHB2; EPHA5; EPHB3; EPHA5; EPHB4; EPHA5; FER; EPHA5; MET; EPHA5; TEK; EPHA6; EPHA6; EPHA5; EPHA6; EPHB2; EPHA6; EPHB3; EPHA6; EPHB4; EPHA6; FER; EPHA6; MET; EPHA6; TEK; EPHB2; EPHB2; EPHA5; EPHB2; EPHA6; EPHB2; EPHB3; EPHB2; EPHB4; EPHB2; FER; EPHB2; MET; EPHB2; TEK; EPHB3; EPHB3; EPHA5; EPHB3; EPHA6; EPHB3; EPHB2; EPHB3; EPHB4; EPHB3; FER; EPHB3; MET; EPHB3; TEK; EPH…
sp|Q9IH63|FUS_NIPAVFusionglycoproteinF0OS=NipahvirusOX=3052225GN=FPE=1SV=1	Y239	Lck	0.875	QAISQAFGGNYETLLRTLGYA	INSR	0.513	FGGNYETLL	EPHA5; EPHA5; EPHA6; EPHA5; EPHB2; EPHA5; EPHB3; EPHA5; EPHB4; EPHA5; FER; EPHA5; MET; EPHA5; TEK; EPHA6; EPHA6; EPHA5; EPHA6; EPHB2; EPHA6; EPHB3; EPHA6; EPHB4; EPHA6; FER; EPHA6; MET; EPHA6; TEK; EPHB2; EPHB2; EPHA5; EPHB2; EPHA6; EPHB2; EPHB3; EPHB2; EPHB4; EPHB2; FER; EPHB2; MET; EPHB2; TEK; EPHB3; EPHB3; EPHA5; EPHB3; EPHA6; EPHB3; EPHB2; EPHB3; EPHB4; EPHB3; FER; EPHB3; MET; EPHB3; TEK; EPH…
sp|Q9IH63|FUS_NIPAVFusionglycoproteinF0OS=NipahvirusOX=3052225GN=FPE=1SV=1	Y239	Lck	0.875	QAISQAFGGNYETLLRTLGYA	INSR	0.513	FGGNYETLL	EPHA5; EPHA5; EPHA6; EPHA5; EPHB2; EPHA5; EPHB3; EPHA5; EPHB4; EPHA5; FER; EPHA5; MET; EPHA5; TEK; EPHA6; EPHA6; EPHA5; EPHA6; EPHB2; EPHA6; EPHB3; EPHA6; EPHB4; EPHA6; FER; EPHA6; MET; EPHA6; TEK; EPHB2; EPHB2; EPHA5; EPHB2; EPHA6; EPHB2; EPHB3; EPHB2; EPHB4; EPHB2; FER; EPHB2; MET; EPHB2; TEK; EPHB3; EPHB3; EPHA5; EPHB3; EPHA6; EPHB3; EPHB2; EPHB3; EPHB4; EPHB3; FER; EPHB3; MET; EPHB3; TEK; EPH…
sp|Q9IH63|FUS_NIPAVFusionglycoproteinF0OS=NipahvirusOX=3052225GN=FPE=1SV=1	Y239	Lck	0.875	QAISQAFGGNYETLLRTLGYA	INSR	0.513	FGGNYETLL	EPHA5; EPHA5; EPHA6; EPHA5; EPHB2; EPHA5; EPHB3; EPHA5; EPHB4; EPHA5; FER; EPHA5; MET; EPHA5; TEK; EPHA6; EPHA6; EPHA5; EPHA6; EPHB2; EPHA6; EPHB3; EPHA6; EPHB4; EPHA6; FER; EPHA6; MET; EPHA6; TEK; EPHB2; EPHB2; EPHA5; EPHB2; EPHA6; EPHB2; EPHB3; EPHB2; EPHB4; EPHB2; FER; EPHB2; MET; EPHB2; TEK; EPHB3; EPHB3; EPHA5; EPHB3; EPHA6; EPHB3; EPHB2; EPHB3; EPHB4; EPHB3; FER; EPHB3; MET; EPHB3; TEK; EPH…
sp|Q9IH63|FUS_NIPAVFusionglycoproteinF0OS=NipahvirusOX=3052225GN=FPE=1SV=1	Y239	Lck	0.875	QAISQAFGGNYETLLRTLGYA	INSR	0.513	FGGNYETLL	EPHA5; EPHA5; EPHA6; EPHA5; EPHB2; EPHA5; EPHB3; EPHA5; EPHB4; EPHA5; FER; EPHA5; MET; EPHA5; TEK; EPHA6; EPHA6; EPHA5; EPHA6; EPHB2; EPHA6; EPHB3; EPHA6; EPHB4; EPHA6; FER; EPHA6; MET; EPHA6; TEK; EPHB2; EPHB2; EPHA5; EPHB2; EPHA6; EPHB2; EPHB3; EPHB2; EPHB4; EPHB2; FER; EPHB2; MET; EPHB2; TEK; EPHB3; EPHB3; EPHA5; EPHB3; EPHA6; EPHB3; EPHB2; EPHB3; EPHB4; EPHB3; FER; EPHB3; MET; EPHB3; TEK; EPH…
sp|Q9IH63|FUS_NIPAVFusionglycoproteinF0OS=NipahvirusOX=3052225GN=FPE=1SV=1	Y239	Lck	0.875	QAISQAFGGNYETLLRTLGYA	INSR	0.513	FGGNYETLL	EPHA5; EPHA5; EPHA6; EPHA5; EPHB2; EPHA5; EPHB3; EPHA5; EPHB4; EPHA5; FER; EPHA5; MET; EPHA5; TEK; EPHA6; EPHA6; EPHA5; EPHA6; EPHB2; EPHA6; EPHB3; EPHA6; EPHB4; EPHA6; FER; EPHA6; MET; EPHA6; TEK; EPHB2; EPHB2; EPHA5; EPHB2; EPHA6; EPHB2; EPHB3; EPHB2; EPHB4; EPHB2; FER; EPHB2; MET; EPHB2; TEK; EPHB3; EPHB3; EPHA5; EPHB3; EPHA6; EPHB3; EPHB2; EPHB3; EPHB4; EPHB3; FER; EPHB3; MET; EPHB3; TEK; EPH…
sp|Q9IH63|FUS_NIPAVFusionglycoproteinF0OS=NipahvirusOX=3052225GN=FPE=1SV=1	Y239	Lck	0.875	QAISQAFGGNYETLLRTLGYA	INSR	0.513	FGGNYETLL	EPHA5; EPHA5; EPHA6; EPHA5; EPHB2; EPHA5; EPHB3; EPHA5; EPHB4; EPHA5; FER; EPHA5; MET; EPHA5; TEK; EPHA6; EPHA6; EPHA5; EPHA6; EPHB2; EPHA6; EPHB3; EPHA6; EPHB4; EPHA6; FER; EPHA6; MET; EPHA6; TEK; EPHB2; EPHB2; EPHA5; EPHB2; EPHA6; EPHB2; EPHB3; EPHB2; EPHB4; EPHB2; FER; EPHB2; MET; EPHB2; TEK; EPHB3; EPHB3; EPHA5; EPHB3; EPHA6; EPHB3; EPHB2; EPHB3; EPHB4; EPHB3; FER; EPHB3; MET; EPHB3; TEK; EPH…
sp|Q9IH63|FUS_NIPAVFusionglycoproteinF0OS=NipahvirusOX=3052225GN=FPE=1SV=1	Y239	Lck	0.875	QAISQAFGGNYETLLRTLGYA	INSR	0.513	FGGNYETLL	EPHA5; EPHA5; EPHA6; EPHA5; EPHB2; EPHA5; EPHB3; EPHA5; EPHB4; EPHA5; FER; EPHA5; MET; EPHA5; TEK; EPHA6; EPHA6; EPHA5; EPHA6; EPHB2; EPHA6; EPHB3; EPHA6; EPHB4; EPHA6; FER; EPHA6; MET; EPHA6; TEK; EPHB2; EPHB2; EPHA5; EPHB2; EPHA6; EPHB2; EPHB3; EPHB2; EPHB4; EPHB2; FER; EPHB2; MET; EPHB2; TEK; EPHB3; EPHB3; EPHA5; EPHB3; EPHA6; EPHB3; EPHB2; EPHB3; EPHB4; EPHB3; FER; EPHB3; MET; EPHB3; TEK; EPH…
sp|Q9IH63|FUS_NIPAVFusionglycoproteinF0OS=NipahvirusOX=3052225GN=FPE=1SV=1	Y239	Lck	0.875	QAISQAFGGNYETLLRTLGYA	INSR	0.513	FGGNYETLL	EPHA5; EPHA5; EPHA6; EPHA5; EPHB2; EPHA5; EPHB3; EPHA5; EPHB4; EPHA5; FER; EPHA5; MET; EPHA5; TEK; EPHA6; EPHA6; EPHA5; EPHA6; EPHB2; EPHA6; EPHB3; EPHA6; EPHB4; EPHA6; FER; EPHA6; MET; EPHA6; TEK; EPHB2; EPHB2; EPHA5; EPHB2; EPHA6; EPHB2; EPHB3; EPHB2; EPHB4; EPHB2; FER; EPHB2; MET; EPHB2; TEK; EPHB3; EPHB3; EPHA5; EPHB3; EPHA6; EPHB3; EPHB2; EPHB3; EPHB4; EPHB3; FER; EPHB3; MET; EPHB3; TEK; EPH…
sp|Q9IH63|FUS_NIPAVFusionglycoproteinF0OS=NipahvirusOX=3052225GN=FPE=1SV=1	Y239	Lck	0.875	QAISQAFGGNYETLLRTLGYA	INSR	0.513	FGGNYETLL	EPHA5; EPHA5; EPHA6; EPHA5; EPHB2; EPHA5; EPHB3; EPHA5; EPHB4; EPHA5; FER; EPHA5; MET; EPHA5; TEK; EPHA6; EPHA6; EPHA5; EPHA6; EPHB2; EPHA6; EPHB3; EPHA6; EPHB4; EPHA6; FER; EPHA6; MET; EPHA6; TEK; EPHB2; EPHB2; EPHA5; EPHB2; EPHA6; EPHB2; EPHB3; EPHB2; EPHB4; EPHB2; FER; EPHB2; MET; EPHB2; TEK; EPHB3; EPHB3; EPHA5; EPHB3; EPHA6; EPHB3; EPHB2; EPHB3; EPHB4; EPHB3; FER; EPHB3; MET; EPHB3; TEK; EPH…
sp|Q9IH63|FUS_NIPAVFusionglycoproteinF0OS=NipahvirusOX=3052225GN=FPE=1SV=1	Y239	Lck	0.875	QAISQAFGGNYETLLRTLGYA	INSR	0.513	FGGNYETLL	EPHA5; EPHA5; EPHA6; EPHA5; EPHB2; EPHA5; EPHB3; EPHA5; EPHB4; EPHA5; FER; EPHA5; MET; EPHA5; TEK; EPHA6; EPHA6; EPHA5; EPHA6; EPHB2; EPHA6; EPHB3; EPHA6; EPHB4; EPHA6; FER; EPHA6; MET; EPHA6; TEK; EPHB2; EPHB2; EPHA5; EPHB2; EPHA6; EPHB2; EPHB3; EPHB2; EPHB4; EPHB2; FER; EPHB2; MET; EPHB2; TEK; EPHB3; EPHB3; EPHA5; EPHB3; EPHA6; EPHB3; EPHB2; EPHB3; EPHB4; EPHB3; FER; EPHB3; MET; EPHB3; TEK; EPH…
sp|Q9IH63|FUS_NIPAVFusionglycoproteinF0OS=NipahvirusOX=3052225GN=FPE=1SV=1	Y239	Lck	0.875	QAISQAFGGNYETLLRTLGYA	INSR	0.513	FGGNYETLL	EPHA5; EPHA5; EPHA6; EPHA5; EPHB2; EPHA5; EPHB3; EPHA5; EPHB4; EPHA5; FER; EPHA5; MET; EPHA5; TEK; EPHA6; EPHA6; EPHA5; EPHA6; EPHB2; EPHA6; EPHB3; EPHA6; EPHB4; EPHA6; FER; EPHA6; MET; EPHA6; TEK; EPHB2; EPHB2; EPHA5; EPHB2; EPHA6; EPHB2; EPHB3; EPHB2; EPHB4; EPHB2; FER; EPHB2; MET; EPHB2; TEK; EPHB3; EPHB3; EPHA5; EPHB3; EPHA6; EPHB3; EPHB2; EPHB3; EPHB4; EPHB3; FER; EPHB3; MET; EPHB3; TEK; EPH…
sp|Q9IH63|FUS_NIPAVFusionglycoproteinF0OS=NipahvirusOX=3052225GN=FPE=1SV=1	Y239	Lck	0.875	QAISQAFGGNYETLLRTLGYA	INSR	0.513	FGGNYETLL	EPHA5; EPHA5; EPHA6; EPHA5; EPHB2; EPHA5; EPHB3; EPHA5; EPHB4; EPHA5; FER; EPHA5; MET; EPHA5; TEK; EPHA6; EPHA6; EPHA5; EPHA6; EPHB2; EPHA6; EPHB3; EPHA6; EPHB4; EPHA6; FER; EPHA6; MET; EPHA6; TEK; EPHB2; EPHB2; EPHA5; EPHB2; EPHA6; EPHB2; EPHB3; EPHB2; EPHB4; EPHB2; FER; EPHB2; MET; EPHB2; TEK; EPHB3; EPHB3; EPHA5; EPHB3; EPHA6; EPHB3; EPHB2; EPHB3; EPHB4; EPHB3; FER; EPHB3; MET; EPHB3; TEK; EPH…
sp|Q9IH63|FUS_NIPAVFusionglycoproteinF0OS=NipahvirusOX=3052225GN=FPE=1SV=1	Y239	Lck	0.875	QAISQAFGGNYETLLRTLGYA	INSR	0.513	FGGNYETLL	EPHA5; EPHA5; EPHA6; EPHA5; EPHB2; EPHA5; EPHB3; EPHA5; EPHB4; EPHA5; FER; EPHA5; MET; EPHA5; TEK; EPHA6; EPHA6; EPHA5; EPHA6; EPHB2; EPHA6; EPHB3; EPHA6; EPHB4; EPHA6; FER; EPHA6; MET; EPHA6; TEK; EPHB2; EPHB2; EPHA5; EPHB2; EPHA6; EPHB2; EPHB3; EPHB2; EPHB4; EPHB2; FER; EPHB2; MET; EPHB2; TEK; EPHB3; EPHB3; EPHA5; EPHB3; EPHA6; EPHB3; EPHB2; EPHB3; EPHB4; EPHB3; FER; EPHB3; MET; EPHB3; TEK; EPH…
sp|Q9IH63|FUS_NIPAVFusionglycoproteinF0OS=NipahvirusOX=3052225GN=FPE=1SV=1	Y239	Lck	0.875	QAISQAFGGNYETLLRTLGYA	INSR	0.513	FGGNYETLL	EPHA5; EPHA5; EPHA6; EPHA5; EPHB2; EPHA5; EPHB3; EPHA5; EPHB4; EPHA5; FER; EPHA5; MET; EPHA5; TEK; EPHA6; EPHA6; EPHA5; EPHA6; EPHB2; EPHA6; EPHB3; EPHA6; EPHB4; EPHA6; FER; EPHA6; MET; EPHA6; TEK; EPHB2; EPHB2; EPHA5; EPHB2; EPHA6; EPHB2; EPHB3; EPHB2; EPHB4; EPHB2; FER; EPHB2; MET; EPHB2; TEK; EPHB3; EPHB3; EPHA5; EPHB3; EPHA6; EPHB3; EPHB2; EPHB3; EPHB4; EPHB3; FER; EPHB3; MET; EPHB3; TEK; EPH…
sp|Q9IH63|FUS_NIPAVFusionglycoproteinF0OS=NipahvirusOX=3052225GN=FPE=1SV=1	Y239	Lck	0.875	QAISQAFGGNYETLLRTLGYA	INSR	0.513	FGGNYETLL	EPHA5; EPHA5; EPHA6; EPHA5; EPHB2; EPHA5; EPHB3; EPHA5; EPHB4; EPHA5; FER; EPHA5; MET; EPHA5; TEK; EPHA6; EPHA6; EPHA5; EPHA6; EPHB2; EPHA6; EPHB3; EPHA6; EPHB4; EPHA6; FER; EPHA6; MET; EPHA6; TEK; EPHB2; EPHB2; EPHA5; EPHB2; EPHA6; EPHB2; EPHB3; EPHB2; EPHB4; EPHB2; FER; EPHB2; MET; EPHB2; TEK; EPHB3; EPHB3; EPHA5; EPHB3; EPHA6; EPHB3; EPHB2; EPHB3; EPHB4; EPHB3; FER; EPHB3; MET; EPHB3; TEK; EPH…
sp|Q9IH63|FUS_NIPAVFusionglycoproteinF0OS=NipahvirusOX=3052225GN=FPE=1SV=1	Y239	Lck	0.875	QAISQAFGGNYETLLRTLGYA	INSR	0.513	FGGNYETLL	EPHA5; EPHA5; EPHA6; EPHA5; EPHB2; EPHA5; EPHB3; EPHA5; EPHB4; EPHA5; FER; EPHA5; MET; EPHA5; TEK; EPHA6; EPHA6; EPHA5; EPHA6; EPHB2; EPHA6; EPHB3; EPHA6; EPHB4; EPHA6; FER; EPHA6; MET; EPHA6; TEK; EPHB2; EPHB2; EPHA5; EPHB2; EPHA6; EPHB2; EPHB3; EPHB2; EPHB4; EPHB2; FER; EPHB2; MET; EPHB2; TEK; EPHB3; EPHB3; EPHA5; EPHB3; EPHA6; EPHB3; EPHB2; EPHB3; EPHB4; EPHB3; FER; EPHB3; MET; EPHB3; TEK; EPH…
sp|Q9IH63|FUS_NIPAVFusionglycoproteinF0OS=NipahvirusOX=3052225GN=FPE=1SV=1	Y239	Lck	0.875	QAISQAFGGNYETLLRTLGYA	INSR	0.513	FGGNYETLL	EPHA5; EPHA5; EPHA6; EPHA5; EPHB2; EPHA5; EPHB3; EPHA5; EPHB4; EPHA5; FER; EPHA5; MET; EPHA5; TEK; EPHA6; EPHA6; EPHA5; EPHA6; EPHB2; EPHA6; EPHB3; EPHA6; EPHB4; EPHA6; FER; EPHA6; MET; EPHA6; TEK; EPHB2; EPHB2; EPHA5; EPHB2; EPHA6; EPHB2; EPHB3; EPHB2; EPHB4; EPHB2; FER; EPHB2; MET; EPHB2; TEK; EPHB3; EPHB3; EPHA5; EPHB3; EPHA6; EPHB3; EPHB2; EPHB3; EPHB4; EPHB3; FER; EPHB3; MET; EPHB3; TEK; EPH…
sp|Q9IH63|FUS_NIPAVFusionglycoproteinF0OS=NipahvirusOX=3052225GN=FPE=1SV=1	Y239	Lck	0.875	QAISQAFGGNYETLLRTLGYA	INSR	0.513	FGGNYETLL	EPHA5; EPHA5; EPHA6; EPHA5; EPHB2; EPHA5; EPHB3; EPHA5; EPHB4; EPHA5; FER; EPHA5; MET; EPHA5; TEK; EPHA6; EPHA6; EPHA5; EPHA6; EPHB2; EPHA6; EPHB3; EPHA6; EPHB4; EPHA6; FER; EPHA6; MET; EPHA6; TEK; EPHB2; EPHB2; EPHA5; EPHB2; EPHA6; EPHB2; EPHB3; EPHB2; EPHB4; EPHB2; FER; EPHB2; MET; EPHB2; TEK; EPHB3; EPHB3; EPHA5; EPHB3; EPHA6; EPHB3; EPHB2; EPHB3; EPHB4; EPHB3; FER; EPHB3; MET; EPHB3; TEK; EPH…
sp|Q9IH63|FUS_NIPAVFusionglycoproteinF0OS=NipahvirusOX=3052225GN=FPE=1SV=1	Y239	Lck	0.875	QAISQAFGGNYETLLRTLGYA	INSR	0.513	FGGNYETLL	EPHA5; EPHA5; EPHA6; EPHA5; EPHB2; EPHA5; EPHB3; EPHA5; EPHB4; EPHA5; FER; EPHA5; MET; EPHA5; TEK; EPHA6; EPHA6; EPHA5; EPHA6; EPHB2; EPHA6; EPHB3; EPHA6; EPHB4; EPHA6; FER; EPHA6; MET; EPHA6; TEK; EPHB2; EPHB2; EPHA5; EPHB2; EPHA6; EPHB2; EPHB3; EPHB2; EPHB4; EPHB2; FER; EPHB2; MET; EPHB2; TEK; EPHB3; EPHB3; EPHA5; EPHB3; EPHA6; EPHB3; EPHB2; EPHB3; EPHB4; EPHB3; FER; EPHB3; MET; EPHB3; TEK; EPH…
sp|Q9IK90|MATRX_NIPAVMatrixproteinOS=NipahvirusOX=3052225GN=MPE=1SV=1	Y62	Lck	0.8	PGANERKYNNYMYLICYGFVE	INSR	0.512	KYNNYMYLI	MET
sp|Q9IK90|MATRX_NIPAVMatrixproteinOS=NipahvirusOX=3052225GN=MPE=1SV=1	Y62	LYN	0.86	PGANERKYNNYMYLICYGFVE	INSR	0.512	KYNNYMYLI	MET
sp|Q9IH63|FUS_NIPAVFusionglycoproteinF0OS=NipahvirusOX=3052225GN=FPE=1SV=1	Y239	Src	0.614	QAISQAFGGNYETLLRTLGYA	INSR	0.513	FGGNYETLL	EPHA5; EPHA5; EPHA6; EPHA5; EPHB2; EPHA5; EPHB3; EPHA5; EPHB4; EPHA5; FER; EPHA5; MET; EPHA5; TEK; EPHA6; EPHA6; EPHA5; EPHA6; EPHB2; EPHA6; EPHB3; EPHA6; EPHB4; EPHA6; FER; EPHA6; MET; EPHA6; TEK; EPHB2; EPHB2; EPHA5; EPHB2; EPHA6; EPHB2; EPHB3; EPHB2; EPHB4; EPHB2; FER; EPHB2; MET; EPHB2; TEK; EPHB3; EPHB3; EPHA5; EPHB3; EPHA6; EPHB3; EPHB2; EPHB3; EPHB4; EPHB3; FER; EPHB3; MET; EPHB3; TEK; EPH…
sp|Q9IH63|FUS_NIPAVFusionglycoproteinF0OS=NipahvirusOX=3052225GN=FPE=1SV=1	Y239	Src	0.614	QAISQAFGGNYETLLRTLGYA	INSR	0.513	FGGNYETLL	EPHA5; EPHA5; EPHA6; EPHA5; EPHB2; EPHA5; EPHB3; EPHA5; EPHB4; EPHA5; FER; EPHA5; MET; EPHA5; TEK; EPHA6; EPHA6; EPHA5; EPHA6; EPHB2; EPHA6; EPHB3; EPHA6; EPHB4; EPHA6; FER; EPHA6; MET; EPHA6; TEK; EPHB2; EPHB2; EPHA5; EPHB2; EPHA6; EPHB2; EPHB3; EPHB2; EPHB4; EPHB2; FER; EPHB2; MET; EPHB2; TEK; EPHB3; EPHB3; EPHA5; EPHB3; EPHA6; EPHB3; EPHB2; EPHB3; EPHB4; EPHB3; FER; EPHB3; MET; EPHB3; TEK; EPH…
sp|Q9IH63|FUS_NIPAVFusionglycoproteinF0OS=NipahvirusOX=3052225GN=FPE=1SV=1	Y239	Src	0.614	QAISQAFGGNYETLLRTLGYA	INSR	0.513	FGGNYETLL	EPHA5; EPHA5; EPHA6; EPHA5; EPHB2; EPHA5; EPHB3; EPHA5; EPHB4; EPHA5; FER; EPHA5; MET; EPHA5; TEK; EPHA6; EPHA6; EPHA5; EPHA6; EPHB2; EPHA6; EPHB3; EPHA6; EPHB4; EPHA6; FER; EPHA6; MET; EPHA6; TEK; EPHB2; EPHB2; EPHA5; EPHB2; EPHA6; EPHB2; EPHB3; EPHB2; EPHB4; EPHB2; FER; EPHB2; MET; EPHB2; TEK; EPHB3; EPHB3; EPHA5; EPHB3; EPHA6; EPHB3; EPHB2; EPHB3; EPHB4; EPHB3; FER; EPHB3; MET; EPHB3; TEK; EPH…
sp|Q9IH63|FUS_NIPAVFusionglycoproteinF0OS=NipahvirusOX=3052225GN=FPE=1SV=1	Y239	Src	0.614	QAISQAFGGNYETLLRTLGYA	INSR	0.513	FGGNYETLL	EPHA5; EPHA5; EPHA6; EPHA5; EPHB2; EPHA5; EPHB3; EPHA5; EPHB4; EPHA5; FER; EPHA5; MET; EPHA5; TEK; EPHA6; EPHA6; EPHA5; EPHA6; EPHB2; EPHA6; EPHB3; EPHA6; EPHB4; EPHA6; FER; EPHA6; MET; EPHA6; TEK; EPHB2; EPHB2; EPHA5; EPHB2; EPHA6; EPHB2; EPHB3; EPHB2; EPHB4; EPHB2; FER; EPHB2; MET; EPHB2; TEK; EPHB3; EPHB3; EPHA5; EPHB3; EPHA6; EPHB3; EPHB2; EPHB3; EPHB4; EPHB3; FER; EPHB3; MET; EPHB3; TEK; EPH…
sp|Q9IH63|FUS_NIPAVFusionglycoproteinF0OS=NipahvirusOX=3052225GN=FPE=1SV=1	Y239	Src	0.614	QAISQAFGGNYETLLRTLGYA	INSR	0.513	FGGNYETLL	EPHA5; EPHA5; EPHA6; EPHA5; EPHB2; EPHA5; EPHB3; EPHA5; EPHB4; EPHA5; FER; EPHA5; MET; EPHA5; TEK; EPHA6; EPHA6; EPHA5; EPHA6; EPHB2; EPHA6; EPHB3; EPHA6; EPHB4; EPHA6; FER; EPHA6; MET; EPHA6; TEK; EPHB2; EPHB2; EPHA5; EPHB2; EPHA6; EPHB2; EPHB3; EPHB2; EPHB4; EPHB2; FER; EPHB2; MET; EPHB2; TEK; EPHB3; EPHB3; EPHA5; EPHB3; EPHA6; EPHB3; EPHB2; EPHB3; EPHB4; EPHB3; FER; EPHB3; MET; EPHB3; TEK; EPH…
sp|Q9IH63|FUS_NIPAVFusionglycoproteinF0OS=NipahvirusOX=3052225GN=FPE=1SV=1	Y239	Src	0.614	QAISQAFGGNYETLLRTLGYA	INSR	0.513	FGGNYETLL	EPHA5; EPHA5; EPHA6; EPHA5; EPHB2; EPHA5; EPHB3; EPHA5; EPHB4; EPHA5; FER; EPHA5; MET; EPHA5; TEK; EPHA6; EPHA6; EPHA5; EPHA6; EPHB2; EPHA6; EPHB3; EPHA6; EPHB4; EPHA6; FER; EPHA6; MET; EPHA6; TEK; EPHB2; EPHB2; EPHA5; EPHB2; EPHA6; EPHB2; EPHB3; EPHB2; EPHB4; EPHB2; FER; EPHB2; MET; EPHB2; TEK; EPHB3; EPHB3; EPHA5; EPHB3; EPHA6; EPHB3; EPHB2; EPHB3; EPHB4; EPHB3; FER; EPHB3; MET; EPHB3; TEK; EPH…
sp|Q9IH63|FUS_NIPAVFusionglycoproteinF0OS=NipahvirusOX=3052225GN=FPE=1SV=1	Y239	Src	0.614	QAISQAFGGNYETLLRTLGYA	INSR	0.513	FGGNYETLL	EPHA5; EPHA5; EPHA6; EPHA5; EPHB2; EPHA5; EPHB3; EPHA5; EPHB4; EPHA5; FER; EPHA5; MET; EPHA5; TEK; EPHA6; EPHA6; EPHA5; EPHA6; EPHB2; EPHA6; EPHB3; EPHA6; EPHB4; EPHA6; FER; EPHA6; MET; EPHA6; TEK; EPHB2; EPHB2; EPHA5; EPHB2; EPHA6; EPHB2; EPHB3; EPHB2; EPHB4; EPHB2; FER; EPHB2; MET; EPHB2; TEK; EPHB3; EPHB3; EPHA5; EPHB3; EPHA6; EPHB3; EPHB2; EPHB3; EPHB4; EPHB3; FER; EPHB3; MET; EPHB3; TEK; EPH…
sp|Q9IH63|FUS_NIPAVFusionglycoproteinF0OS=NipahvirusOX=3052225GN=FPE=1SV=1	Y239	Src	0.614	QAISQAFGGNYETLLRTLGYA	INSR	0.513	FGGNYETLL	EPHA5; EPHA5; EPHA6; EPHA5; EPHB2; EPHA5; EPHB3; EPHA5; EPHB4; EPHA5; FER; EPHA5; MET; EPHA5; TEK; EPHA6; EPHA6; EPHA5; EPHA6; EPHB2; EPHA6; EPHB3; EPHA6; EPHB4; EPHA6; FER; EPHA6; MET; EPHA6; TEK; EPHB2; EPHB2; EPHA5; EPHB2; EPHA6; EPHB2; EPHB3; EPHB2; EPHB4; EPHB2; FER; EPHB2; MET; EPHB2; TEK; EPHB3; EPHB3; EPHA5; EPHB3; EPHA6; EPHB3; EPHB2; EPHB3; EPHB4; EPHB3; FER; EPHB3; MET; EPHB3; TEK; EPH…
sp|Q9IH63|FUS_NIPAVFusionglycoproteinF0OS=NipahvirusOX=3052225GN=FPE=1SV=1	Y239	Src	0.614	QAISQAFGGNYETLLRTLGYA	INSR	0.513	FGGNYETLL	EPHA5; EPHA5; EPHA6; EPHA5; EPHB2; EPHA5; EPHB3; EPHA5; EPHB4; EPHA5; FER; EPHA5; MET; EPHA5; TEK; EPHA6; EPHA6; EPHA5; EPHA6; EPHB2; EPHA6; EPHB3; EPHA6; EPHB4; EPHA6; FER; EPHA6; MET; EPHA6; TEK; EPHB2; EPHB2; EPHA5; EPHB2; EPHA6; EPHB2; EPHB3; EPHB2; EPHB4; EPHB2; FER; EPHB2; MET; EPHB2; TEK; EPHB3; EPHB3; EPHA5; EPHB3; EPHA6; EPHB3; EPHB2; EPHB3; EPHB4; EPHB3; FER; EPHB3; MET; EPHB3; TEK; EPH…
sp|Q9IH63|FUS_NIPAVFusionglycoproteinF0OS=NipahvirusOX=3052225GN=FPE=1SV=1	Y239	Src	0.614	QAISQAFGGNYETLLRTLGYA	INSR	0.513	FGGNYETLL	EPHA5; EPHA5; EPHA6; EPHA5; EPHB2; EPHA5; EPHB3; EPHA5; EPHB4; EPHA5; FER; EPHA5; MET; EPHA5; TEK; EPHA6; EPHA6; EPHA5; EPHA6; EPHB2; EPHA6; EPHB3; EPHA6; EPHB4; EPHA6; FER; EPHA6; MET; EPHA6; TEK; EPHB2; EPHB2; EPHA5; EPHB2; EPHA6; EPHB2; EPHB3; EPHB2; EPHB4; EPHB2; FER; EPHB2; MET; EPHB2; TEK; EPHB3; EPHB3; EPHA5; EPHB3; EPHA6; EPHB3; EPHB2; EPHB3; EPHB4; EPHB3; FER; EPHB3; MET; EPHB3; TEK; EPH…
sp|Q9IH63|FUS_NIPAVFusionglycoproteinF0OS=NipahvirusOX=3052225GN=FPE=1SV=1	Y239	Src	0.614	QAISQAFGGNYETLLRTLGYA	INSR	0.513	FGGNYETLL	EPHA5; EPHA5; EPHA6; EPHA5; EPHB2; EPHA5; EPHB3; EPHA5; EPHB4; EPHA5; FER; EPHA5; MET; EPHA5; TEK; EPHA6; EPHA6; EPHA5; EPHA6; EPHB2; EPHA6; EPHB3; EPHA6; EPHB4; EPHA6; FER; EPHA6; MET; EPHA6; TEK; EPHB2; EPHB2; EPHA5; EPHB2; EPHA6; EPHB2; EPHB3; EPHB2; EPHB4; EPHB2; FER; EPHB2; MET; EPHB2; TEK; EPHB3; EPHB3; EPHA5; EPHB3; EPHA6; EPHB3; EPHB2; EPHB3; EPHB4; EPHB3; FER; EPHB3; MET; EPHB3; TEK; EPH…
sp|Q9IH63|FUS_NIPAVFusionglycoproteinF0OS=NipahvirusOX=3052225GN=FPE=1SV=1	Y239	Src	0.614	QAISQAFGGNYETLLRTLGYA	INSR	0.513	FGGNYETLL	EPHA5; EPHA5; EPHA6; EPHA5; EPHB2; EPHA5; EPHB3; EPHA5; EPHB4; EPHA5; FER; EPHA5; MET; EPHA5; TEK; EPHA6; EPHA6; EPHA5; EPHA6; EPHB2; EPHA6; EPHB3; EPHA6; EPHB4; EPHA6; FER; EPHA6; MET; EPHA6; TEK; EPHB2; EPHB2; EPHA5; EPHB2; EPHA6; EPHB2; EPHB3; EPHB2; EPHB4; EPHB2; FER; EPHB2; MET; EPHB2; TEK; EPHB3; EPHB3; EPHA5; EPHB3; EPHA6; EPHB3; EPHB2; EPHB3; EPHB4; EPHB3; FER; EPHB3; MET; EPHB3; TEK; EPH…
sp|Q9IH63|FUS_NIPAVFusionglycoproteinF0OS=NipahvirusOX=3052225GN=FPE=1SV=1	Y239	Src	0.614	QAISQAFGGNYETLLRTLGYA	INSR	0.513	FGGNYETLL	EPHA5; EPHA5; EPHA6; EPHA5; EPHB2; EPHA5; EPHB3; EPHA5; EPHB4; EPHA5; FER; EPHA5; MET; EPHA5; TEK; EPHA6; EPHA6; EPHA5; EPHA6; EPHB2; EPHA6; EPHB3; EPHA6; EPHB4; EPHA6; FER; EPHA6; MET; EPHA6; TEK; EPHB2; EPHB2; EPHA5; EPHB2; EPHA6; EPHB2; EPHB3; EPHB2; EPHB4; EPHB2; FER; EPHB2; MET; EPHB2; TEK; EPHB3; EPHB3; EPHA5; EPHB3; EPHA6; EPHB3; EPHB2; EPHB3; EPHB4; EPHB3; FER; EPHB3; MET; EPHB3; TEK; EPH…
sp|Q9IH63|FUS_NIPAVFusionglycoproteinF0OS=NipahvirusOX=3052225GN=FPE=1SV=1	Y239	Src	0.614	QAISQAFGGNYETLLRTLGYA	INSR	0.513	FGGNYETLL	EPHA5; EPHA5; EPHA6; EPHA5; EPHB2; EPHA5; EPHB3; EPHA5; EPHB4; EPHA5; FER; EPHA5; MET; EPHA5; TEK; EPHA6; EPHA6; EPHA5; EPHA6; EPHB2; EPHA6; EPHB3; EPHA6; EPHB4; EPHA6; FER; EPHA6; MET; EPHA6; TEK; EPHB2; EPHB2; EPHA5; EPHB2; EPHA6; EPHB2; EPHB3; EPHB2; EPHB4; EPHB2; FER; EPHB2; MET; EPHB2; TEK; EPHB3; EPHB3; EPHA5; EPHB3; EPHA6; EPHB3; EPHB2; EPHB3; EPHB4; EPHB3; FER; EPHB3; MET; EPHB3; TEK; EPH…
sp|Q9IH63|FUS_NIPAVFusionglycoproteinF0OS=NipahvirusOX=3052225GN=FPE=1SV=1	Y239	Src	0.614	QAISQAFGGNYETLLRTLGYA	INSR	0.513	FGGNYETLL	EPHA5; EPHA5; EPHA6; EPHA5; EPHB2; EPHA5; EPHB3; EPHA5; EPHB4; EPHA5; FER; EPHA5; MET; EPHA5; TEK; EPHA6; EPHA6; EPHA5; EPHA6; EPHB2; EPHA6; EPHB3; EPHA6; EPHB4; EPHA6; FER; EPHA6; MET; EPHA6; TEK; EPHB2; EPHB2; EPHA5; EPHB2; EPHA6; EPHB2; EPHB3; EPHB2; EPHB4; EPHB2; FER; EPHB2; MET; EPHB2; TEK; EPHB3; EPHB3; EPHA5; EPHB3; EPHA6; EPHB3; EPHB2; EPHB3; EPHB4; EPHB3; FER; EPHB3; MET; EPHB3; TEK; EPH…
sp|Q9IH63|FUS_NIPAVFusionglycoproteinF0OS=NipahvirusOX=3052225GN=FPE=1SV=1	Y239	Src	0.614	QAISQAFGGNYETLLRTLGYA	INSR	0.513	FGGNYETLL	EPHA5; EPHA5; EPHA6; EPHA5; EPHB2; EPHA5; EPHB3; EPHA5; EPHB4; EPHA5; FER; EPHA5; MET; EPHA5; TEK; EPHA6; EPHA6; EPHA5; EPHA6; EPHB2; EPHA6; EPHB3; EPHA6; EPHB4; EPHA6; FER; EPHA6; MET; EPHA6; TEK; EPHB2; EPHB2; EPHA5; EPHB2; EPHA6; EPHB2; EPHB3; EPHB2; EPHB4; EPHB2; FER; EPHB2; MET; EPHB2; TEK; EPHB3; EPHB3; EPHA5; EPHB3; EPHA6; EPHB3; EPHB2; EPHB3; EPHB4; EPHB3; FER; EPHB3; MET; EPHB3; TEK; EPH…
sp|Q9IH63|FUS_NIPAVFusionglycoproteinF0OS=NipahvirusOX=3052225GN=FPE=1SV=1	Y239	Src	0.614	QAISQAFGGNYETLLRTLGYA	INSR	0.513	FGGNYETLL	EPHA5; EPHA5; EPHA6; EPHA5; EPHB2; EPHA5; EPHB3; EPHA5; EPHB4; EPHA5; FER; EPHA5; MET; EPHA5; TEK; EPHA6; EPHA6; EPHA5; EPHA6; EPHB2; EPHA6; EPHB3; EPHA6; EPHB4; EPHA6; FER; EPHA6; MET; EPHA6; TEK; EPHB2; EPHB2; EPHA5; EPHB2; EPHA6; EPHB2; EPHB3; EPHB2; EPHB4; EPHB2; FER; EPHB2; MET; EPHB2; TEK; EPHB3; EPHB3; EPHA5; EPHB3; EPHA6; EPHB3; EPHB2; EPHB3; EPHB4; EPHB3; FER; EPHB3; MET; EPHB3; TEK; EPH…
sp|Q9IH63|FUS_NIPAVFusionglycoproteinF0OS=NipahvirusOX=3052225GN=FPE=1SV=1	Y239	Src	0.614	QAISQAFGGNYETLLRTLGYA	INSR	0.513	FGGNYETLL	EPHA5; EPHA5; EPHA6; EPHA5; EPHB2; EPHA5; EPHB3; EPHA5; EPHB4; EPHA5; FER; EPHA5; MET; EPHA5; TEK; EPHA6; EPHA6; EPHA5; EPHA6; EPHB2; EPHA6; EPHB3; EPHA6; EPHB4; EPHA6; FER; EPHA6; MET; EPHA6; TEK; EPHB2; EPHB2; EPHA5; EPHB2; EPHA6; EPHB2; EPHB3; EPHB2; EPHB4; EPHB2; FER; EPHB2; MET; EPHB2; TEK; EPHB3; EPHB3; EPHA5; EPHB3; EPHA6; EPHB3; EPHB2; EPHB3; EPHB4; EPHB3; FER; EPHB3; MET; EPHB3; TEK; EPH…
sp|Q9IH63|FUS_NIPAVFusionglycoproteinF0OS=NipahvirusOX=3052225GN=FPE=1SV=1	Y239	Src	0.614	QAISQAFGGNYETLLRTLGYA	INSR	0.513	FGGNYETLL	EPHA5; EPHA5; EPHA6; EPHA5; EPHB2; EPHA5; EPHB3; EPHA5; EPHB4; EPHA5; FER; EPHA5; MET; EPHA5; TEK; EPHA6; EPHA6; EPHA5; EPHA6; EPHB2; EPHA6; EPHB3; EPHA6; EPHB4; EPHA6; FER; EPHA6; MET; EPHA6; TEK; EPHB2; EPHB2; EPHA5; EPHB2; EPHA6; EPHB2; EPHB3; EPHB2; EPHB4; EPHB2; FER; EPHB2; MET; EPHB2; TEK; EPHB3; EPHB3; EPHA5; EPHB3; EPHA6; EPHB3; EPHB2; EPHB3; EPHB4; EPHB3; FER; EPHB3; MET; EPHB3; TEK; EPH…
sp|Q9IH63|FUS_NIPAVFusionglycoproteinF0OS=NipahvirusOX=3052225GN=FPE=1SV=1	Y239	Src	0.614	QAISQAFGGNYETLLRTLGYA	INSR	0.513	FGGNYETLL	EPHA5; EPHA5; EPHA6; EPHA5; EPHB2; EPHA5; EPHB3; EPHA5; EPHB4; EPHA5; FER; EPHA5; MET; EPHA5; TEK; EPHA6; EPHA6; EPHA5; EPHA6; EPHB2; EPHA6; EPHB3; EPHA6; EPHB4; EPHA6; FER; EPHA6; MET; EPHA6; TEK; EPHB2; EPHB2; EPHA5; EPHB2; EPHA6; EPHB2; EPHB3; EPHB2; EPHB4; EPHB2; FER; EPHB2; MET; EPHB2; TEK; EPHB3; EPHB3; EPHA5; EPHB3; EPHA6; EPHB3; EPHB2; EPHB3; EPHB4; EPHB3; FER; EPHB3; MET; EPHB3; TEK; EPH…
sp|Q9IH63|FUS_NIPAVFusionglycoproteinF0OS=NipahvirusOX=3052225GN=FPE=1SV=1	Y239	Src	0.614	QAISQAFGGNYETLLRTLGYA	INSR	0.513	FGGNYETLL	EPHA5; EPHA5; EPHA6; EPHA5; EPHB2; EPHA5; EPHB3; EPHA5; EPHB4; EPHA5; FER; EPHA5; MET; EPHA5; TEK; EPHA6; EPHA6; EPHA5; EPHA6; EPHB2; EPHA6; EPHB3; EPHA6; EPHB4; EPHA6; FER; EPHA6; MET; EPHA6; TEK; EPHB2; EPHB2; EPHA5; EPHB2; EPHA6; EPHB2; EPHB3; EPHB2; EPHB4; EPHB2; FER; EPHB2; MET; EPHB2; TEK; EPHB3; EPHB3; EPHA5; EPHB3; EPHA6; EPHB3; EPHB2; EPHB3; EPHB4; EPHB3; FER; EPHB3; MET; EPHB3; TEK; EPH…
sp|Q9IH63|FUS_NIPAVFusionglycoproteinF0OS=NipahvirusOX=3052225GN=FPE=1SV=1	Y239	Src	0.614	QAISQAFGGNYETLLRTLGYA	INSR	0.513	FGGNYETLL	EPHA5; EPHA5; EPHA6; EPHA5; EPHB2; EPHA5; EPHB3; EPHA5; EPHB4; EPHA5; FER; EPHA5; MET; EPHA5; TEK; EPHA6; EPHA6; EPHA5; EPHA6; EPHB2; EPHA6; EPHB3; EPHA6; EPHB4; EPHA6; FER; EPHA6; MET; EPHA6; TEK; EPHB2; EPHB2; EPHA5; EPHB2; EPHA6; EPHB2; EPHB3; EPHB2; EPHB4; EPHB2; FER; EPHB2; MET; EPHB2; TEK; EPHB3; EPHB3; EPHA5; EPHB3; EPHA6; EPHB3; EPHB2; EPHB3; EPHB4; EPHB3; FER; EPHB3; MET; EPHB3; TEK; EPH…
sp|Q9IH63|FUS_NIPAVFusionglycoproteinF0OS=NipahvirusOX=3052225GN=FPE=1SV=1	Y239	Src	0.614	QAISQAFGGNYETLLRTLGYA	INSR	0.513	FGGNYETLL	EPHA5; EPHA5; EPHA6; EPHA5; EPHB2; EPHA5; EPHB3; EPHA5; EPHB4; EPHA5; FER; EPHA5; MET; EPHA5; TEK; EPHA6; EPHA6; EPHA5; EPHA6; EPHB2; EPHA6; EPHB3; EPHA6; EPHB4; EPHA6; FER; EPHA6; MET; EPHA6; TEK; EPHB2; EPHB2; EPHA5; EPHB2; EPHA6; EPHB2; EPHB3; EPHB2; EPHB4; EPHB2; FER; EPHB2; MET; EPHB2; TEK; EPHB3; EPHB3; EPHA5; EPHB3; EPHA6; EPHB3; EPHB2; EPHB3; EPHB4; EPHB3; FER; EPHB3; MET; EPHB3; TEK; EPH…
sp|Q9IH63|FUS_NIPAVFusionglycoproteinF0OS=NipahvirusOX=3052225GN=FPE=1SV=1	Y239	Src	0.614	QAISQAFGGNYETLLRTLGYA	INSR	0.513	FGGNYETLL	EPHA5; EPHA5; EPHA6; EPHA5; EPHB2; EPHA5; EPHB3; EPHA5; EPHB4; EPHA5; FER; EPHA5; MET; EPHA5; TEK; EPHA6; EPHA6; EPHA5; EPHA6; EPHB2; EPHA6; EPHB3; EPHA6; EPHB4; EPHA6; FER; EPHA6; MET; EPHA6; TEK; EPHB2; EPHB2; EPHA5; EPHB2; EPHA6; EPHB2; EPHB3; EPHB2; EPHB4; EPHB2; FER; EPHB2; MET; EPHB2; TEK; EPHB3; EPHB3; EPHA5; EPHB3; EPHA6; EPHB3; EPHB2; EPHB3; EPHB4; EPHB3; FER; EPHB3; MET; EPHB3; TEK; EPH…
sp|Q9IH63|FUS_NIPAVFusionglycoproteinF0OS=NipahvirusOX=3052225GN=FPE=1SV=1	Y239	Src	0.614	QAISQAFGGNYETLLRTLGYA	INSR	0.513	FGGNYETLL	EPHA5; EPHA5; EPHA6; EPHA5; EPHB2; EPHA5; EPHB3; EPHA5; EPHB4; EPHA5; FER; EPHA5; MET; EPHA5; TEK; EPHA6; EPHA6; EPHA5; EPHA6; EPHB2; EPHA6; EPHB3; EPHA6; EPHB4; EPHA6; FER; EPHA6; MET; EPHA6; TEK; EPHB2; EPHB2; EPHA5; EPHB2; EPHA6; EPHB2; EPHB3; EPHB2; EPHB4; EPHB2; FER; EPHB2; MET; EPHB2; TEK; EPHB3; EPHB3; EPHA5; EPHB3; EPHA6; EPHB3; EPHB2; EPHB3; EPHB4; EPHB3; FER; EPHB3; MET; EPHB3; TEK; EPH…
sp|Q9IH63|FUS_NIPAVFusionglycoproteinF0OS=NipahvirusOX=3052225GN=FPE=1SV=1	Y239	Src	0.614	QAISQAFGGNYETLLRTLGYA	INSR	0.513	FGGNYETLL	EPHA5; EPHA5; EPHA6; EPHA5; EPHB2; EPHA5; EPHB3; EPHA5; EPHB4; EPHA5; FER; EPHA5; MET; EPHA5; TEK; EPHA6; EPHA6; EPHA5; EPHA6; EPHB2; EPHA6; EPHB3; EPHA6; EPHB4; EPHA6; FER; EPHA6; MET; EPHA6; TEK; EPHB2; EPHB2; EPHA5; EPHB2; EPHA6; EPHB2; EPHB3; EPHB2; EPHB4; EPHB2; FER; EPHB2; MET; EPHB2; TEK; EPHB3; EPHB3; EPHA5; EPHB3; EPHA6; EPHB3; EPHB2; EPHB3; EPHB4; EPHB3; FER; EPHB3; MET; EPHB3; TEK; EPH…
sp|Q9IH63|FUS_NIPAVFusionglycoproteinF0OS=NipahvirusOX=3052225GN=FPE=1SV=1	Y239	Src	0.614	QAISQAFGGNYETLLRTLGYA	INSR	0.513	FGGNYETLL	EPHA5; EPHA5; EPHA6; EPHA5; EPHB2; EPHA5; EPHB3; EPHA5; EPHB4; EPHA5; FER; EPHA5; MET; EPHA5; TEK; EPHA6; EPHA6; EPHA5; EPHA6; EPHB2; EPHA6; EPHB3; EPHA6; EPHB4; EPHA6; FER; EPHA6; MET; EPHA6; TEK; EPHB2; EPHB2; EPHA5; EPHB2; EPHA6; EPHB2; EPHB3; EPHB2; EPHB4; EPHB2; FER; EPHB2; MET; EPHB2; TEK; EPHB3; EPHB3; EPHA5; EPHB3; EPHA6; EPHB3; EPHB2; EPHB3; EPHB4; EPHB3; FER; EPHB3; MET; EPHB3; TEK; EPH…
sp|Q9IH63|FUS_NIPAVFusionglycoproteinF0OS=NipahvirusOX=3052225GN=FPE=1SV=1	Y239	Src	0.614	QAISQAFGGNYETLLRTLGYA	INSR	0.513	FGGNYETLL	EPHA5; EPHA5; EPHA6; EPHA5; EPHB2; EPHA5; EPHB3; EPHA5; EPHB4; EPHA5; FER; EPHA5; MET; EPHA5; TEK; EPHA6; EPHA6; EPHA5; EPHA6; EPHB2; EPHA6; EPHB3; EPHA6; EPHB4; EPHA6; FER; EPHA6; MET; EPHA6; TEK; EPHB2; EPHB2; EPHA5; EPHB2; EPHA6; EPHB2; EPHB3; EPHB2; EPHB4; EPHB2; FER; EPHB2; MET; EPHB2; TEK; EPHB3; EPHB3; EPHA5; EPHB3; EPHA6; EPHB3; EPHB2; EPHB3; EPHB4; EPHB3; FER; EPHB3; MET; EPHB3; TEK; EPH…
sp|Q9IH63|FUS_NIPAVFusionglycoproteinF0OS=NipahvirusOX=3052225GN=FPE=1SV=1	Y239	Src	0.614	QAISQAFGGNYETLLRTLGYA	INSR	0.513	FGGNYETLL	EPHA5; EPHA5; EPHA6; EPHA5; EPHB2; EPHA5; EPHB3; EPHA5; EPHB4; EPHA5; FER; EPHA5; MET; EPHA5; TEK; EPHA6; EPHA6; EPHA5; EPHA6; EPHB2; EPHA6; EPHB3; EPHA6; EPHB4; EPHA6; FER; EPHA6; MET; EPHA6; TEK; EPHB2; EPHB2; EPHA5; EPHB2; EPHA6; EPHB2; EPHB3; EPHB2; EPHB4; EPHB2; FER; EPHB2; MET; EPHB2; TEK; EPHB3; EPHB3; EPHA5; EPHB3; EPHA6; EPHB3; EPHB2; EPHB3; EPHB4; EPHB3; FER; EPHB3; MET; EPHB3; TEK; EPH…
sp|Q9IH63|FUS_NIPAVFusionglycoproteinF0OS=NipahvirusOX=3052225GN=FPE=1SV=1	Y239	Src	0.614	QAISQAFGGNYETLLRTLGYA	INSR	0.513	FGGNYETLL	EPHA5; EPHA5; EPHA6; EPHA5; EPHB2; EPHA5; EPHB3; EPHA5; EPHB4; EPHA5; FER; EPHA5; MET; EPHA5; TEK; EPHA6; EPHA6; EPHA5; EPHA6; EPHB2; EPHA6; EPHB3; EPHA6; EPHB4; EPHA6; FER; EPHA6; MET; EPHA6; TEK; EPHB2; EPHB2; EPHA5; EPHB2; EPHA6; EPHB2; EPHB3; EPHB2; EPHB4; EPHB2; FER; EPHB2; MET; EPHB2; TEK; EPHB3; EPHB3; EPHA5; EPHB3; EPHA6; EPHB3; EPHB2; EPHB3; EPHB4; EPHB3; FER; EPHB3; MET; EPHB3; TEK; EPH…
sp|Q9IH63|FUS_NIPAVFusionglycoproteinF0OS=NipahvirusOX=3052225GN=FPE=1SV=1	Y239	Src	0.614	QAISQAFGGNYETLLRTLGYA	INSR	0.513	FGGNYETLL	EPHA5; EPHA5; EPHA6; EPHA5; EPHB2; EPHA5; EPHB3; EPHA5; EPHB4; EPHA5; FER; EPHA5; MET; EPHA5; TEK; EPHA6; EPHA6; EPHA5; EPHA6; EPHB2; EPHA6; EPHB3; EPHA6; EPHB4; EPHA6; FER; EPHA6; MET; EPHA6; TEK; EPHB2; EPHB2; EPHA5; EPHB2; EPHA6; EPHB2; EPHB3; EPHB2; EPHB4; EPHB2; FER; EPHB2; MET; EPHB2; TEK; EPHB3; EPHB3; EPHA5; EPHB3; EPHA6; EPHB3; EPHB2; EPHB3; EPHB4; EPHB3; FER; EPHB3; MET; EPHB3; TEK; EPH…
sp|Q9IH63|FUS_NIPAVFusionglycoproteinF0OS=NipahvirusOX=3052225GN=FPE=1SV=1	Y239	Src	0.614	QAISQAFGGNYETLLRTLGYA	INSR	0.513	FGGNYETLL	EPHA5; EPHA5; EPHA6; EPHA5; EPHB2; EPHA5; EPHB3; EPHA5; EPHB4; EPHA5; FER; EPHA5; MET; EPHA5; TEK; EPHA6; EPHA6; EPHA5; EPHA6; EPHB2; EPHA6; EPHB3; EPHA6; EPHB4; EPHA6; FER; EPHA6; MET; EPHA6; TEK; EPHB2; EPHB2; EPHA5; EPHB2; EPHA6; EPHB2; EPHB3; EPHB2; EPHB4; EPHB2; FER; EPHB2; MET; EPHB2; TEK; EPHB3; EPHB3; EPHA5; EPHB3; EPHA6; EPHB3; EPHB2; EPHB3; EPHB4; EPHB3; FER; EPHB3; MET; EPHB3; TEK; EPH…
sp|Q9IH63|FUS_NIPAVFusionglycoproteinF0OS=NipahvirusOX=3052225GN=FPE=1SV=1	Y239	Src	0.614	QAISQAFGGNYETLLRTLGYA	INSR	0.513	FGGNYETLL	EPHA5; EPHA5; EPHA6; EPHA5; EPHB2; EPHA5; EPHB3; EPHA5; EPHB4; EPHA5; FER; EPHA5; MET; EPHA5; TEK; EPHA6; EPHA6; EPHA5; EPHA6; EPHB2; EPHA6; EPHB3; EPHA6; EPHB4; EPHA6; FER; EPHA6; MET; EPHA6; TEK; EPHB2; EPHB2; EPHA5; EPHB2; EPHA6; EPHB2; EPHB3; EPHB2; EPHB4; EPHB2; FER; EPHB2; MET; EPHB2; TEK; EPHB3; EPHB3; EPHA5; EPHB3; EPHA6; EPHB3; EPHB2; EPHB3; EPHB4; EPHB3; FER; EPHB3; MET; EPHB3; TEK; EPH…
sp|Q9IH63|FUS_NIPAVFusionglycoproteinF0OS=NipahvirusOX=3052225GN=FPE=1SV=1	Y239	Src	0.614	QAISQAFGGNYETLLRTLGYA	INSR	0.513	FGGNYETLL	EPHA5; EPHA5; EPHA6; EPHA5; EPHB2; EPHA5; EPHB3; EPHA5; EPHB4; EPHA5; FER; EPHA5; MET; EPHA5; TEK; EPHA6; EPHA6; EPHA5; EPHA6; EPHB2; EPHA6; EPHB3; EPHA6; EPHB4; EPHA6; FER; EPHA6; MET; EPHA6; TEK; EPHB2; EPHB2; EPHA5; EPHB2; EPHA6; EPHB2; EPHB3; EPHB2; EPHB4; EPHB2; FER; EPHB2; MET; EPHB2; TEK; EPHB3; EPHB3; EPHA5; EPHB3; EPHA6; EPHB3; EPHB2; EPHB3; EPHB4; EPHB3; FER; EPHB3; MET; EPHB3; TEK; EPH…
sp|Q9IH63|FUS_NIPAVFusionglycoproteinF0OS=NipahvirusOX=3052225GN=FPE=1SV=1	Y239	Src	0.614	QAISQAFGGNYETLLRTLGYA	INSR	0.513	FGGNYETLL	EPHA5; EPHA5; EPHA6; EPHA5; EPHB2; EPHA5; EPHB3; EPHA5; EPHB4; EPHA5; FER; EPHA5; MET; EPHA5; TEK; EPHA6; EPHA6; EPHA5; EPHA6; EPHB2; EPHA6; EPHB3; EPHA6; EPHB4; EPHA6; FER; EPHA6; MET; EPHA6; TEK; EPHB2; EPHB2; EPHA5; EPHB2; EPHA6; EPHB2; EPHB3; EPHB2; EPHB4; EPHB2; FER; EPHB2; MET; EPHB2; TEK; EPHB3; EPHB3; EPHA5; EPHB3; EPHA6; EPHB3; EPHB2; EPHB3; EPHB4; EPHB3; FER; EPHB3; MET; EPHB3; TEK; EPH…
sp|Q9IH63|FUS_NIPAVFusionglycoproteinF0OS=NipahvirusOX=3052225GN=FPE=1SV=1	Y239	Src	0.614	QAISQAFGGNYETLLRTLGYA	INSR	0.513	FGGNYETLL	EPHA5; EPHA5; EPHA6; EPHA5; EPHB2; EPHA5; EPHB3; EPHA5; EPHB4; EPHA5; FER; EPHA5; MET; EPHA5; TEK; EPHA6; EPHA6; EPHA5; EPHA6; EPHB2; EPHA6; EPHB3; EPHA6; EPHB4; EPHA6; FER; EPHA6; MET; EPHA6; TEK; EPHB2; EPHB2; EPHA5; EPHB2; EPHA6; EPHB2; EPHB3; EPHB2; EPHB4; EPHB2; FER; EPHB2; MET; EPHB2; TEK; EPHB3; EPHB3; EPHA5; EPHB3; EPHA6; EPHB3; EPHB2; EPHB3; EPHB4; EPHB3; FER; EPHB3; MET; EPHB3; TEK; EPH…
sp|Q9IH63|FUS_NIPAVFusionglycoproteinF0OS=NipahvirusOX=3052225GN=FPE=1SV=1	Y239	Src	0.614	QAISQAFGGNYETLLRTLGYA	INSR	0.513	FGGNYETLL	EPHA5; EPHA5; EPHA6; EPHA5; EPHB2; EPHA5; EPHB3; EPHA5; EPHB4; EPHA5; FER; EPHA5; MET; EPHA5; TEK; EPHA6; EPHA6; EPHA5; EPHA6; EPHB2; EPHA6; EPHB3; EPHA6; EPHB4; EPHA6; FER; EPHA6; MET; EPHA6; TEK; EPHB2; EPHB2; EPHA5; EPHB2; EPHA6; EPHB2; EPHB3; EPHB2; EPHB4; EPHB2; FER; EPHB2; MET; EPHB2; TEK; EPHB3; EPHB3; EPHA5; EPHB3; EPHA6; EPHB3; EPHB2; EPHB3; EPHB4; EPHB3; FER; EPHB3; MET; EPHB3; TEK; EPH…
sp|Q9IH63|FUS_NIPAVFusionglycoproteinF0OS=NipahvirusOX=3052225GN=FPE=1SV=1	Y239	Src	0.614	QAISQAFGGNYETLLRTLGYA	INSR	0.513	FGGNYETLL	EPHA5; EPHA5; EPHA6; EPHA5; EPHB2; EPHA5; EPHB3; EPHA5; EPHB4; EPHA5; FER; EPHA5; MET; EPHA5; TEK; EPHA6; EPHA6; EPHA5; EPHA6; EPHB2; EPHA6; EPHB3; EPHA6; EPHB4; EPHA6; FER; EPHA6; MET; EPHA6; TEK; EPHB2; EPHB2; EPHA5; EPHB2; EPHA6; EPHB2; EPHB3; EPHB2; EPHB4; EPHB2; FER; EPHB2; MET; EPHB2; TEK; EPHB3; EPHB3; EPHA5; EPHB3; EPHA6; EPHB3; EPHB2; EPHB3; EPHB4; EPHB3; FER; EPHB3; MET; EPHB3; TEK; EPH…
sp|Q9IH63|FUS_NIPAVFusionglycoproteinF0OS=NipahvirusOX=3052225GN=FPE=1SV=1	Y239	Src	0.614	QAISQAFGGNYETLLRTLGYA	INSR	0.513	FGGNYETLL	EPHA5; EPHA5; EPHA6; EPHA5; EPHB2; EPHA5; EPHB3; EPHA5; EPHB4; EPHA5; FER; EPHA5; MET; EPHA5; TEK; EPHA6; EPHA6; EPHA5; EPHA6; EPHB2; EPHA6; EPHB3; EPHA6; EPHB4; EPHA6; FER; EPHA6; MET; EPHA6; TEK; EPHB2; EPHB2; EPHA5; EPHB2; EPHA6; EPHB2; EPHB3; EPHB2; EPHB4; EPHB2; FER; EPHB2; MET; EPHB2; TEK; EPHB3; EPHB3; EPHA5; EPHB3; EPHA6; EPHB3; EPHB2; EPHB3; EPHB4; EPHB3; FER; EPHB3; MET; EPHB3; TEK; EPH…
sp|Q9IH63|FUS_NIPAVFusionglycoproteinF0OS=NipahvirusOX=3052225GN=FPE=1SV=1	Y239	Src	0.614	QAISQAFGGNYETLLRTLGYA	INSR	0.513	FGGNYETLL	EPHA5; EPHA5; EPHA6; EPHA5; EPHB2; EPHA5; EPHB3; EPHA5; EPHB4; EPHA5; FER; EPHA5; MET; EPHA5; TEK; EPHA6; EPHA6; EPHA5; EPHA6; EPHB2; EPHA6; EPHB3; EPHA6; EPHB4; EPHA6; FER; EPHA6; MET; EPHA6; TEK; EPHB2; EPHB2; EPHA5; EPHB2; EPHA6; EPHB2; EPHB3; EPHB2; EPHB4; EPHB2; FER; EPHB2; MET; EPHB2; TEK; EPHB3; EPHB3; EPHA5; EPHB3; EPHA6; EPHB3; EPHB2; EPHB3; EPHB4; EPHB3; FER; EPHB3; MET; EPHB3; TEK; EPH…
sp|Q9IH63|FUS_NIPAVFusionglycoproteinF0OS=NipahvirusOX=3052225GN=FPE=1SV=1	Y239	Src	0.614	QAISQAFGGNYETLLRTLGYA	INSR	0.513	FGGNYETLL	EPHA5; EPHA5; EPHA6; EPHA5; EPHB2; EPHA5; EPHB3; EPHA5; EPHB4; EPHA5; FER; EPHA5; MET; EPHA5; TEK; EPHA6; EPHA6; EPHA5; EPHA6; EPHB2; EPHA6; EPHB3; EPHA6; EPHB4; EPHA6; FER; EPHA6; MET; EPHA6; TEK; EPHB2; EPHB2; EPHA5; EPHB2; EPHA6; EPHB2; EPHB3; EPHB2; EPHB4; EPHB2; FER; EPHB2; MET; EPHB2; TEK; EPHB3; EPHB3; EPHA5; EPHB3; EPHA6; EPHB3; EPHB2; EPHB3; EPHB4; EPHB3; FER; EPHB3; MET; EPHB3; TEK; EPH…
sp|Q9IH63|FUS_NIPAVFusionglycoproteinF0OS=NipahvirusOX=3052225GN=FPE=1SV=1	Y239	Src	0.614	QAISQAFGGNYETLLRTLGYA	INSR	0.513	FGGNYETLL	EPHA5; EPHA5; EPHA6; EPHA5; EPHB2; EPHA5; EPHB3; EPHA5; EPHB4; EPHA5; FER; EPHA5; MET; EPHA5; TEK; EPHA6; EPHA6; EPHA5; EPHA6; EPHB2; EPHA6; EPHB3; EPHA6; EPHB4; EPHA6; FER; EPHA6; MET; EPHA6; TEK; EPHB2; EPHB2; EPHA5; EPHB2; EPHA6; EPHB2; EPHB3; EPHB2; EPHB4; EPHB2; FER; EPHB2; MET; EPHB2; TEK; EPHB3; EPHB3; EPHA5; EPHB3; EPHA6; EPHB3; EPHB2; EPHB3; EPHB4; EPHB3; FER; EPHB3; MET; EPHB3; TEK; EPH…
sp|Q9IH63|FUS_NIPAVFusionglycoproteinF0OS=NipahvirusOX=3052225GN=FPE=1SV=1	Y239	Src	0.614	QAISQAFGGNYETLLRTLGYA	INSR	0.513	FGGNYETLL	EPHA5; EPHA5; EPHA6; EPHA5; EPHB2; EPHA5; EPHB3; EPHA5; EPHB4; EPHA5; FER; EPHA5; MET; EPHA5; TEK; EPHA6; EPHA6; EPHA5; EPHA6; EPHB2; EPHA6; EPHB3; EPHA6; EPHB4; EPHA6; FER; EPHA6; MET; EPHA6; TEK; EPHB2; EPHB2; EPHA5; EPHB2; EPHA6; EPHB2; EPHB3; EPHB2; EPHB4; EPHB2; FER; EPHB2; MET; EPHB2; TEK; EPHB3; EPHB3; EPHA5; EPHB3; EPHA6; EPHB3; EPHB2; EPHB3; EPHB4; EPHB3; FER; EPHB3; MET; EPHB3; TEK; EPH…
sp|Q9IH63|FUS_NIPAVFusionglycoproteinF0OS=NipahvirusOX=3052225GN=FPE=1SV=1	Y239	Src	0.614	QAISQAFGGNYETLLRTLGYA	INSR	0.513	FGGNYETLL	EPHA5; EPHA5; EPHA6; EPHA5; EPHB2; EPHA5; EPHB3; EPHA5; EPHB4; EPHA5; FER; EPHA5; MET; EPHA5; TEK; EPHA6; EPHA6; EPHA5; EPHA6; EPHB2; EPHA6; EPHB3; EPHA6; EPHB4; EPHA6; FER; EPHA6; MET; EPHA6; TEK; EPHB2; EPHB2; EPHA5; EPHB2; EPHA6; EPHB2; EPHB3; EPHB2; EPHB4; EPHB2; FER; EPHB2; MET; EPHB2; TEK; EPHB3; EPHB3; EPHA5; EPHB3; EPHA6; EPHB3; EPHB2; EPHB3; EPHB4; EPHB3; FER; EPHB3; MET; EPHB3; TEK; EPH…
sp|Q9IH63|FUS_NIPAVFusionglycoproteinF0OS=NipahvirusOX=3052225GN=FPE=1SV=1	Y239	Src	0.614	QAISQAFGGNYETLLRTLGYA	INSR	0.513	FGGNYETLL	EPHA5; EPHA5; EPHA6; EPHA5; EPHB2; EPHA5; EPHB3; EPHA5; EPHB4; EPHA5; FER; EPHA5; MET; EPHA5; TEK; EPHA6; EPHA6; EPHA5; EPHA6; EPHB2; EPHA6; EPHB3; EPHA6; EPHB4; EPHA6; FER; EPHA6; MET; EPHA6; TEK; EPHB2; EPHB2; EPHA5; EPHB2; EPHA6; EPHB2; EPHB3; EPHB2; EPHB4; EPHB2; FER; EPHB2; MET; EPHB2; TEK; EPHB3; EPHB3; EPHA5; EPHB3; EPHA6; EPHB3; EPHB2; EPHB3; EPHB4; EPHB3; FER; EPHB3; MET; EPHB3; TEK; EPH…
sp|Q9IH63|FUS_NIPAVFusionglycoproteinF0OS=NipahvirusOX=3052225GN=FPE=1SV=1	Y239	Src	0.614	QAISQAFGGNYETLLRTLGYA	INSR	0.513	FGGNYETLL	EPHA5; EPHA5; EPHA6; EPHA5; EPHB2; EPHA5; EPHB3; EPHA5; EPHB4; EPHA5; FER; EPHA5; MET; EPHA5; TEK; EPHA6; EPHA6; EPHA5; EPHA6; EPHB2; EPHA6; EPHB3; EPHA6; EPHB4; EPHA6; FER; EPHA6; MET; EPHA6; TEK; EPHB2; EPHB2; EPHA5; EPHB2; EPHA6; EPHB2; EPHB3; EPHB2; EPHB4; EPHB2; FER; EPHB2; MET; EPHB2; TEK; EPHB3; EPHB3; EPHA5; EPHB3; EPHA6; EPHB3; EPHB2; EPHB3; EPHB4; EPHB3; FER; EPHB3; MET; EPHB3; TEK; EPH…
sp|Q9IH63|FUS_NIPAVFusionglycoproteinF0OS=NipahvirusOX=3052225GN=FPE=1SV=1	Y239	Src	0.614	QAISQAFGGNYETLLRTLGYA	INSR	0.513	FGGNYETLL	EPHA5; EPHA5; EPHA6; EPHA5; EPHB2; EPHA5; EPHB3; EPHA5; EPHB4; EPHA5; FER; EPHA5; MET; EPHA5; TEK; EPHA6; EPHA6; EPHA5; EPHA6; EPHB2; EPHA6; EPHB3; EPHA6; EPHB4; EPHA6; FER; EPHA6; MET; EPHA6; TEK; EPHB2; EPHB2; EPHA5; EPHB2; EPHA6; EPHB2; EPHB3; EPHB2; EPHB4; EPHB2; FER; EPHB2; MET; EPHB2; TEK; EPHB3; EPHB3; EPHA5; EPHB3; EPHA6; EPHB3; EPHB2; EPHB3; EPHB4; EPHB3; FER; EPHB3; MET; EPHB3; TEK; EPH…
sp|Q9IH63|FUS_NIPAVFusionglycoproteinF0OS=NipahvirusOX=3052225GN=FPE=1SV=1	Y239	Src	0.614	QAISQAFGGNYETLLRTLGYA	INSR	0.513	FGGNYETLL	EPHA5; EPHA5; EPHA6; EPHA5; EPHB2; EPHA5; EPHB3; EPHA5; EPHB4; EPHA5; FER; EPHA5; MET; EPHA5; TEK; EPHA6; EPHA6; EPHA5; EPHA6; EPHB2; EPHA6; EPHB3; EPHA6; EPHB4; EPHA6; FER; EPHA6; MET; EPHA6; TEK; EPHB2; EPHB2; EPHA5; EPHB2; EPHA6; EPHB2; EPHB3; EPHB2; EPHB4; EPHB2; FER; EPHB2; MET; EPHB2; TEK; EPHB3; EPHB3; EPHA5; EPHB3; EPHA6; EPHB3; EPHB2; EPHB3; EPHB4; EPHB3; FER; EPHB3; MET; EPHB3; TEK; EPH…
sp|Q9IH63|FUS_NIPAVFusionglycoproteinF0OS=NipahvirusOX=3052225GN=FPE=1SV=1	Y239	Src	0.614	QAISQAFGGNYETLLRTLGYA	INSR	0.513	FGGNYETLL	EPHA5; EPHA5; EPHA6; EPHA5; EPHB2; EPHA5; EPHB3; EPHA5; EPHB4; EPHA5; FER; EPHA5; MET; EPHA5; TEK; EPHA6; EPHA6; EPHA5; EPHA6; EPHB2; EPHA6; EPHB3; EPHA6; EPHB4; EPHA6; FER; EPHA6; MET; EPHA6; TEK; EPHB2; EPHB2; EPHA5; EPHB2; EPHA6; EPHB2; EPHB3; EPHB2; EPHB4; EPHB2; FER; EPHB2; MET; EPHB2; TEK; EPHB3; EPHB3; EPHA5; EPHB3; EPHA6; EPHB3; EPHB2; EPHB3; EPHB4; EPHB3; FER; EPHB3; MET; EPHB3; TEK; EPH…
sp|Q9IH63|FUS_NIPAVFusionglycoproteinF0OS=NipahvirusOX=3052225GN=FPE=1SV=1	Y239	Src	0.614	QAISQAFGGNYETLLRTLGYA	INSR	0.513	FGGNYETLL	EPHA5; EPHA5; EPHA6; EPHA5; EPHB2; EPHA5; EPHB3; EPHA5; EPHB4; EPHA5; FER; EPHA5; MET; EPHA5; TEK; EPHA6; EPHA6; EPHA5; EPHA6; EPHB2; EPHA6; EPHB3; EPHA6; EPHB4; EPHA6; FER; EPHA6; MET; EPHA6; TEK; EPHB2; EPHB2; EPHA5; EPHB2; EPHA6; EPHB2; EPHB3; EPHB2; EPHB4; EPHB2; FER; EPHB2; MET; EPHB2; TEK; EPHB3; EPHB3; EPHA5; EPHB3; EPHA6; EPHB3; EPHB2; EPHB3; EPHB4; EPHB3; FER; EPHB3; MET; EPHB3; TEK; EPH…
sp|Q9IH63|FUS_NIPAVFusionglycoproteinF0OS=NipahvirusOX=3052225GN=FPE=1SV=1	Y239	Src	0.614	QAISQAFGGNYETLLRTLGYA	INSR	0.513	FGGNYETLL	EPHA5; EPHA5; EPHA6; EPHA5; EPHB2; EPHA5; EPHB3; EPHA5; EPHB4; EPHA5; FER; EPHA5; MET; EPHA5; TEK; EPHA6; EPHA6; EPHA5; EPHA6; EPHB2; EPHA6; EPHB3; EPHA6; EPHB4; EPHA6; FER; EPHA6; MET; EPHA6; TEK; EPHB2; EPHB2; EPHA5; EPHB2; EPHA6; EPHB2; EPHB3; EPHB2; EPHB4; EPHB2; FER; EPHB2; MET; EPHB2; TEK; EPHB3; EPHB3; EPHA5; EPHB3; EPHA6; EPHB3; EPHB2; EPHB3; EPHB4; EPHB3; FER; EPHB3; MET; EPHB3; TEK; EPH…
sp|Q9IH63|FUS_NIPAVFusionglycoproteinF0OS=NipahvirusOX=3052225GN=FPE=1SV=1	Y239	Src	0.614	QAISQAFGGNYETLLRTLGYA	INSR	0.513	FGGNYETLL	EPHA5; EPHA5; EPHA6; EPHA5; EPHB2; EPHA5; EPHB3; EPHA5; EPHB4; EPHA5; FER; EPHA5; MET; EPHA5; TEK; EPHA6; EPHA6; EPHA5; EPHA6; EPHB2; EPHA6; EPHB3; EPHA6; EPHB4; EPHA6; FER; EPHA6; MET; EPHA6; TEK; EPHB2; EPHB2; EPHA5; EPHB2; EPHA6; EPHB2; EPHB3; EPHB2; EPHB4; EPHB2; FER; EPHB2; MET; EPHB2; TEK; EPHB3; EPHB3; EPHA5; EPHB3; EPHA6; EPHB3; EPHB2; EPHB3; EPHB4; EPHB3; FER; EPHB3; MET; EPHB3; TEK; EPH…
sp|Q9IH63|FUS_NIPAVFusionglycoproteinF0OS=NipahvirusOX=3052225GN=FPE=1SV=1	Y239	Src	0.614	QAISQAFGGNYETLLRTLGYA	INSR	0.513	FGGNYETLL	EPHA5; EPHA5; EPHA6; EPHA5; EPHB2; EPHA5; EPHB3; EPHA5; EPHB4; EPHA5; FER; EPHA5; MET; EPHA5; TEK; EPHA6; EPHA6; EPHA5; EPHA6; EPHB2; EPHA6; EPHB3; EPHA6; EPHB4; EPHA6; FER; EPHA6; MET; EPHA6; TEK; EPHB2; EPHB2; EPHA5; EPHB2; EPHA6; EPHB2; EPHB3; EPHB2; EPHB4; EPHB2; FER; EPHB2; MET; EPHB2; TEK; EPHB3; EPHB3; EPHA5; EPHB3; EPHA6; EPHB3; EPHB2; EPHB3; EPHB4; EPHB3; FER; EPHB3; MET; EPHB3; TEK; EPH…
sp|Q9IH63|FUS_NIPAVFusionglycoproteinF0OS=NipahvirusOX=3052225GN=FPE=1SV=1	Y239	Src	0.614	QAISQAFGGNYETLLRTLGYA	INSR	0.513	FGGNYETLL	EPHA5; EPHA5; EPHA6; EPHA5; EPHB2; EPHA5; EPHB3; EPHA5; EPHB4; EPHA5; FER; EPHA5; MET; EPHA5; TEK; EPHA6; EPHA6; EPHA5; EPHA6; EPHB2; EPHA6; EPHB3; EPHA6; EPHB4; EPHA6; FER; EPHA6; MET; EPHA6; TEK; EPHB2; EPHB2; EPHA5; EPHB2; EPHA6; EPHB2; EPHB3; EPHB2; EPHB4; EPHB2; FER; EPHB2; MET; EPHB2; TEK; EPHB3; EPHB3; EPHA5; EPHB3; EPHA6; EPHB3; EPHB2; EPHB3; EPHB4; EPHB3; FER; EPHB3; MET; EPHB3; TEK; EPH…
sp|Q9IH63|FUS_NIPAVFusionglycoproteinF0OS=NipahvirusOX=3052225GN=FPE=1SV=1	Y239	Src	0.614	QAISQAFGGNYETLLRTLGYA	INSR	0.513	FGGNYETLL	EPHA5; EPHA5; EPHA6; EPHA5; EPHB2; EPHA5; EPHB3; EPHA5; EPHB4; EPHA5; FER; EPHA5; MET; EPHA5; TEK; EPHA6; EPHA6; EPHA5; EPHA6; EPHB2; EPHA6; EPHB3; EPHA6; EPHB4; EPHA6; FER; EPHA6; MET; EPHA6; TEK; EPHB2; EPHB2; EPHA5; EPHB2; EPHA6; EPHB2; EPHB3; EPHB2; EPHB4; EPHB2; FER; EPHB2; MET; EPHB2; TEK; EPHB3; EPHB3; EPHA5; EPHB3; EPHA6; EPHB3; EPHB2; EPHB3; EPHB4; EPHB3; FER; EPHB3; MET; EPHB3; TEK; EPH…
sp|Q9IH63|FUS_NIPAVFusionglycoproteinF0OS=NipahvirusOX=3052225GN=FPE=1SV=1	Y239	Src	0.614	QAISQAFGGNYETLLRTLGYA	INSR	0.513	FGGNYETLL	EPHA5; EPHA5; EPHA6; EPHA5; EPHB2; EPHA5; EPHB3; EPHA5; EPHB4; EPHA5; FER; EPHA5; MET; EPHA5; TEK; EPHA6; EPHA6; EPHA5; EPHA6; EPHB2; EPHA6; EPHB3; EPHA6; EPHB4; EPHA6; FER; EPHA6; MET; EPHA6; TEK; EPHB2; EPHB2; EPHA5; EPHB2; EPHA6; EPHB2; EPHB3; EPHB2; EPHB4; EPHB2; FER; EPHB2; MET; EPHB2; TEK; EPHB3; EPHB3; EPHA5; EPHB3; EPHA6; EPHB3; EPHB2; EPHB3; EPHB4; EPHB3; FER; EPHB3; MET; EPHB3; TEK; EPH…
sp|Q9IH63|FUS_NIPAVFusionglycoproteinF0OS=NipahvirusOX=3052225GN=FPE=1SV=1	Y239	Src	0.614	QAISQAFGGNYETLLRTLGYA	INSR	0.513	FGGNYETLL	EPHA5; EPHA5; EPHA6; EPHA5; EPHB2; EPHA5; EPHB3; EPHA5; EPHB4; EPHA5; FER; EPHA5; MET; EPHA5; TEK; EPHA6; EPHA6; EPHA5; EPHA6; EPHB2; EPHA6; EPHB3; EPHA6; EPHB4; EPHA6; FER; EPHA6; MET; EPHA6; TEK; EPHB2; EPHB2; EPHA5; EPHB2; EPHA6; EPHB2; EPHB3; EPHB2; EPHB4; EPHB2; FER; EPHB2; MET; EPHB2; TEK; EPHB3; EPHB3; EPHA5; EPHB3; EPHA6; EPHB3; EPHB2; EPHB3; EPHB4; EPHB3; FER; EPHB3; MET; EPHB3; TEK; EPH…
sp|Q9IH63|FUS_NIPAVFusionglycoproteinF0OS=NipahvirusOX=3052225GN=FPE=1SV=1	Y239	Src	0.614	QAISQAFGGNYETLLRTLGYA	INSR	0.513	FGGNYETLL	EPHA5; EPHA5; EPHA6; EPHA5; EPHB2; EPHA5; EPHB3; EPHA5; EPHB4; EPHA5; FER; EPHA5; MET; EPHA5; TEK; EPHA6; EPHA6; EPHA5; EPHA6; EPHB2; EPHA6; EPHB3; EPHA6; EPHB4; EPHA6; FER; EPHA6; MET; EPHA6; TEK; EPHB2; EPHB2; EPHA5; EPHB2; EPHA6; EPHB2; EPHB3; EPHB2; EPHB4; EPHB2; FER; EPHB2; MET; EPHB2; TEK; EPHB3; EPHB3; EPHA5; EPHB3; EPHA6; EPHB3; EPHB2; EPHB3; EPHB4; EPHB3; FER; EPHB3; MET; EPHB3; TEK; EPH…
sp|Q9IH63|FUS_NIPAVFusionglycoproteinF0OS=NipahvirusOX=3052225GN=FPE=1SV=1	Y239	Src	0.614	QAISQAFGGNYETLLRTLGYA	INSR	0.513	FGGNYETLL	EPHA5; EPHA5; EPHA6; EPHA5; EPHB2; EPHA5; EPHB3; EPHA5; EPHB4; EPHA5; FER; EPHA5; MET; EPHA5; TEK; EPHA6; EPHA6; EPHA5; EPHA6; EPHB2; EPHA6; EPHB3; EPHA6; EPHB4; EPHA6; FER; EPHA6; MET; EPHA6; TEK; EPHB2; EPHB2; EPHA5; EPHB2; EPHA6; EPHB2; EPHB3; EPHB2; EPHB4; EPHB2; FER; EPHB2; MET; EPHB2; TEK; EPHB3; EPHB3; EPHA5; EPHB3; EPHA6; EPHB3; EPHB2; EPHB3; EPHB4; EPHB3; FER; EPHB3; MET; EPHB3; TEK; EPH…
sp|Q9IH63|FUS_NIPAVFusionglycoproteinF0OS=NipahvirusOX=3052225GN=FPE=1SV=1	Y239	Src	0.614	QAISQAFGGNYETLLRTLGYA	INSR	0.513	FGGNYETLL	EPHA5; EPHA5; EPHA6; EPHA5; EPHB2; EPHA5; EPHB3; EPHA5; EPHB4; EPHA5; FER; EPHA5; MET; EPHA5; TEK; EPHA6; EPHA6; EPHA5; EPHA6; EPHB2; EPHA6; EPHB3; EPHA6; EPHB4; EPHA6; FER; EPHA6; MET; EPHA6; TEK; EPHB2; EPHB2; EPHA5; EPHB2; EPHA6; EPHB2; EPHB3; EPHB2; EPHB4; EPHB2; FER; EPHB2; MET; EPHB2; TEK; EPHB3; EPHB3; EPHA5; EPHB3; EPHA6; EPHB3; EPHB2; EPHB3; EPHB4; EPHB3; FER; EPHB3; MET; EPHB3; TEK; EPH…
sp|Q9IH63|FUS_NIPAVFusionglycoproteinF0OS=NipahvirusOX=3052225GN=FPE=1SV=1	Y239	Src	0.614	QAISQAFGGNYETLLRTLGYA	INSR	0.513	FGGNYETLL	EPHA5; EPHA5; EPHA6; EPHA5; EPHB2; EPHA5; EPHB3; EPHA5; EPHB4; EPHA5; FER; EPHA5; MET; EPHA5; TEK; EPHA6; EPHA6; EPHA5; EPHA6; EPHB2; EPHA6; EPHB3; EPHA6; EPHB4; EPHA6; FER; EPHA6; MET; EPHA6; TEK; EPHB2; EPHB2; EPHA5; EPHB2; EPHA6; EPHB2; EPHB3; EPHB2; EPHB4; EPHB2; FER; EPHB2; MET; EPHB2; TEK; EPHB3; EPHB3; EPHA5; EPHB3; EPHA6; EPHB3; EPHB2; EPHB3; EPHB4; EPHB3; FER; EPHB3; MET; EPHB3; TEK; EPH…
sp|Q9IH63|FUS_NIPAVFusionglycoproteinF0OS=NipahvirusOX=3052225GN=FPE=1SV=1	Y239	Src	0.614	QAISQAFGGNYETLLRTLGYA	INSR	0.513	FGGNYETLL	EPHA5; EPHA5; EPHA6; EPHA5; EPHB2; EPHA5; EPHB3; EPHA5; EPHB4; EPHA5; FER; EPHA5; MET; EPHA5; TEK; EPHA6; EPHA6; EPHA5; EPHA6; EPHB2; EPHA6; EPHB3; EPHA6; EPHB4; EPHA6; FER; EPHA6; MET; EPHA6; TEK; EPHB2; EPHB2; EPHA5; EPHB2; EPHA6; EPHB2; EPHB3; EPHB2; EPHB4; EPHB2; FER; EPHB2; MET; EPHB2; TEK; EPHB3; EPHB3; EPHA5; EPHB3; EPHA6; EPHB3; EPHB2; EPHB3; EPHB4; EPHB3; FER; EPHB3; MET; EPHB3; TEK; EPH…
sp|Q9IH63|FUS_NIPAVFusionglycoproteinF0OS=NipahvirusOX=3052225GN=FPE=1SV=1	Y239	Src	0.614	QAISQAFGGNYETLLRTLGYA	INSR	0.513	FGGNYETLL	EPHA5; EPHA5; EPHA6; EPHA5; EPHB2; EPHA5; EPHB3; EPHA5; EPHB4; EPHA5; FER; EPHA5; MET; EPHA5; TEK; EPHA6; EPHA6; EPHA5; EPHA6; EPHB2; EPHA6; EPHB3; EPHA6; EPHB4; EPHA6; FER; EPHA6; MET; EPHA6; TEK; EPHB2; EPHB2; EPHA5; EPHB2; EPHA6; EPHB2; EPHB3; EPHB2; EPHB4; EPHB2; FER; EPHB2; MET; EPHB2; TEK; EPHB3; EPHB3; EPHA5; EPHB3; EPHA6; EPHB3; EPHB2; EPHB3; EPHB4; EPHB3; FER; EPHB3; MET; EPHB3; TEK; EPH…
sp|Q9IH63|FUS_NIPAVFusionglycoproteinF0OS=NipahvirusOX=3052225GN=FPE=1SV=1	Y239	Src	0.614	QAISQAFGGNYETLLRTLGYA	INSR	0.513	FGGNYETLL	EPHA5; EPHA5; EPHA6; EPHA5; EPHB2; EPHA5; EPHB3; EPHA5; EPHB4; EPHA5; FER; EPHA5; MET; EPHA5; TEK; EPHA6; EPHA6; EPHA5; EPHA6; EPHB2; EPHA6; EPHB3; EPHA6; EPHB4; EPHA6; FER; EPHA6; MET; EPHA6; TEK; EPHB2; EPHB2; EPHA5; EPHB2; EPHA6; EPHB2; EPHB3; EPHB2; EPHB4; EPHB2; FER; EPHB2; MET; EPHB2; TEK; EPHB3; EPHB3; EPHA5; EPHB3; EPHA6; EPHB3; EPHB2; EPHB3; EPHB4; EPHB3; FER; EPHB3; MET; EPHB3; TEK; EPH…
sp|Q9IH63|FUS_NIPAVFusionglycoproteinF0OS=NipahvirusOX=3052225GN=FPE=1SV=1	Y239	Tec	0.517	QAISQAFGGNYETLLRTLGYA	INSR	0.513	FGGNYETLL	EPHA5; EPHA5; EPHA6; EPHA5; EPHB2; EPHA5; EPHB3; EPHA5; EPHB4; EPHA5; FER; EPHA5; MET; EPHA5; TEK; EPHA6; EPHA6; EPHA5; EPHA6; EPHB2; EPHA6; EPHB3; EPHA6; EPHB4; EPHA6; FER; EPHA6; MET; EPHA6; TEK; EPHB2; EPHB2; EPHA5; EPHB2; EPHA6; EPHB2; EPHB3; EPHB2; EPHB4; EPHB2; FER; EPHB2; MET; EPHB2; TEK; EPHB3; EPHB3; EPHA5; EPHB3; EPHA6; EPHB3; EPHB2; EPHB3; EPHB4; EPHB3; FER; EPHB3; MET; EPHB3; TEK; EPH…
sp|Q9IH63|FUS_NIPAVFusionglycoproteinF0OS=NipahvirusOX=3052225GN=FPE=1SV=1	Y239	Tec	0.517	QAISQAFGGNYETLLRTLGYA	INSR	0.513	FGGNYETLL	EPHA5; EPHA5; EPHA6; EPHA5; EPHB2; EPHA5; EPHB3; EPHA5; EPHB4; EPHA5; FER; EPHA5; MET; EPHA5; TEK; EPHA6; EPHA6; EPHA5; EPHA6; EPHB2; EPHA6; EPHB3; EPHA6; EPHB4; EPHA6; FER; EPHA6; MET; EPHA6; TEK; EPHB2; EPHB2; EPHA5; EPHB2; EPHA6; EPHB2; EPHB3; EPHB2; EPHB4; EPHB2; FER; EPHB2; MET; EPHB2; TEK; EPHB3; EPHB3; EPHA5; EPHB3; EPHA6; EPHB3; EPHB2; EPHB3; EPHB4; EPHB3; FER; EPHB3; MET; EPHB3; TEK; EPH…
[truncated: 5,611 more rows]
