# Supplementary material for: Uncovering human kinase substrates in nipah proteome
Source: Front Bioinform. 2025 Dec 5;5:1678189. doi: 10.3389/fbinf.2025.1678189 (PMC12715814; doi:10.3389/fbinf.2025.1678189)
Supplement: Supplementary file 6 [file Table4.xlsx]

## Sheet: Sheet1
Protein- protein docking results EEF2K and NiV vFusion Glycoprotein F0
Cluster 1	HADDOCK score	74.8 +/- 9.9
	Cluster size	34
	RMSD from the overall lowest-energy structure	1.5 +/- 1.4
	Van der Waals energy	-55.0 +/- 9.6
	Electrostatic energy	-451.8 +/- 85.7
	Desolvation energy	6.0 +/- 3.6
	Restraints violation energy	2141.6 +/- 157.1
	Buried Surface Area	2252.1 +/- 47.2
	Z-Score	-2.1
Cluster 10	HADDOCK score	90.9 +/- 3.7
	Cluster size	6
	RMSD from the overall lowest-energy structure	7.9 +/- 0.7
	Van der Waals energy	-53.8 +/- 1.8
	Electrostatic energy	-423.9 +/- 25.8
	Desolvation energy	4.4 +/- 4.8
	Restraints violation energy	2250.1 +/- 40.0
	Buried Surface Area	2157.6 +/- 23.6
	Z-Score	-0.7
Cluster 9	HADDOCK score	92.2 +/- 14.7
	Cluster size	6
	RMSD from the overall lowest-energy structure	37.2 +/- 2.4
	Van der Waals energy	-51.4 +/- 6.6
	Electrostatic energy	-391.9 +/- 15.1
	Desolvation energy	17.7 +/- 2.1
	Restraints violation energy	2042.2 +/- 202.9
	Buried Surface Area	2336.9 +/- 197.2
	Z-Score	-0.6
Cluster 8	HADDOCK score	95.8 +/- 28.5
	Cluster size	6
	RMSD from the overall lowest-energy structure	22.3 +/- 0.7
	Van der Waals energy	-63.9 +/- 13.2
	Electrostatic energy	-385.6 +/- 57.1
	Desolvation energy	11.6 +/- 5.3
	Restraints violation energy	2252.8 +/- 129.0
	Buried Surface Area	2827.6 +/- 199.8
	Z-Score	-0.3
Cluster 2	HADDOCK score	98.5 +/- 13.9
	Cluster size	17
	RMSD from the overall lowest-energy structure	11.7 +/- 0.7
	Van der Waals energy	-63.9 +/- 6.4
	Electrostatic energy	-201.1 +/- 117.1
	Desolvation energy	0.6 +/- 5.1
	Restraints violation energy	2019.7 +/- 81.8
	Buried Surface Area	2046.1 +/- 82.4
	Z-Score	0
Cluster 5	HADDOCK score	100.5 +/- 10.7
	Cluster size	8
	RMSD from the overall lowest-energy structure	14.5 +/- 4.0
	Van der Waals energy	-55.4 +/- 4.3
	Electrostatic energy	-217.2 +/- 54.2
	Desolvation energy	6.0 +/- 2.7
	Restraints violation energy	1934.2 +/- 101.4
	Buried Surface Area	1962.8 +/- 212.1
	Z-Score	0.2
Cluster 3	HADDOCK score	101.6 +/- 12.8
	Cluster size	9
	RMSD from the overall lowest-energy structure	15.4 +/- 0.8
	Van der Waals energy	-52.2 +/- 7.0
	Electrostatic energy	-367.8 +/- 49.6
	Desolvation energy	-2.4 +/- 1.9
	Restraints violation energy	2297.8 +/- 152.9
	Buried Surface Area	2233.6 +/- 93.5
	Z-Score	0.3
Cluster 7	HADDOCK score	103.6 +/- 12.1
	Cluster size	7
	RMSD from the overall lowest-energy structure	23.2 +/- 0.6
	Van der Waals energy	-57.9 +/- 9.6
	Electrostatic energy	-249.6 +/- 35.5
	Desolvation energy	-3.4 +/- 4.5
	Restraints violation energy	2147.9 +/- 102.6
	Buried Surface Area	2339.8 +/- 53.5
	Z-Score	0.4
Cluster 4	HADDOCK score	110.8 +/- 6.5
	Cluster size	8
	RMSD from the overall lowest-energy structure	2.1 +/- 0.3
	Van der Waals energy	-49.6 +/- 4.9
	Electrostatic energy	-310.2 +/- 39.8
	Desolvation energy	2.7 +/- 3.3
	Restraints violation energy	2197.5 +/- 110.8
	Buried Surface Area	2097.8 +/- 39.0
	Z-Score	1.1
Cluster 6	HADDOCK score	119.0 +/- 10.1
	Cluster size	7
	RMSD from the overall lowest-energy structure	9.7 +/- 0.3
	Van der Waals energy	-69.6 +/- 3.0
	Electrostatic energy	-143.8 +/- 19.3
	Desolvation energy	-7.4 +/- 5.3
	Restraints violation energy	2247.4 +/- 130.7
	Buried Surface Area	2392.4 +/- 182.5
	Z-Score	1.8
