# Supplementary material for: Uncovering human kinase substrates in nipah proteome
Source: Front Bioinform. 2025 Dec 5;5:1678189. doi: 10.3389/fbinf.2025.1678189 (PMC12715814; doi:10.3389/fbinf.2025.1678189)
Supplement: Supplementary file 7 [file Table1.xlsx]

## Sheet: Sheet1
Table 1. Kinase Substrate Phosphomotif Analysis of Nipah Virus (NiV) Proteins as Substrates for Human Protein Kinases
Niv Proteins	Protein Frequency	Kinase	Kinase Frequency
Fusion Glycoprotein F0	1131	EEF2K	243
Fusion Glycoprotein F0	1131	HASPIN	204
Fusion Glycoprotein F0	1131	MAST2	167
Fusion Glycoprotein F0	1131	MET	148
Fusion Glycoprotein F0	1131	MAPK9	46
Fusion Glycoprotein F0	1131	TYRO3	31
Fusion Glycoprotein F0	1131	RET	31
Fusion Glycoprotein F0	1131	EPHB4	29
Fusion Glycoprotein F0	1131	PLK2	16
Fusion Glycoprotein F0	1131	FGFR4	16
Fusion Glycoprotein F0	1131	PRKCI	16
Fusion Glycoprotein F0	1131	PDGFRA	15
Fusion Glycoprotein F0	1131	STK11	15
Fusion Glycoprotein F0	1131	FGFR3	15
Fusion Glycoprotein F0	1131	SYK	15
Fusion Glycoprotein F0	1131	EPHA3	15
Fusion Glycoprotein F0	1131	FER	14
Fusion Glycoprotein F0	1131	TEK	14
Fusion Glycoprotein F0	1131	EPHB3	14
Fusion Glycoprotein F0	1131	EPHB2	14
Fusion Glycoprotein F0	1131	EPHA6	14
Fusion Glycoprotein F0	1131	EPHA5	14
Fusion Glycoprotein F0	1131	LIMK1	11
Fusion Glycoprotein F0	1131	ROR2	11
Fusion Glycoprotein F0	1131	BMPR1A	3
Glycoprotein	1879	EEF2K	508
Glycoprotein	1879	HASPIN	455
Glycoprotein	1879	MAST2	229
Glycoprotein	1879	MAPK9	198
Glycoprotein	1879	MET	165
Glycoprotein	1879	CDC7	63
Glycoprotein	1879	CSK	34
Glycoprotein	1879	ERBB2	34
Glycoprotein	1879	ROR2	34
Glycoprotein	1879	TYRO3	33
Glycoprotein	1879	LIMK1	31
Glycoprotein	1879	SYK	31
Glycoprotein	1879	RET	28
Glycoprotein	1879	PDK1	25
Glycoprotein	1879	BMPR1A	10
Glycoprotein	1879	ACVR1	1
Matrix protein	470	HASPIN	129
Matrix protein	470	MAST2	74
Matrix protein	470	EEF2K	69
Matrix protein	470	MET	45
Matrix protein	470	MAPK9	42
Matrix protein	470	LIMK1	30
Matrix protein	470	ACVR1	26
Matrix protein	470	SYK	15
Matrix protein	470	CDK6	14
Matrix protein	470	STK11	14
Matrix protein	470	CDC7	12
Nucleocapsid	3716	EEF2K	1065
Nucleocapsid	3716	HASPIN	683
Nucleocapsid	3716	WEE1	605
Nucleocapsid	3716	MAPK9	386
Nucleocapsid	3716	MAST2	326
Nucleocapsid	3716	MET	238
Nucleocapsid	3716	LRRK2	147
Nucleocapsid	3716	BMPR1A	65
Nucleocapsid	3716	MAP2K1	59
Nucleocapsid	3716	MAP3K1	55
Nucleocapsid	3716	CDC7	47
Nucleocapsid	3716	ROR2	39
Nucleocapsid	3716	GSK3B	1
Phosphoprotein	3584	MAST2	920
Phosphoprotein	3584	EEF2K	833
Phosphoprotein	3584	MAPK9	560
Phosphoprotein	3584	HASPIN	528
Phosphoprotein	3584	ACVR1	121
Phosphoprotein	3584	MET	118
Phosphoprotein	3584	MAP2K1	49
Phosphoprotein	3584	CDK9	45
Phosphoprotein	3584	CSK	39
Phosphoprotein	3584	LIMK1	39
Phosphoprotein	3584	STK11	39
Phosphoprotein	3584	CDC7	39
Phosphoprotein	3584	SRPK2	39
Phosphoprotein	3584	SYK	39
Phosphoprotein	3584	FGFR2	39
Phosphoprotein	3584	LRRK2	39
Phosphoprotein	3584	CDK6	38
Phosphoprotein	3584	PLK2	38
Phosphoprotein	3584	CLK3	6
Phosphoprotein	3584	MAP2K7	6
Phosphoprotein	3584	BMPR1A	4
Phosphoprotein	3584	MAP2K6	3
Phosphoprotein	3584	CDK2	3
Protein C	115	EEF2K	42
Protein C	115	SYK	30
Protein C	115	MAPK9	11
Protein C	115	MET	11
Protein C	115	TYRO3	11
Protein C	115	MAST2	10
RNA-directed RNA polymerase L	8081	HASPIN	1943
RNA-directed RNA polymerase L	8081	EEF2K	1725
RNA-directed RNA polymerase L	8081	MAST2	1305
RNA-directed RNA polymerase L	8081	MAPK9	908
RNA-directed RNA polymerase L	8081	MET	804
RNA-directed RNA polymerase L	8081	SYK	306
RNA-directed RNA polymerase L	8081	ACVR1	237
RNA-directed RNA polymerase L	8081	BMPR1A	229
RNA-directed RNA polymerase L	8081	ROR2	153
RNA-directed RNA polymerase L	8081	LIMK1	116
RNA-directed RNA polymerase L	8081	CDC7	82
RNA-directed RNA polymerase L	8081	CDK6	67
RNA-directed RNA polymerase L	8081	RET	44
RNA-directed RNA polymerase L	8081	CHEK2	39
RNA-directed RNA polymerase L	8081	EIF2AK3	39
RNA-directed RNA polymerase L	8081	ERBB2	38
RNA-directed RNA polymerase L	8081	TNNI3K	36
RNA-directed RNA polymerase L	8081	EIF2AK1	5
RNA-directed RNA polymerase L	8081	STK11	4
RNA-directed RNA polymerase L	8081	CDK2	1
V protein	1801	EEF2K	486
V protein	1801	MAST2	398
V protein	1801	MAPK9	329
V protein	1801	HASPIN	296
V protein	1801	ACVR1	60
V protein	1801	MAP2K1	35
V protein	1801	CDK9	33
V protein	1801	SRPK2	29
V protein	1801	MET	29
V protein	1801	LIMK1	29
V protein	1801	CSK	29
V protein	1801	PLK2	28
V protein	1801	MAP2K7	4
V protein	1801	CLK3	4
V protein	1801	CDC7	3
V protein	1801	CDK6	3
V protein	1801	MAP2K6	2
V protein	1801	CDK2	2
V protein	1801	BMPR1A	2
W Protein	1785	EEF2K	507
W Protein	1785	MAST2	397
W Protein	1785	MAPK9	301
W Protein	1785	HASPIN	275
W Protein	1785	ACVR1	61
W Protein	1785	MAP2K1	38
W Protein	1785	CDK9	35
W Protein	1785	SRPK2	29
W Protein	1785	MET	29
W Protein	1785	LIMK1	29
W Protein	1785	CSK	29
W Protein	1785	PLK2	28
W Protein	1785	MAP2K7	6
W Protein	1785	CLK3	6
W Protein	1785	CDC7	3
W Protein	1785	MAP2K6	3
W Protein	1785	CDK2	3
W Protein	1785	BMPR1A	3
W Protein	1785	CDK6	3
NiV Protein: Nipah viral proteins
Site Frequency: Number of phosphorylation sites predicted in the NiV protein targeted by human kinases.
Human Kinase: The specific human protein kinase predicted to phosphorylate the corresponding NiV protein.
Kinase Frequency: Number of distinct NiV proteins in which the kinase has predicted phosphorylation sites.

## Sheet: Sheet2
Gene_symbol	Site	Protein	Header
ACVR1	S2227	RNA-directed RNA polymerase L	sp|Q997F0|L_NIPAV RNA-directed RNA polymerase L OS=Nipah virus OX=3052225 GN=L PE=1 SV=1
ACVR1	S2227	RNA-directed RNA polymerase L	tr|A0A1L7B8E2|A0A1L7B8E2_NIPAV RNA-directed RNA polymerase L OS=Nipah virus OX=3052225 GN=L PE=3 SV=1
ACVR1	S273	V protein	sp|Q997F2|V_NIPAV Non-structural protein V OS=Nipah virus OX=3052225 GN=P/V/C PE=1 SV=1
ACVR1	S273	V protein	tr|A0A1L7B8D0|A0A1L7B8D0_NIPAV Non-structural protein V OS=Nipah virus OX=3052225 GN=P/V/W/C PE=4 SV=1
ACVR1	S371	V protein	sp|Q997F2|V_NIPAV Non-structural protein V OS=Nipah virus OX=3052225 GN=P/V/C PE=1 SV=1
ACVR1	S371	V protein	tr|A0A1L7B8D0|A0A1L7B8D0_NIPAV Non-structural protein V OS=Nipah virus OX=3052225 GN=P/V/W/C PE=4 SV=1
ACVR1	T77	Matrix protein	sp|Q9IK90|MATRX_NIPAV Matrix protein OS=Nipah virus OX=3052225 GN=M PE=1 SV=1
ACVR1	T77	Matrix protein	tr|A0A1L7B8D2|A0A1L7B8D2_NIPAV Matrix protein OS=Nipah virus OX=3052225 GN=M PE=4 SV=1
ACVR1	T346	Matrix protein	sp|Q9IK90|MATRX_NIPAV Matrix protein OS=Nipah virus OX=3052225 GN=M PE=1 SV=1
ACVR1	T346	Matrix protein	tr|A0A1L7B8D2|A0A1L7B8D2_NIPAV Matrix protein OS=Nipah virus OX=3052225 GN=M PE=4 SV=1
ACVR1	S273	Phosphoprotein	sp|Q9IK91|PHOSP_NIPAV Phosphoprotein OS=Nipah virus OX=3052225 GN=P/V/C PE=1 SV=1
ACVR1	S273	Phosphoprotein	tr|A0A1L7B8K2|A0A1L7B8K2_NIPAV Phosphoprotein OS=Nipah virus OX=3052225 GN=P/V/W/C PE=4 SV=1
ACVR1	S371	Phosphoprotein	sp|Q9IK91|PHOSP_NIPAV Phosphoprotein OS=Nipah virus OX=3052225 GN=P/V/C PE=1 SV=1
ACVR1	S371	Phosphoprotein	tr|A0A1L7B8K2|A0A1L7B8K2_NIPAV Phosphoprotein OS=Nipah virus OX=3052225 GN=P/V/W/C PE=4 SV=1
ACVR1	S660	Phosphoprotein	sp|Q9IK91|PHOSP_NIPAV Phosphoprotein OS=Nipah virus OX=3052225 GN=P/V/C PE=1 SV=1
ACVR1	S660	Phosphoprotein	tr|A0A1L7B8K2|A0A1L7B8K2_NIPAV Phosphoprotein OS=Nipah virus OX=3052225 GN=P/V/W/C PE=4 SV=1
ACVR1	S2227	RNA-directed RNA polymerase L	tr|A0A3G1QY42|A0A3G1QY42_NIPAV RNA-directed RNA polymerase L OS=Nipah virus OX=3052225 GN=L PE=3 SV=1
ACVR1	S2227	RNA-directed RNA polymerase L	tr|A0A4Y5R818|A0A4Y5R818_NIPAV RNA-directed RNA polymerase L OS=Nipah virus OX=3052225 PE=3 SV=1
ACVR1	S2227	RNA-directed RNA polymerase L	tr|A0A4Y5R864|A0A4Y5R864_NIPAV RNA-directed RNA polymerase L OS=Nipah virus OX=3052225 PE=3 SV=1
ACVR1	S2227	RNA-directed RNA polymerase L	tr|A0A4Y5R8B1|A0A4Y5R8B1_NIPAV RNA-directed RNA polymerase L OS=Nipah virus OX=3052225 PE=3 SV=1
ACVR1	S2227	RNA-directed RNA polymerase L	tr|A0A4Y5R8L4|A0A4Y5R8L4_NIPAV RNA-directed RNA polymerase L OS=Nipah virus OX=3052225 PE=3 SV=1
ACVR1	S2227	RNA-directed RNA polymerase L	tr|A0A514MHJ1|A0A514MHJ1_NIPAV RNA-directed RNA polymerase L OS=Nipah virus OX=3052225 PE=3 SV=1
ACVR1	S2227	RNA-directed RNA polymerase L	tr|A0A7L5MR46|A0A7L5MR46_NIPAV RNA-directed RNA polymerase L OS=Nipah virus OX=3052225 GN=L PE=3 SV=1
ACVR1	S2227	RNA-directed RNA polymerase L	tr|A0A7L5MR62|A0A7L5MR62_NIPAV RNA-directed RNA polymerase L OS=Nipah virus OX=3052225 GN=L PE=3 SV=1
ACVR1	S2227	RNA-directed RNA polymerase L	tr|A0A7L5MR66|A0A7L5MR66_NIPAV RNA-directed RNA polymerase L OS=Nipah virus OX=3052225 GN=L PE=3 SV=1
ACVR1	S2227	RNA-directed RNA polymerase L	tr|A0A7L5MR89|A0A7L5MR89_NIPAV RNA-directed RNA polymerase L OS=Nipah virus OX=3052225 GN=L PE=3 SV=1
ACVR1	S2227	RNA-directed RNA polymerase L	tr|A0A7L5MR91|A0A7L5MR91_NIPAV RNA-directed RNA polymerase L OS=Nipah virus OX=3052225 GN=L PE=3 SV=1
ACVR1	S2227	RNA-directed RNA polymerase L	tr|A0A7L5MRC3|A0A7L5MRC3_NIPAV RNA-directed RNA polymerase L OS=Nipah virus OX=3052225 GN=L PE=3 SV=1
ACVR1	S2227	RNA-directed RNA polymerase L	tr|A0A7L5MRE4|A0A7L5MRE4_NIPAV RNA-directed RNA polymerase L OS=Nipah virus OX=3052225 GN=L PE=3 SV=1
ACVR1	S2227	RNA-directed RNA polymerase L	tr|A0A7L5MRE5|A0A7L5MRE5_NIPAV RNA-directed RNA polymerase L OS=Nipah virus OX=3052225 GN=L PE=3 SV=1
ACVR1	S2227	RNA-directed RNA polymerase L	tr|A0A7M4C6B2|A0A7M4C6B2_NIPAV RNA-directed RNA polymerase L OS=Nipah virus OX=3052225 GN=L PE=3 SV=1
ACVR1	S2227	RNA-directed RNA polymerase L	tr|A0A857UWZ7|A0A857UWZ7_NIPAV RNA-directed RNA polymerase L OS=Nipah virus OX=3052225 GN=L PE=3 SV=1
ACVR1	S2227	RNA-directed RNA polymerase L	tr|A0A857UXC5|A0A857UXC5_NIPAV RNA-directed RNA polymerase L OS=Nipah virus OX=3052225 GN=L PE=3 SV=1
ACVR1	S2227	RNA-directed RNA polymerase L	tr|A0A857UXD7|A0A857UXD7_NIPAV RNA-directed RNA polymerase L OS=Nipah virus OX=3052225 GN=L PE=3 SV=1
ACVR1	S2227	RNA-directed RNA polymerase L	tr|A0A857UXG4|A0A857UXG4_NIPAV RNA-directed RNA polymerase L OS=Nipah virus OX=3052225 GN=L PE=3 SV=1
ACVR1	S2227	RNA-directed RNA polymerase L	tr|A0A857UXK6|A0A857UXK6_NIPAV RNA-directed RNA polymerase L OS=Nipah virus OX=3052225 GN=L PE=3 SV=1
ACVR1	S2227	RNA-directed RNA polymerase L	tr|A0A857UXK9|A0A857UXK9_NIPAV RNA-directed RNA polymerase L OS=Nipah virus OX=3052225 GN=L PE=3 SV=1
ACVR1	S2227	RNA-directed RNA polymerase L	tr|A0A857UXM1|A0A857UXM1_NIPAV RNA-directed RNA polymerase L OS=Nipah virus OX=3052225 GN=L PE=3 SV=1
ACVR1	S2227	RNA-directed RNA polymerase L	tr|A0A857UXN8|A0A857UXN8_NIPAV RNA-directed RNA polymerase L OS=Nipah virus OX=3052225 GN=L PE=3 SV=1
ACVR1	S2227	RNA-directed RNA polymerase L	tr|A0A857UXP5|A0A857UXP5_NIPAV RNA-directed RNA polymerase L OS=Nipah virus OX=3052225 GN=L PE=3 SV=1
ACVR1	S2227	RNA-directed RNA polymerase L	tr|A0A857UXT7|A0A857UXT7_NIPAV RNA-directed RNA polymerase L OS=Nipah virus OX=3052225 GN=L PE=3 SV=1
ACVR1	S2227	RNA-directed RNA polymerase L	tr|A0A857UXU3|A0A857UXU3_NIPAV RNA-directed RNA polymerase L OS=Nipah virus OX=3052225 GN=L PE=3 SV=1
ACVR1	S2227	RNA-directed RNA polymerase L	tr|A0A857UY46|A0A857UY46_NIPAV RNA-directed RNA polymerase L OS=Nipah virus OX=3052225 GN=L PE=3 SV=1
ACVR1	S2227	RNA-directed RNA polymerase L	tr|A0A857UYA0|A0A857UYA0_NIPAV RNA-directed RNA polymerase L OS=Nipah virus OX=3052225 GN=L PE=3 SV=1
ACVR1	S2227	RNA-directed RNA polymerase L	tr|A0A857UYE9|A0A857UYE9_NIPAV RNA-directed RNA polymerase L OS=Nipah virus OX=3052225 GN=L PE=3 SV=1
ACVR1	S2227	RNA-directed RNA polymerase L	tr|A0A857UYK0|A0A857UYK0_NIPAV RNA-directed RNA polymerase L OS=Nipah virus OX=3052225 GN=L PE=3 SV=1
ACVR1	S2227	RNA-directed RNA polymerase L	tr|A0A857UYZ3|A0A857UYZ3_NIPAV RNA-directed RNA polymerase L OS=Nipah virus OX=3052225 GN=L PE=3 SV=1
ACVR1	S2227	RNA-directed RNA polymerase L	tr|A0A857UZ87|A0A857UZ87_NIPAV RNA-directed RNA polymerase L OS=Nipah virus OX=3052225 GN=L PE=3 SV=1
ACVR1	S2227	RNA-directed RNA polymerase L	tr|D2DEC2|D2DEC2_NIPAV RNA-directed RNA polymerase L OS=Nipah virus OX=3052225 GN=L PE=3 SV=1
ACVR1	S2227	RNA-directed RNA polymerase L	tr|E2II05|E2II05_NIPAV RNA-directed RNA polymerase L OS=Nipah virus OX=3052225 GN=L PE=3 SV=1
ACVR1	S2227	RNA-directed RNA polymerase L	tr|H6V867|H6V867_NIPAV RNA-directed RNA polymerase L OS=Nipah virus OX=3052225 GN=L PE=3 SV=1
ACVR1	S2227	RNA-directed RNA polymerase L	tr|H6V876|H6V876_NIPAV RNA-directed RNA polymerase L OS=Nipah virus OX=3052225 GN=L PE=3 SV=1
ACVR1	S273	W protein	sp|P0C1C7|W_NIPAV Protein W OS=Nipah virus OX=3052225 GN=P/V/C PE=1 SV=1
ACVR1	S273	W protein	tr|A0A857UX97|A0A857UX97_NIPAV W protein OS=Nipah virus OX=3052225 GN=P/V/W/C PE=4 SV=1
ACVR1	S371	W protein	sp|P0C1C7|W_NIPAV Protein W OS=Nipah virus OX=3052225 GN=P/V/C PE=1 SV=1
ACVR1	S371	W protein	tr|A0A857UX97|A0A857UX97_NIPAV W protein OS=Nipah virus OX=3052225 GN=P/V/W/C PE=4 SV=1
ACVR1	S2227	RNA-directed RNA polymerase L	tr|Q4VCP4|Q4VCP4_NIPAV RNA-directed RNA polymerase L OS=Nipah virus OX=3052225 GN=L PE=3 SV=1
ACVR1	S273	Phosphoprotein	tr|A0A3G1QY38|A0A3G1QY38_NIPAV Phosphoprotein OS=Nipah virus OX=3052225 GN=P PE=4 SV=1
ACVR1	S371	Phosphoprotein	tr|A0A3G1QY38|A0A3G1QY38_NIPAV Phosphoprotein OS=Nipah virus OX=3052225 GN=P PE=4 SV=1
ACVR1	S660	Phosphoprotein	tr|A0A3G1QY38|A0A3G1QY38_NIPAV Phosphoprotein OS=Nipah virus OX=3052225 GN=P PE=4 SV=1
ACVR1	S214	Phosphoprotein	tr|A0A3G3IRC2|A0A3G3IRC2_NIPAV Phosphoprotein (Fragment) OS=Nipah virus OX=3052225 GN=P PE=4 SV=1
ACVR1	S312	Phosphoprotein	tr|A0A3G3IRC2|A0A3G3IRC2_NIPAV Phosphoprotein (Fragment) OS=Nipah virus OX=3052225 GN=P PE=4 SV=1
ACVR1	S601	Phosphoprotein	tr|A0A3G3IRC2|A0A3G3IRC2_NIPAV Phosphoprotein (Fragment) OS=Nipah virus OX=3052225 GN=P PE=4 SV=1
ACVR1	S273	Phosphoprotein	tr|A0A482LP66|A0A482LP66_NIPAV Phosphoprotein OS=Nipah virus OX=3052225 GN=P PE=4 SV=1
ACVR1	S371	Phosphoprotein	tr|A0A482LP66|A0A482LP66_NIPAV Phosphoprotein OS=Nipah virus OX=3052225 GN=P PE=4 SV=1
ACVR1	S660	Phosphoprotein	tr|A0A482LP66|A0A482LP66_NIPAV Phosphoprotein OS=Nipah virus OX=3052225 GN=P PE=4 SV=1
ACVR1	S273	V protein	tr|A0A7L5MR44|A0A7L5MR44_NIPAV Non-structural protein V OS=Nipah virus OX=3052225 GN=P/V/C PE=4 SV=1
ACVR1	S371	V protein	tr|A0A7L5MR44|A0A7L5MR44_NIPAV Non-structural protein V OS=Nipah virus OX=3052225 GN=P/V/C PE=4 SV=1
ACVR1	S269	V protein	tr|A0A7L5MR87|A0A7L5MR87_NIPAV Non-structural protein V (Fragment) OS=Nipah virus OX=3052225 GN=P/V/C PE=4 SV=1
ACVR1	S367	V protein	tr|A0A7L5MR87|A0A7L5MR87_NIPAV Non-structural protein V (Fragment) OS=Nipah virus OX=3052225 GN=P/V/C PE=4 SV=1
ACVR1	S273	V protein	tr|A0A7L5MRA9|A0A7L5MRA9_NIPAV Non-structural protein V OS=Nipah virus OX=3052225 GN=P/V/C PE=4 SV=1
ACVR1	S371	V protein	tr|A0A7L5MRA9|A0A7L5MRA9_NIPAV Non-structural protein V OS=Nipah virus OX=3052225 GN=P/V/C PE=4 SV=1
ACVR1	S273	V protein	tr|A0A7L5MRG6|A0A7L5MRG6_NIPAV Non-structural protein V OS=Nipah virus OX=3052225 GN=P/V/C PE=4 SV=1
ACVR1	S371	V protein	tr|A0A7L5MRG6|A0A7L5MRG6_NIPAV Non-structural protein V OS=Nipah virus OX=3052225 GN=P/V/C PE=4 SV=1
ACVR1	S273	V protein	tr|A0A7M4C699|A0A7M4C699_NIPAV Non-structural protein V OS=Nipah virus OX=3052225 GN=P/V/C PE=4 SV=1
ACVR1	S371	V protein	tr|A0A7M4C699|A0A7M4C699_NIPAV Non-structural protein V OS=Nipah virus OX=3052225 GN=P/V/C PE=4 SV=1
ACVR1	S273	V protein	tr|A0A857UX58|A0A857UX58_NIPAV Non-structural protein V OS=Nipah virus OX=3052225 GN=P/V/W/C PE=4 SV=1
ACVR1	S371	V protein	tr|A0A857UX58|A0A857UX58_NIPAV Non-structural protein V OS=Nipah virus OX=3052225 GN=P/V/W/C PE=4 SV=1
ACVR1	S273	V protein	tr|A0A857UXI6|A0A857UXI6_NIPAV Non-structural protein V OS=Nipah virus OX=3052225 GN=P/V/W/C PE=4 SV=1
ACVR1	S371	V protein	tr|A0A857UXI6|A0A857UXI6_NIPAV Non-structural protein V OS=Nipah virus OX=3052225 GN=P/V/W/C PE=4 SV=1
ACVR1	S273	V protein	tr|A0A857UXJ6|A0A857UXJ6_NIPAV Non-structural protein V OS=Nipah virus OX=3052225 GN=P/V/W/C PE=4 SV=1
ACVR1	S371	V protein	tr|A0A857UXJ6|A0A857UXJ6_NIPAV Non-structural protein V OS=Nipah virus OX=3052225 GN=P/V/W/C PE=4 SV=1
ACVR1	S273	V protein	tr|A0A857UXN2|A0A857UXN2_NIPAV Non-structural protein V OS=Nipah virus OX=3052225 GN=P/V/W/C PE=4 SV=1
ACVR1	S371	V protein	tr|A0A857UXN2|A0A857UXN2_NIPAV Non-structural protein V OS=Nipah virus OX=3052225 GN=P/V/W/C PE=4 SV=1
ACVR1	S273	V protein	tr|A0A857UXP1|A0A857UXP1_NIPAV Non-structural protein V OS=Nipah virus OX=3052225 GN=P/V/W/C PE=4 SV=1
ACVR1	S371	V protein	tr|A0A857UXP1|A0A857UXP1_NIPAV Non-structural protein V OS=Nipah virus OX=3052225 GN=P/V/W/C PE=4 SV=1
ACVR1	S273	V protein	tr|A0A857UXP7|A0A857UXP7_NIPAV Non-structural protein V OS=Nipah virus OX=3052225 GN=P/V/W/C PE=4 SV=1
ACVR1	S371	V protein	tr|A0A857UXP7|A0A857UXP7_NIPAV Non-structural protein V OS=Nipah virus OX=3052225 GN=P/V/W/C PE=4 SV=1
ACVR1	S273	V protein	tr|A0A857UXS4|A0A857UXS4_NIPAV Non-structural protein V OS=Nipah virus OX=3052225 GN=P/V/W/C PE=4 SV=1
ACVR1	S371	V protein	tr|A0A857UXS4|A0A857UXS4_NIPAV Non-structural protein V OS=Nipah virus OX=3052225 GN=P/V/W/C PE=4 SV=1
ACVR1	S273	V protein	tr|A0A857UXW8|A0A857UXW8_NIPAV Non-structural protein V OS=Nipah virus OX=3052225 GN=P/V/W/C PE=4 SV=1
ACVR1	S371	V protein	tr|A0A857UXW8|A0A857UXW8_NIPAV Non-structural protein V OS=Nipah virus OX=3052225 GN=P/V/W/C PE=4 SV=1
ACVR1	S273	V protein	tr|A0A857UXY2|A0A857UXY2_NIPAV Non-structural protein V OS=Nipah virus OX=3052225 GN=P/V/W/C PE=4 SV=1
ACVR1	S371	V protein	tr|A0A857UXY2|A0A857UXY2_NIPAV Non-structural protein V OS=Nipah virus OX=3052225 GN=P/V/W/C PE=4 SV=1
ACVR1	S273	V protein	tr|A0A857UY70|A0A857UY70_NIPAV Non-structural protein V OS=Nipah virus OX=3052225 GN=P/V/W/C PE=4 SV=1
ACVR1	S371	V protein	tr|A0A857UY70|A0A857UY70_NIPAV Non-structural protein V OS=Nipah virus OX=3052225 GN=P/V/W/C PE=4 SV=1
ACVR1	S273	V protein	tr|A0A857UY71|A0A857UY71_NIPAV Non-structural protein V OS=Nipah virus OX=3052225 GN=P/V/W/C PE=4 SV=1
ACVR1	S371	V protein	tr|A0A857UY71|A0A857UY71_NIPAV Non-structural protein V OS=Nipah virus OX=3052225 GN=P/V/W/C PE=4 SV=1
ACVR1	S273	V protein	tr|A0A857UYB8|A0A857UYB8_NIPAV Non-structural protein V OS=Nipah virus OX=3052225 GN=P/V/W/C PE=4 SV=1
ACVR1	S371	V protein	tr|A0A857UYB8|A0A857UYB8_NIPAV Non-structural protein V OS=Nipah virus OX=3052225 GN=P/V/W/C PE=4 SV=1
ACVR1	S273	V protein	tr|A0A857UYM5|A0A857UYM5_NIPAV Non-structural protein V OS=Nipah virus OX=3052225 GN=P/V/W/C PE=4 SV=1
ACVR1	S371	V protein	tr|A0A857UYM5|A0A857UYM5_NIPAV Non-structural protein V OS=Nipah virus OX=3052225 GN=P/V/W/C PE=4 SV=1
ACVR1	S273	V protein	tr|A0A857UZ08|A0A857UZ08_NIPAV Non-structural protein V OS=Nipah virus OX=3052225 GN=P/V/W/C PE=4 SV=1
ACVR1	S371	V protein	tr|A0A857UZ08|A0A857UZ08_NIPAV Non-structural protein V OS=Nipah virus OX=3052225 GN=P/V/W/C PE=4 SV=1
ACVR1	S273	V protein	tr|A0A857UZ56|A0A857UZ56_NIPAV Non-structural protein V OS=Nipah virus OX=3052225 GN=P/V/W/C PE=4 SV=1
ACVR1	S371	V protein	tr|A0A857UZ56|A0A857UZ56_NIPAV Non-structural protein V OS=Nipah virus OX=3052225 GN=P/V/W/C PE=4 SV=1
ACVR1	S273	V protein	tr|H6V847|H6V847_NIPAV Non-structural protein V OS=Nipah virus OX=3052225 GN=P/V/W/C PE=4 SV=1
ACVR1	S371	V protein	tr|H6V847|H6V847_NIPAV Non-structural protein V OS=Nipah virus OX=3052225 GN=P/V/W/C PE=4 SV=1
ACVR1	S273	V protein	tr|H6V870|H6V870_NIPAV Non-structural protein V OS=Nipah virus OX=3052225 GN=P/V/W/C PE=4 SV=1
ACVR1	S371	V protein	tr|H6V870|H6V870_NIPAV Non-structural protein V OS=Nipah virus OX=3052225 GN=P/V/W/C PE=4 SV=1
ACVR1	S273	V protein	tr|Q4VCP9|Q4VCP9_NIPAV Non-structural protein V OS=Nipah virus OX=3052225 GN=P/V/W/C PE=4 SV=1
ACVR1	S371	V protein	tr|Q4VCP9|Q4VCP9_NIPAV Non-structural protein V OS=Nipah virus OX=3052225 GN=P/V/W/C PE=4 SV=1
ACVR1	S273	V protein	tr|Q4VCQ0|Q4VCQ0_NIPAV Non-structural protein V OS=Nipah virus OX=3052225 GN=P/V/W/C PE=4 SV=1
ACVR1	S371	V protein	tr|Q4VCQ0|Q4VCQ0_NIPAV Non-structural protein V OS=Nipah virus OX=3052225 GN=P/V/W/C PE=4 SV=1
ACVR1	S273	W protein	tr|A0A1L7B8D3|A0A1L7B8D3_NIPAV W protein OS=Nipah virus OX=3052225 PE=4 SV=1
ACVR1	S371	W protein	tr|A0A1L7B8D3|A0A1L7B8D3_NIPAV W protein OS=Nipah virus OX=3052225 PE=4 SV=1
ACVR1	S273	V protein	tr|A0A3G1QY20|A0A3G1QY20_NIPAV V protein OS=Nipah virus OX=3052225 GN=P PE=4 SV=1
ACVR1	S371	V protein	tr|A0A3G1QY20|A0A3G1QY20_NIPAV V protein OS=Nipah virus OX=3052225 GN=P PE=4 SV=1
ACVR1	S273	W protein	tr|A0A3G1QY27|A0A3G1QY27_NIPAV W protein OS=Nipah virus OX=3052225 GN=P PE=4 SV=1
ACVR1	S371	W protein	tr|A0A3G1QY27|A0A3G1QY27_NIPAV W protein OS=Nipah virus OX=3052225 GN=P PE=4 SV=1
ACVR1	T73	Matrix protein	tr|A0A3G3IRD4|A0A3G3IRD4_NIPAV Matrix protein (Fragment) OS=Nipah virus OX=3052225 GN=M PE=4 SV=1
ACVR1	T342	Matrix protein	tr|A0A3G3IRD4|A0A3G3IRD4_NIPAV Matrix protein (Fragment) OS=Nipah virus OX=3052225 GN=M PE=4 SV=1
ACVR1	S273	V protein	tr|A0A482LQU9|A0A482LQU9_NIPAV V protein OS=Nipah virus OX=3052225 GN=P PE=4 SV=1
ACVR1	S371	V protein	tr|A0A482LQU9|A0A482LQU9_NIPAV V protein OS=Nipah virus OX=3052225 GN=P PE=4 SV=1
ACVR1	S273	W protein	tr|A0A482LSD7|A0A482LSD7_NIPAV W protein OS=Nipah virus OX=3052225 GN=P PE=4 SV=1
ACVR1	S371	W protein	tr|A0A482LSD7|A0A482LSD7_NIPAV W protein OS=Nipah virus OX=3052225 GN=P PE=4 SV=1
ACVR1	S273	V protein	tr|A0A482LWC1|A0A482LWC1_NIPAV V protein OS=Nipah virus OX=3052225 GN=P PE=4 SV=1
ACVR1	S371	V protein	tr|A0A482LWC1|A0A482LWC1_NIPAV V protein OS=Nipah virus OX=3052225 GN=P PE=4 SV=1
ACVR1	S273	Phosphoprotein	tr|A0A4Y5R8A3|A0A4Y5R8A3_NIPAV Phosphoprotein OS=Nipah virus OX=3052225 PE=4 SV=1
ACVR1	S371	Phosphoprotein	tr|A0A4Y5R8A3|A0A4Y5R8A3_NIPAV Phosphoprotein OS=Nipah virus OX=3052225 PE=4 SV=1
ACVR1	S660	Phosphoprotein	tr|A0A4Y5R8A3|A0A4Y5R8A3_NIPAV Phosphoprotein OS=Nipah virus OX=3052225 PE=4 SV=1
ACVR1	S273	Phosphoprotein	tr|A0A4Y5R8A4|A0A4Y5R8A4_NIPAV Phosphoprotein OS=Nipah virus OX=3052225 PE=4 SV=1
ACVR1	S371	Phosphoprotein	tr|A0A4Y5R8A4|A0A4Y5R8A4_NIPAV Phosphoprotein OS=Nipah virus OX=3052225 PE=4 SV=1
ACVR1	S660	Phosphoprotein	tr|A0A4Y5R8A4|A0A4Y5R8A4_NIPAV Phosphoprotein OS=Nipah virus OX=3052225 PE=4 SV=1
ACVR1	S273	Phosphoprotein	tr|A0A4Y5R8P2|A0A4Y5R8P2_NIPAV Phosphoprotein OS=Nipah virus OX=3052225 PE=4 SV=1
ACVR1	S371	Phosphoprotein	tr|A0A4Y5R8P2|A0A4Y5R8P2_NIPAV Phosphoprotein OS=Nipah virus OX=3052225 PE=4 SV=1
ACVR1	S660	Phosphoprotein	tr|A0A4Y5R8P2|A0A4Y5R8P2_NIPAV Phosphoprotein OS=Nipah virus OX=3052225 PE=4 SV=1
ACVR1	S273	Phosphoprotein	tr|A0A514MHK0|A0A514MHK0_NIPAV Phosphoprotein OS=Nipah virus OX=3052225 PE=4 SV=1
ACVR1	S371	Phosphoprotein	tr|A0A514MHK0|A0A514MHK0_NIPAV Phosphoprotein OS=Nipah virus OX=3052225 PE=4 SV=1
ACVR1	S660	Phosphoprotein	tr|A0A514MHK0|A0A514MHK0_NIPAV Phosphoprotein OS=Nipah virus OX=3052225 PE=4 SV=1
ACVR1	T77	Matrix protein	tr|A0A514MHK8|A0A514MHK8_NIPAV Matrix protein OS=Nipah virus OX=3052225 PE=4 SV=1
ACVR1	T346	Matrix protein	tr|A0A514MHK8|A0A514MHK8_NIPAV Matrix protein OS=Nipah virus OX=3052225 PE=4 SV=1
ACVR1	S273	Phosphoprotein	tr|A0A7L5MR60|A0A7L5MR60_NIPAV Phosphoprotein OS=Nipah virus OX=3052225 GN=P/V/C PE=4 SV=1
ACVR1	S371	Phosphoprotein	tr|A0A7L5MR60|A0A7L5MR60_NIPAV Phosphoprotein OS=Nipah virus OX=3052225 GN=P/V/C PE=4 SV=1
ACVR1	S660	Phosphoprotein	tr|A0A7L5MR60|A0A7L5MR60_NIPAV Phosphoprotein OS=Nipah virus OX=3052225 GN=P/V/C PE=4 SV=1
ACVR1	T77	Matrix protein	tr|A0A7L5MR63|A0A7L5MR63_NIPAV Matrix protein OS=Nipah virus OX=3052225 GN=M PE=4 SV=1
ACVR1	T346	Matrix protein	tr|A0A7L5MR63|A0A7L5MR63_NIPAV Matrix protein OS=Nipah virus OX=3052225 GN=M PE=4 SV=1
ACVR1	T77	Matrix protein	tr|A0A7L5MR68|A0A7L5MR68_NIPAV Matrix protein OS=Nipah virus OX=3052225 GN=M PE=4 SV=1
ACVR1	T346	Matrix protein	tr|A0A7L5MR68|A0A7L5MR68_NIPAV Matrix protein OS=Nipah virus OX=3052225 GN=M PE=4 SV=1
ACVR1	S273	Phosphoprotein	tr|A0A7L5MR78|A0A7L5MR78_NIPAV Phosphoprotein OS=Nipah virus OX=3052225 GN=P/V/C PE=4 SV=1
ACVR1	S371	Phosphoprotein	tr|A0A7L5MR78|A0A7L5MR78_NIPAV Phosphoprotein OS=Nipah virus OX=3052225 GN=P/V/C PE=4 SV=1
ACVR1	S660	Phosphoprotein	tr|A0A7L5MR78|A0A7L5MR78_NIPAV Phosphoprotein OS=Nipah virus OX=3052225 GN=P/V/C PE=4 SV=1
ACVR1	S269	Phosphoprotein	tr|A0A7L5MR81|A0A7L5MR81_NIPAV Phosphoprotein (Fragment) OS=Nipah virus OX=3052225 GN=P/V/C PE=4 SV=1
ACVR1	S367	Phosphoprotein	tr|A0A7L5MR81|A0A7L5MR81_NIPAV Phosphoprotein (Fragment) OS=Nipah virus OX=3052225 GN=P/V/C PE=4 SV=1
ACVR1	S656	Phosphoprotein	tr|A0A7L5MR81|A0A7L5MR81_NIPAV Phosphoprotein (Fragment) OS=Nipah virus OX=3052225 GN=P/V/C PE=4 SV=1
ACVR1	S269	W protein	tr|A0A7L5MR84|A0A7L5MR84_NIPAV W protein (Fragment) OS=Nipah virus OX=3052225 GN=P/V/C PE=4 SV=1
ACVR1	S367	W protein	tr|A0A7L5MR84|A0A7L5MR84_NIPAV W protein (Fragment) OS=Nipah virus OX=3052225 GN=P/V/C PE=4 SV=1
ACVR1	S273	W protein	tr|A0A7L5MR93|A0A7L5MR93_NIPAV W protein OS=Nipah virus OX=3052225 GN=P/V/C PE=4 SV=1
ACVR1	S371	W protein	tr|A0A7L5MR93|A0A7L5MR93_NIPAV W protein OS=Nipah virus OX=3052225 GN=P/V/C PE=4 SV=1
ACVR1	T77	Matrix protein	tr|A0A7L5MR97|A0A7L5MR97_NIPAV Matrix protein OS=Nipah virus OX=3052225 GN=M PE=4 SV=1
ACVR1	T346	Matrix protein	tr|A0A7L5MR97|A0A7L5MR97_NIPAV Matrix protein OS=Nipah virus OX=3052225 GN=M PE=4 SV=1
ACVR1	T77	Matrix protein	tr|A0A7L5MRB1|A0A7L5MRB1_NIPAV Matrix protein OS=Nipah virus OX=3052225 GN=M PE=4 SV=1
ACVR1	T346	Matrix protein	tr|A0A7L5MRB1|A0A7L5MRB1_NIPAV Matrix protein OS=Nipah virus OX=3052225 GN=M PE=4 SV=1
ACVR1	S273	Phosphoprotein	tr|A0A7L5MRB4|A0A7L5MRB4_NIPAV Phosphoprotein OS=Nipah virus OX=3052225 GN=P/V/C PE=4 SV=1
ACVR1	S371	Phosphoprotein	tr|A0A7L5MRB4|A0A7L5MRB4_NIPAV Phosphoprotein OS=Nipah virus OX=3052225 GN=P/V/C PE=4 SV=1
ACVR1	S660	Phosphoprotein	tr|A0A7L5MRB4|A0A7L5MRB4_NIPAV Phosphoprotein OS=Nipah virus OX=3052225 GN=P/V/C PE=4 SV=1
ACVR1	S273	W protein	tr|A0A7L5MRB6|A0A7L5MRB6_NIPAV W protein OS=Nipah virus OX=3052225 GN=P/V/C PE=4 SV=1
ACVR1	S371	W protein	tr|A0A7L5MRB6|A0A7L5MRB6_NIPAV W protein OS=Nipah virus OX=3052225 GN=P/V/C PE=4 SV=1
ACVR1	T77	Matrix protein	tr|A0A7L5MRD0|A0A7L5MRD0_NIPAV Matrix protein OS=Nipah virus OX=3052225 GN=M PE=4 SV=1
ACVR1	T346	Matrix protein	tr|A0A7L5MRD0|A0A7L5MRD0_NIPAV Matrix protein OS=Nipah virus OX=3052225 GN=M PE=4 SV=1
ACVR1	S273	Phosphoprotein	tr|A0A7L5MRF5|A0A7L5MRF5_NIPAV Phosphoprotein OS=Nipah virus OX=3052225 GN=P/V/C PE=4 SV=1
ACVR1	S371	Phosphoprotein	tr|A0A7L5MRF5|A0A7L5MRF5_NIPAV Phosphoprotein OS=Nipah virus OX=3052225 GN=P/V/C PE=4 SV=1
ACVR1	S660	Phosphoprotein	tr|A0A7L5MRF5|A0A7L5MRF5_NIPAV Phosphoprotein OS=Nipah virus OX=3052225 GN=P/V/C PE=4 SV=1
ACVR1	S273	Phosphoprotein	tr|A0A7L5MRF9|A0A7L5MRF9_NIPAV Phosphoprotein OS=Nipah virus OX=3052225 GN=P/V/C PE=4 SV=1
ACVR1	S371	Phosphoprotein	tr|A0A7L5MRF9|A0A7L5MRF9_NIPAV Phosphoprotein OS=Nipah virus OX=3052225 GN=P/V/C PE=4 SV=1
ACVR1	S660	Phosphoprotein	tr|A0A7L5MRF9|A0A7L5MRF9_NIPAV Phosphoprotein OS=Nipah virus OX=3052225 GN=P/V/C PE=4 SV=1
ACVR1	S273	W protein	tr|A0A7L5MRG9|A0A7L5MRG9_NIPAV W protein OS=Nipah virus OX=3052225 GN=P/V/C PE=4 SV=1
ACVR1	S371	W protein	tr|A0A7L5MRG9|A0A7L5MRG9_NIPAV W protein OS=Nipah virus OX=3052225 GN=P/V/C PE=4 SV=1
ACVR1	S273	Phosphoprotein	tr|A0A7M4C697|A0A7M4C697_NIPAV Phosphoprotein OS=Nipah virus OX=3052225 GN=P/V/C PE=4 SV=1
ACVR1	S371	Phosphoprotein	tr|A0A7M4C697|A0A7M4C697_NIPAV Phosphoprotein OS=Nipah virus OX=3052225 GN=P/V/C PE=4 SV=1
ACVR1	S660	Phosphoprotein	tr|A0A7M4C697|A0A7M4C697_NIPAV Phosphoprotein OS=Nipah virus OX=3052225 GN=P/V/C PE=4 SV=1
ACVR1	S273	W protein	tr|A0A7M4C6A2|A0A7M4C6A2_NIPAV W protein OS=Nipah virus OX=3052225 GN=P/V/C PE=4 SV=1
ACVR1	S371	W protein	tr|A0A7M4C6A2|A0A7M4C6A2_NIPAV W protein OS=Nipah virus OX=3052225 GN=P/V/C PE=4 SV=1
ACVR1	T77	Matrix protein	tr|A0A7M4C6A6|A0A7M4C6A6_NIPAV Matrix protein OS=Nipah virus OX=3052225 GN=M PE=4 SV=1
ACVR1	S273	Phosphoprotein	tr|A0A857UX52|A0A857UX52_NIPAV Phosphoprotein OS=Nipah virus OX=3052225 GN=P/V/W/C PE=4 SV=1
ACVR1	S371	Phosphoprotein	tr|A0A857UX52|A0A857UX52_NIPAV Phosphoprotein OS=Nipah virus OX=3052225 GN=P/V/W/C PE=4 SV=1
ACVR1	S660	Phosphoprotein	tr|A0A857UX52|A0A857UX52_NIPAV Phosphoprotein OS=Nipah virus OX=3052225 GN=P/V/W/C PE=4 SV=1
ACVR1	S273	Phosphoprotein	tr|A0A857UX62|A0A857UX62_NIPAV Phosphoprotein OS=Nipah virus OX=3052225 GN=P/V/W/C PE=4 SV=1
ACVR1	S371	Phosphoprotein	tr|A0A857UX62|A0A857UX62_NIPAV Phosphoprotein OS=Nipah virus OX=3052225 GN=P/V/W/C PE=4 SV=1
ACVR1	S660	Phosphoprotein	tr|A0A857UX62|A0A857UX62_NIPAV Phosphoprotein OS=Nipah virus OX=3052225 GN=P/V/W/C PE=4 SV=1
ACVR1	S273	W protein	tr|A0A857UX67|A0A857UX67_NIPAV W protein OS=Nipah virus OX=3052225 GN=P/V/W/C PE=4 SV=1
ACVR1	S371	W protein	tr|A0A857UX67|A0A857UX67_NIPAV W protein OS=Nipah virus OX=3052225 GN=P/V/W/C PE=4 SV=1
ACVR1	S273	W protein	tr|A0A857UX92|A0A857UX92_NIPAV W protein OS=Nipah virus OX=3052225 GN=P/V/W/C PE=4 SV=1
ACVR1	S371	W protein	tr|A0A857UX92|A0A857UX92_NIPAV W protein OS=Nipah virus OX=3052225 GN=P/V/W/C PE=4 SV=1
ACVR1	S273	W protein	tr|A0A857UXB2|A0A857UXB2_NIPAV W protein OS=Nipah virus OX=3052225 GN=P/V/W/C PE=4 SV=1
ACVR1	S371	W protein	tr|A0A857UXB2|A0A857UXB2_NIPAV W protein OS=Nipah virus OX=3052225 GN=P/V/W/C PE=4 SV=1
ACVR1	S273	Phosphoprotein	tr|A0A857UXE4|A0A857UXE4_NIPAV Phosphoprotein OS=Nipah virus OX=3052225 GN=P/V/W/C PE=4 SV=1
ACVR1	S371	Phosphoprotein	tr|A0A857UXE4|A0A857UXE4_NIPAV Phosphoprotein OS=Nipah virus OX=3052225 GN=P/V/W/C PE=4 SV=1
ACVR1	S660	Phosphoprotein	tr|A0A857UXE4|A0A857UXE4_NIPAV Phosphoprotein OS=Nipah virus OX=3052225 GN=P/V/W/C PE=4 SV=1
ACVR1	S273	Phosphoprotein	tr|A0A857UXF4|A0A857UXF4_NIPAV Phosphoprotein OS=Nipah virus OX=3052225 GN=P/V/W/C PE=4 SV=1
ACVR1	S371	Phosphoprotein	tr|A0A857UXF4|A0A857UXF4_NIPAV Phosphoprotein OS=Nipah virus OX=3052225 GN=P/V/W/C PE=4 SV=1
ACVR1	S660	Phosphoprotein	tr|A0A857UXF4|A0A857UXF4_NIPAV Phosphoprotein OS=Nipah virus OX=3052225 GN=P/V/W/C PE=4 SV=1
ACVR1	S273	W protein	tr|A0A857UXG1|A0A857UXG1_NIPAV W protein OS=Nipah virus OX=3052225 GN=P/V/W/C PE=4 SV=1
ACVR1	S371	W protein	tr|A0A857UXG1|A0A857UXG1_NIPAV W protein OS=Nipah virus OX=3052225 GN=P/V/W/C PE=4 SV=1
ACVR1	S273	W protein	tr|A0A857UXG7|A0A857UXG7_NIPAV W protein OS=Nipah virus OX=3052225 GN=P/V/W/C PE=4 SV=1
ACVR1	S371	W protein	tr|A0A857UXG7|A0A857UXG7_NIPAV W protein OS=Nipah virus OX=3052225 GN=P/V/W/C PE=4 SV=1
ACVR1	S273	Phosphoprotein	tr|A0A857UXH4|A0A857UXH4_NIPAV Phosphoprotein OS=Nipah virus OX=3052225 GN=P/V/W/C PE=4 SV=1
ACVR1	S371	Phosphoprotein	tr|A0A857UXH4|A0A857UXH4_NIPAV Phosphoprotein OS=Nipah virus OX=3052225 GN=P/V/W/C PE=4 SV=1
ACVR1	S660	Phosphoprotein	tr|A0A857UXH4|A0A857UXH4_NIPAV Phosphoprotein OS=Nipah virus OX=3052225 GN=P/V/W/C PE=4 SV=1
ACVR1	S273	W protein	tr|A0A857UXJ4|A0A857UXJ4_NIPAV W protein OS=Nipah virus OX=3052225 GN=P/V/W/C PE=4 SV=1
ACVR1	S371	W protein	tr|A0A857UXJ4|A0A857UXJ4_NIPAV W protein OS=Nipah virus OX=3052225 GN=P/V/W/C PE=4 SV=1
ACVR1	S273	W protein	tr|A0A857UXK5|A0A857UXK5_NIPAV W protein OS=Nipah virus OX=3052225 GN=P/V/W/C PE=4 SV=1
ACVR1	S371	W protein	tr|A0A857UXK5|A0A857UXK5_NIPAV W protein OS=Nipah virus OX=3052225 GN=P/V/W/C PE=4 SV=1
ACVR1	T77	Matrix protein	tr|A0A857UXK8|A0A857UXK8_NIPAV Matrix protein OS=Nipah virus OX=3052225 GN=M PE=4 SV=1
ACVR1	S273	Phosphoprotein	tr|A0A857UXM4|A0A857UXM4_NIPAV Phosphoprotein OS=Nipah virus OX=3052225 GN=P/V/W/C PE=4 SV=1
ACVR1	S371	Phosphoprotein	tr|A0A857UXM4|A0A857UXM4_NIPAV Phosphoprotein OS=Nipah virus OX=3052225 GN=P/V/W/C PE=4 SV=1
ACVR1	S660	Phosphoprotein	tr|A0A857UXM4|A0A857UXM4_NIPAV Phosphoprotein OS=Nipah virus OX=3052225 GN=P/V/W/C PE=4 SV=1
ACVR1	S273	Phosphoprotein	tr|A0A857UXM8|A0A857UXM8_NIPAV Phosphoprotein OS=Nipah virus OX=3052225 GN=P/V/W/C PE=4 SV=1
ACVR1	S371	Phosphoprotein	tr|A0A857UXM8|A0A857UXM8_NIPAV Phosphoprotein OS=Nipah virus OX=3052225 GN=P/V/W/C PE=4 SV=1
ACVR1	S660	Phosphoprotein	tr|A0A857UXM8|A0A857UXM8_NIPAV Phosphoprotein OS=Nipah virus OX=3052225 GN=P/V/W/C PE=4 SV=1
ACVR1	S273	Phosphoprotein	tr|A0A857UXM9|A0A857UXM9_NIPAV Phosphoprotein OS=Nipah virus OX=3052225 GN=P/V/W/C PE=4 SV=1
ACVR1	S371	Phosphoprotein	tr|A0A857UXM9|A0A857UXM9_NIPAV Phosphoprotein OS=Nipah virus OX=3052225 GN=P/V/W/C PE=4 SV=1
ACVR1	S660	Phosphoprotein	tr|A0A857UXM9|A0A857UXM9_NIPAV Phosphoprotein OS=Nipah virus OX=3052225 GN=P/V/W/C PE=4 SV=1
ACVR1	S273	Phosphoprotein	tr|A0A857UXN9|A0A857UXN9_NIPAV Phosphoprotein OS=Nipah virus OX=3052225 GN=P/V/W/C PE=4 SV=1
ACVR1	S371	Phosphoprotein	tr|A0A857UXN9|A0A857UXN9_NIPAV Phosphoprotein OS=Nipah virus OX=3052225 GN=P/V/W/C PE=4 SV=1
ACVR1	S660	Phosphoprotein	tr|A0A857UXN9|A0A857UXN9_NIPAV Phosphoprotein OS=Nipah virus OX=3052225 GN=P/V/W/C PE=4 SV=1
ACVR1	S273	W protein	tr|A0A857UXP2|A0A857UXP2_NIPAV W protein OS=Nipah virus OX=3052225 GN=P/V/W/C PE=4 SV=1
ACVR1	S371	W protein	tr|A0A857UXP2|A0A857UXP2_NIPAV W protein OS=Nipah virus OX=3052225 GN=P/V/W/C PE=4 SV=1
ACVR1	S273	W protein	tr|A0A857UXP8|A0A857UXP8_NIPAV W protein OS=Nipah virus OX=3052225 GN=P/V/W/C PE=4 SV=1
ACVR1	S371	W protein	tr|A0A857UXP8|A0A857UXP8_NIPAV W protein OS=Nipah virus OX=3052225 GN=P/V/W/C PE=4 SV=1
ACVR1	S273	W protein	tr|A0A857UXQ1|A0A857UXQ1_NIPAV W protein OS=Nipah virus OX=3052225 GN=P/V/W/C PE=4 SV=1
ACVR1	S371	W protein	tr|A0A857UXQ1|A0A857UXQ1_NIPAV W protein OS=Nipah virus OX=3052225 GN=P/V/W/C PE=4 SV=1
ACVR1	S273	W protein	tr|A0A857UXQ9|A0A857UXQ9_NIPAV W protein OS=Nipah virus OX=3052225 GN=P/V/W/C PE=4 SV=1
ACVR1	S371	W protein	tr|A0A857UXQ9|A0A857UXQ9_NIPAV W protein OS=Nipah virus OX=3052225 GN=P/V/W/C PE=4 SV=1
ACVR1	S273	Phosphoprotein	tr|A0A857UXR0|A0A857UXR0_NIPAV Phosphoprotein OS=Nipah virus OX=3052225 GN=P/V/W/C PE=4 SV=1
ACVR1	S371	Phosphoprotein	tr|A0A857UXR0|A0A857UXR0_NIPAV Phosphoprotein OS=Nipah virus OX=3052225 GN=P/V/W/C PE=4 SV=1
ACVR1	S660	Phosphoprotein	tr|A0A857UXR0|A0A857UXR0_NIPAV Phosphoprotein OS=Nipah virus OX=3052225 GN=P/V/W/C PE=4 SV=1
ACVR1	S273	Phosphoprotein	tr|A0A857UXR6|A0A857UXR6_NIPAV Phosphoprotein OS=Nipah virus OX=3052225 GN=P/V/W/C PE=4 SV=1
ACVR1	S371	Phosphoprotein	tr|A0A857UXR6|A0A857UXR6_NIPAV Phosphoprotein OS=Nipah virus OX=3052225 GN=P/V/W/C PE=4 SV=1
ACVR1	S660	Phosphoprotein	tr|A0A857UXR6|A0A857UXR6_NIPAV Phosphoprotein OS=Nipah virus OX=3052225 GN=P/V/W/C PE=4 SV=1
ACVR1	S273	Phosphoprotein	tr|A0A857UXV9|A0A857UXV9_NIPAV Phosphoprotein OS=Nipah virus OX=3052225 GN=P/V/W/C PE=4 SV=1
ACVR1	S371	Phosphoprotein	tr|A0A857UXV9|A0A857UXV9_NIPAV Phosphoprotein OS=Nipah virus OX=3052225 GN=P/V/W/C PE=4 SV=1
ACVR1	S660	Phosphoprotein	tr|A0A857UXV9|A0A857UXV9_NIPAV Phosphoprotein OS=Nipah virus OX=3052225 GN=P/V/W/C PE=4 SV=1
ACVR1	S273	Phosphoprotein	tr|A0A857UXX3|A0A857UXX3_NIPAV Phosphoprotein OS=Nipah virus OX=3052225 GN=P/V/W/C PE=4 SV=1
ACVR1	S371	Phosphoprotein	tr|A0A857UXX3|A0A857UXX3_NIPAV Phosphoprotein OS=Nipah virus OX=3052225 GN=P/V/W/C PE=4 SV=1
ACVR1	S660	Phosphoprotein	tr|A0A857UXX3|A0A857UXX3_NIPAV Phosphoprotein OS=Nipah virus OX=3052225 GN=P/V/W/C PE=4 SV=1
ACVR1	S273	W protein	tr|A0A857UXX6|A0A857UXX6_NIPAV W protein OS=Nipah virus OX=3052225 GN=P/V/W/C PE=4 SV=1
ACVR1	S371	W protein	tr|A0A857UXX6|A0A857UXX6_NIPAV W protein OS=Nipah virus OX=3052225 GN=P/V/W/C PE=4 SV=1
ACVR1	S273	W protein	tr|A0A857UXZ3|A0A857UXZ3_NIPAV W protein OS=Nipah virus OX=3052225 GN=P/V/W/C PE=4 SV=1
ACVR1	S371	W protein	tr|A0A857UXZ3|A0A857UXZ3_NIPAV W protein OS=Nipah virus OX=3052225 GN=P/V/W/C PE=4 SV=1
ACVR1	S273	Phosphoprotein	tr|A0A857UY61|A0A857UY61_NIPAV Phosphoprotein OS=Nipah virus OX=3052225 GN=P/V/W/C PE=4 SV=1
ACVR1	S371	Phosphoprotein	tr|A0A857UY61|A0A857UY61_NIPAV Phosphoprotein OS=Nipah virus OX=3052225 GN=P/V/W/C PE=4 SV=1
ACVR1	S660	Phosphoprotein	tr|A0A857UY61|A0A857UY61_NIPAV Phosphoprotein OS=Nipah virus OX=3052225 GN=P/V/W/C PE=4 SV=1
ACVR1	S273	Phosphoprotein	tr|A0A857UY63|A0A857UY63_NIPAV Phosphoprotein OS=Nipah virus OX=3052225 GN=P/V/W/C PE=4 SV=1
ACVR1	S371	Phosphoprotein	tr|A0A857UY63|A0A857UY63_NIPAV Phosphoprotein OS=Nipah virus OX=3052225 GN=P/V/W/C PE=4 SV=1
ACVR1	S660	Phosphoprotein	tr|A0A857UY63|A0A857UY63_NIPAV Phosphoprotein OS=Nipah virus OX=3052225 GN=P/V/W/C PE=4 SV=1
ACVR1	S273	W protein	tr|A0A857UY74|A0A857UY74_NIPAV W protein OS=Nipah virus OX=3052225 GN=P/V/W/C PE=4 SV=1
ACVR1	S371	W protein	tr|A0A857UY74|A0A857UY74_NIPAV W protein OS=Nipah virus OX=3052225 GN=P/V/W/C PE=4 SV=1
ACVR1	S273	Phosphoprotein	tr|A0A857UYB6|A0A857UYB6_NIPAV Phosphoprotein OS=Nipah virus OX=3052225 GN=P/V/W/C PE=4 SV=1
ACVR1	S371	Phosphoprotein	tr|A0A857UYB6|A0A857UYB6_NIPAV Phosphoprotein OS=Nipah virus OX=3052225 GN=P/V/W/C PE=4 SV=1
ACVR1	S660	Phosphoprotein	tr|A0A857UYB6|A0A857UYB6_NIPAV Phosphoprotein OS=Nipah virus OX=3052225 GN=P/V/W/C PE=4 SV=1
ACVR1	S273	W protein	tr|A0A857UYC2|A0A857UYC2_NIPAV W protein OS=Nipah virus OX=3052225 GN=P/V/W/C PE=4 SV=1
ACVR1	S371	W protein	tr|A0A857UYC2|A0A857UYC2_NIPAV W protein OS=Nipah virus OX=3052225 GN=P/V/W/C PE=4 SV=1
ACVR1	S273	Phosphoprotein	tr|A0A857UYG3|A0A857UYG3_NIPAV Phosphoprotein OS=Nipah virus OX=3052225 GN=P/V/W/C PE=4 SV=1
ACVR1	S371	Phosphoprotein	tr|A0A857UYG3|A0A857UYG3_NIPAV Phosphoprotein OS=Nipah virus OX=3052225 GN=P/V/W/C PE=4 SV=1
ACVR1	S660	Phosphoprotein	tr|A0A857UYG3|A0A857UYG3_NIPAV Phosphoprotein OS=Nipah virus OX=3052225 GN=P/V/W/C PE=4 SV=1
ACVR1	S273	Phosphoprotein	tr|A0A857UYL6|A0A857UYL6_NIPAV Phosphoprotein OS=Nipah virus OX=3052225 GN=P/V/W/C PE=4 SV=1
ACVR1	S371	Phosphoprotein	tr|A0A857UYL6|A0A857UYL6_NIPAV Phosphoprotein OS=Nipah virus OX=3052225 GN=P/V/W/C PE=4 SV=1
ACVR1	S660	Phosphoprotein	tr|A0A857UYL6|A0A857UYL6_NIPAV Phosphoprotein OS=Nipah virus OX=3052225 GN=P/V/W/C PE=4 SV=1
ACVR1	S273	W protein	tr|A0A857UZ17|A0A857UZ17_NIPAV W protein OS=Nipah virus OX=3052225 GN=P/V/W/C PE=4 SV=1
ACVR1	S371	W protein	tr|A0A857UZ17|A0A857UZ17_NIPAV W protein OS=Nipah virus OX=3052225 GN=P/V/W/C PE=4 SV=1
ACVR1	S273	W protein	tr|A0A857UZB3|A0A857UZB3_NIPAV W protein OS=Nipah virus OX=3052225 GN=P/V/W/C PE=4 SV=1
ACVR1	S371	W protein	tr|A0A857UZB3|A0A857UZB3_NIPAV W protein OS=Nipah virus OX=3052225 GN=P/V/W/C PE=4 SV=1
ACVR1	S273	Phosphoprotein	tr|D2DEB8|D2DEB8_NIPAV Phosphoprotein OS=Nipah virus OX=3052225 GN=P/V/W/C PE=1 SV=1
ACVR1	S371	Phosphoprotein	tr|D2DEB8|D2DEB8_NIPAV Phosphoprotein OS=Nipah virus OX=3052225 GN=P/V/W/C PE=1 SV=1
ACVR1	S660	Phosphoprotein	tr|D2DEB8|D2DEB8_NIPAV Phosphoprotein OS=Nipah virus OX=3052225 GN=P/V/W/C PE=1 SV=1
ACVR1	T77	Matrix protein	tr|D2DEB9|D2DEB9_NIPAV Matrix protein OS=Nipah virus OX=3052225 GN=M PE=4 SV=1
ACVR1	T346	Matrix protein	tr|D2DEB9|D2DEB9_NIPAV Matrix protein OS=Nipah virus OX=3052225 GN=M PE=4 SV=1
ACVR1	S273	Phosphoprotein	tr|E2II04|E2II04_NIPAV Phosphoprotein OS=Nipah virus OX=3052225 GN=P PE=4 SV=1
ACVR1	S371	Phosphoprotein	tr|E2II04|E2II04_NIPAV Phosphoprotein OS=Nipah virus OX=3052225 GN=P PE=4 SV=1
ACVR1	S660	Phosphoprotein	tr|E2II04|E2II04_NIPAV Phosphoprotein OS=Nipah virus OX=3052225 GN=P PE=4 SV=1
ACVR1	T77	Matrix protein	tr|E4Z9G1|E4Z9G1_NIPAV Matrix protein OS=Nipah virus OX=3052225 GN=M PE=4 SV=1
ACVR1	T346	Matrix protein	tr|E4Z9G1|E4Z9G1_NIPAV Matrix protein OS=Nipah virus OX=3052225 GN=M PE=4 SV=1
ACVR1	S273	W protein	tr|H6V848|H6V848_NIPAV W protein OS=Nipah virus OX=3052225 GN=P/V/W/C PE=4 SV=1
ACVR1	S371	W protein	tr|H6V848|H6V848_NIPAV W protein OS=Nipah virus OX=3052225 GN=P/V/W/C PE=4 SV=1
ACVR1	S273	Phosphoprotein	tr|H6V860|H6V860_NIPAV Phosphoprotein OS=Nipah virus OX=3052225 GN=P/V/W/C PE=4 SV=1
ACVR1	S371	Phosphoprotein	tr|H6V860|H6V860_NIPAV Phosphoprotein OS=Nipah virus OX=3052225 GN=P/V/W/C PE=4 SV=1
ACVR1	S660	Phosphoprotein	tr|H6V860|H6V860_NIPAV Phosphoprotein OS=Nipah virus OX=3052225 GN=P/V/W/C PE=4 SV=1
ACVR1	S273	Phosphoprotein	tr|H6V869|H6V869_NIPAV Phosphoprotein OS=Nipah virus OX=3052225 GN=P/V/W/C PE=4 SV=1
ACVR1	S371	Phosphoprotein	tr|H6V869|H6V869_NIPAV Phosphoprotein OS=Nipah virus OX=3052225 GN=P/V/W/C PE=4 SV=1
ACVR1	S660	Phosphoprotein	tr|H6V869|H6V869_NIPAV Phosphoprotein OS=Nipah virus OX=3052225 GN=P/V/W/C PE=4 SV=1
ACVR1	S273	W protein	tr|H6V871|H6V871_NIPAV W protein OS=Nipah virus OX=3052225 GN=P/V/W/C PE=4 SV=1
ACVR1	S371	W protein	tr|H6V871|H6V871_NIPAV W protein OS=Nipah virus OX=3052225 GN=P/V/W/C PE=4 SV=1
ACVR1	T77	Matrix protein	tr|Q4VCP7|Q4VCP7_NIPAV Matrix protein OS=Nipah virus OX=3052225 GN=M PE=4 SV=1
ACVR1	T346	Matrix protein	tr|Q4VCP7|Q4VCP7_NIPAV Matrix protein OS=Nipah virus OX=3052225 GN=M PE=4 SV=1
ACVR1	S273	Phosphoprotein	tr|Q4VCQ1|Q4VCQ1_NIPAV Phosphoprotein OS=Nipah virus OX=3052225 GN=P/V/W/C PE=4 SV=1
ACVR1	S371	Phosphoprotein	tr|Q4VCQ1|Q4VCQ1_NIPAV Phosphoprotein OS=Nipah virus OX=3052225 GN=P/V/W/C PE=4 SV=1
ACVR1	S660	Phosphoprotein	tr|Q4VCQ1|Q4VCQ1_NIPAV Phosphoprotein OS=Nipah virus OX=3052225 GN=P/V/W/C PE=4 SV=1
BMPR1A	S966	RNA-directed RNA polymerase L	sp|Q997F0|L_NIPAV RNA-directed RNA polymerase L OS=Nipah virus OX=3052225 GN=L PE=1 SV=1
BMPR1A	S966	RNA-directed RNA polymerase L	tr|A0A1L7B8E2|A0A1L7B8E2_NIPAV RNA-directed RNA polymerase L OS=Nipah virus OX=3052225 GN=L PE=3 SV=1
BMPR1A	S1957	RNA-directed RNA polymerase L	sp|Q997F0|L_NIPAV RNA-directed RNA polymerase L OS=Nipah virus OX=3052225 GN=L PE=1 SV=1
BMPR1A	S1957	RNA-directed RNA polymerase L	tr|A0A1L7B8E2|A0A1L7B8E2_NIPAV RNA-directed RNA polymerase L OS=Nipah virus OX=3052225 GN=L PE=3 SV=1
BMPR1A	S966	RNA-directed RNA polymerase L	tr|A0A3G1QY42|A0A3G1QY42_NIPAV RNA-directed RNA polymerase L OS=Nipah virus OX=3052225 GN=L PE=3 SV=1
BMPR1A	S1957	RNA-directed RNA polymerase L	tr|A0A3G1QY42|A0A3G1QY42_NIPAV RNA-directed RNA polymerase L OS=Nipah virus OX=3052225 GN=L PE=3 SV=1
BMPR1A	S966	RNA-directed RNA polymerase L	tr|A0A4Y5R818|A0A4Y5R818_NIPAV RNA-directed RNA polymerase L OS=Nipah virus OX=3052225 PE=3 SV=1
BMPR1A	S1957	RNA-directed RNA polymerase L	tr|A0A4Y5R818|A0A4Y5R818_NIPAV RNA-directed RNA polymerase L OS=Nipah virus OX=3052225 PE=3 SV=1
BMPR1A	S966	RNA-directed RNA polymerase L	tr|A0A4Y5R864|A0A4Y5R864_NIPAV RNA-directed RNA polymerase L OS=Nipah virus OX=3052225 PE=3 SV=1
BMPR1A	S1957	RNA-directed RNA polymerase L	tr|A0A4Y5R864|A0A4Y5R864_NIPAV RNA-directed RNA polymerase L OS=Nipah virus OX=3052225 PE=3 SV=1
BMPR1A	S966	RNA-directed RNA polymerase L	tr|A0A4Y5R8B1|A0A4Y5R8B1_NIPAV RNA-directed RNA polymerase L OS=Nipah virus OX=3052225 PE=3 SV=1
BMPR1A	S1957	RNA-directed RNA polymerase L	tr|A0A4Y5R8B1|A0A4Y5R8B1_NIPAV RNA-directed RNA polymerase L OS=Nipah virus OX=3052225 PE=3 SV=1
BMPR1A	S966	RNA-directed RNA polymerase L	tr|A0A4Y5R8L4|A0A4Y5R8L4_NIPAV RNA-directed RNA polymerase L OS=Nipah virus OX=3052225 PE=3 SV=1
BMPR1A	S1957	RNA-directed RNA polymerase L	tr|A0A4Y5R8L4|A0A4Y5R8L4_NIPAV RNA-directed RNA polymerase L OS=Nipah virus OX=3052225 PE=3 SV=1
BMPR1A	S966	RNA-directed RNA polymerase L	tr|A0A514MHJ1|A0A514MHJ1_NIPAV RNA-directed RNA polymerase L OS=Nipah virus OX=3052225 PE=3 SV=1
BMPR1A	S1957	RNA-directed RNA polymerase L	tr|A0A514MHJ1|A0A514MHJ1_NIPAV RNA-directed RNA polymerase L OS=Nipah virus OX=3052225 PE=3 SV=1
BMPR1A	S966	RNA-directed RNA polymerase L	tr|A0A7L5MR46|A0A7L5MR46_NIPAV RNA-directed RNA polymerase L OS=Nipah virus OX=3052225 GN=L PE=3 SV=1
BMPR1A	S1957	RNA-directed RNA polymerase L	tr|A0A7L5MR46|A0A7L5MR46_NIPAV RNA-directed RNA polymerase L OS=Nipah virus OX=3052225 GN=L PE=3 SV=1
BMPR1A	S966	RNA-directed RNA polymerase L	tr|A0A7L5MR62|A0A7L5MR62_NIPAV RNA-directed RNA polymerase L OS=Nipah virus OX=3052225 GN=L PE=3 SV=1
BMPR1A	S1957	RNA-directed RNA polymerase L	tr|A0A7L5MR62|A0A7L5MR62_NIPAV RNA-directed RNA polymerase L OS=Nipah virus OX=3052225 GN=L PE=3 SV=1
BMPR1A	S966	RNA-directed RNA polymerase L	tr|A0A7L5MR66|A0A7L5MR66_NIPAV RNA-directed RNA polymerase L OS=Nipah virus OX=3052225 GN=L PE=3 SV=1
BMPR1A	S966	RNA-directed RNA polymerase L	tr|A0A7L5MR89|A0A7L5MR89_NIPAV RNA-directed RNA polymerase L OS=Nipah virus OX=3052225 GN=L PE=3 SV=1
BMPR1A	S1957	RNA-directed RNA polymerase L	tr|A0A7L5MR89|A0A7L5MR89_NIPAV RNA-directed RNA polymerase L OS=Nipah virus OX=3052225 GN=L PE=3 SV=1
BMPR1A	S966	RNA-directed RNA polymerase L	tr|A0A7L5MR91|A0A7L5MR91_NIPAV RNA-directed RNA polymerase L OS=Nipah virus OX=3052225 GN=L PE=3 SV=1
BMPR1A	S966	RNA-directed RNA polymerase L	tr|A0A7L5MRC3|A0A7L5MRC3_NIPAV RNA-directed RNA polymerase L OS=Nipah virus OX=3052225 GN=L PE=3 SV=1
BMPR1A	S1957	RNA-directed RNA polymerase L	tr|A0A7L5MRC3|A0A7L5MRC3_NIPAV RNA-directed RNA polymerase L OS=Nipah virus OX=3052225 GN=L PE=3 SV=1
BMPR1A	S966	RNA-directed RNA polymerase L	tr|A0A7L5MRE4|A0A7L5MRE4_NIPAV RNA-directed RNA polymerase L OS=Nipah virus OX=3052225 GN=L PE=3 SV=1
BMPR1A	T1763	RNA-directed RNA polymerase L	tr|A0A7L5MRE4|A0A7L5MRE4_NIPAV RNA-directed RNA polymerase L OS=Nipah virus OX=3052225 GN=L PE=3 SV=1
BMPR1A	S966	RNA-directed RNA polymerase L	tr|A0A7L5MRE5|A0A7L5MRE5_NIPAV RNA-directed RNA polymerase L OS=Nipah virus OX=3052225 GN=L PE=3 SV=1
BMPR1A	S966	RNA-directed RNA polymerase L	tr|A0A7M4C6B2|A0A7M4C6B2_NIPAV RNA-directed RNA polymerase L OS=Nipah virus OX=3052225 GN=L PE=3 SV=1
BMPR1A	S966	RNA-directed RNA polymerase L	tr|A0A857UWZ7|A0A857UWZ7_NIPAV RNA-directed RNA polymerase L OS=Nipah virus OX=3052225 GN=L PE=3 SV=1
BMPR1A	S1957	RNA-directed RNA polymerase L	tr|A0A857UWZ7|A0A857UWZ7_NIPAV RNA-directed RNA polymerase L OS=Nipah virus OX=3052225 GN=L PE=3 SV=1
BMPR1A	S966	RNA-directed RNA polymerase L	tr|A0A857UXC5|A0A857UXC5_NIPAV RNA-directed RNA polymerase L OS=Nipah virus OX=3052225 GN=L PE=3 SV=1
BMPR1A	S1957	RNA-directed RNA polymerase L	tr|A0A857UXC5|A0A857UXC5_NIPAV RNA-directed RNA polymerase L OS=Nipah virus OX=3052225 GN=L PE=3 SV=1
BMPR1A	S966	RNA-directed RNA polymerase L	tr|A0A857UXD7|A0A857UXD7_NIPAV RNA-directed RNA polymerase L OS=Nipah virus OX=3052225 GN=L PE=3 SV=1
BMPR1A	S1957	RNA-directed RNA polymerase L	tr|A0A857UXD7|A0A857UXD7_NIPAV RNA-directed RNA polymerase L OS=Nipah virus OX=3052225 GN=L PE=3 SV=1
BMPR1A	S966	RNA-directed RNA polymerase L	tr|A0A857UXG4|A0A857UXG4_NIPAV RNA-directed RNA polymerase L OS=Nipah virus OX=3052225 GN=L PE=3 SV=1
BMPR1A	S1957	RNA-directed RNA polymerase L	tr|A0A857UXG4|A0A857UXG4_NIPAV RNA-directed RNA polymerase L OS=Nipah virus OX=3052225 GN=L PE=3 SV=1
BMPR1A	S966	RNA-directed RNA polymerase L	tr|A0A857UXK6|A0A857UXK6_NIPAV RNA-directed RNA polymerase L OS=Nipah virus OX=3052225 GN=L PE=3 SV=1
BMPR1A	S1957	RNA-directed RNA polymerase L	tr|A0A857UXK6|A0A857UXK6_NIPAV RNA-directed RNA polymerase L OS=Nipah virus OX=3052225 GN=L PE=3 SV=1
BMPR1A	S966	RNA-directed RNA polymerase L	tr|A0A857UXK9|A0A857UXK9_NIPAV RNA-directed RNA polymerase L OS=Nipah virus OX=3052225 GN=L PE=3 SV=1
BMPR1A	S1957	RNA-directed RNA polymerase L	tr|A0A857UXK9|A0A857UXK9_NIPAV RNA-directed RNA polymerase L OS=Nipah virus OX=3052225 GN=L PE=3 SV=1
BMPR1A	S966	RNA-directed RNA polymerase L	tr|A0A857UXM1|A0A857UXM1_NIPAV RNA-directed RNA polymerase L OS=Nipah virus OX=3052225 GN=L PE=3 SV=1
BMPR1A	S1957	RNA-directed RNA polymerase L	tr|A0A857UXM1|A0A857UXM1_NIPAV RNA-directed RNA polymerase L OS=Nipah virus OX=3052225 GN=L PE=3 SV=1
BMPR1A	S966	RNA-directed RNA polymerase L	tr|A0A857UXN8|A0A857UXN8_NIPAV RNA-directed RNA polymerase L OS=Nipah virus OX=3052225 GN=L PE=3 SV=1
BMPR1A	S1957	RNA-directed RNA polymerase L	tr|A0A857UXN8|A0A857UXN8_NIPAV RNA-directed RNA polymerase L OS=Nipah virus OX=3052225 GN=L PE=3 SV=1
BMPR1A	S966	RNA-directed RNA polymerase L	tr|A0A857UXP5|A0A857UXP5_NIPAV RNA-directed RNA polymerase L OS=Nipah virus OX=3052225 GN=L PE=3 SV=1
BMPR1A	S1957	RNA-directed RNA polymerase L	tr|A0A857UXP5|A0A857UXP5_NIPAV RNA-directed RNA polymerase L OS=Nipah virus OX=3052225 GN=L PE=3 SV=1
BMPR1A	S966	RNA-directed RNA polymerase L	tr|A0A857UXT7|A0A857UXT7_NIPAV RNA-directed RNA polymerase L OS=Nipah virus OX=3052225 GN=L PE=3 SV=1
BMPR1A	S1957	RNA-directed RNA polymerase L	tr|A0A857UXT7|A0A857UXT7_NIPAV RNA-directed RNA polymerase L OS=Nipah virus OX=3052225 GN=L PE=3 SV=1
BMPR1A	S966	RNA-directed RNA polymerase L	tr|A0A857UXU3|A0A857UXU3_NIPAV RNA-directed RNA polymerase L OS=Nipah virus OX=3052225 GN=L PE=3 SV=1
BMPR1A	S1957	RNA-directed RNA polymerase L	tr|A0A857UXU3|A0A857UXU3_NIPAV RNA-directed RNA polymerase L OS=Nipah virus OX=3052225 GN=L PE=3 SV=1
BMPR1A	S966	RNA-directed RNA polymerase L	tr|A0A857UY46|A0A857UY46_NIPAV RNA-directed RNA polymerase L OS=Nipah virus OX=3052225 GN=L PE=3 SV=1
BMPR1A	S1957	RNA-directed RNA polymerase L	tr|A0A857UY46|A0A857UY46_NIPAV RNA-directed RNA polymerase L OS=Nipah virus OX=3052225 GN=L PE=3 SV=1
BMPR1A	S966	RNA-directed RNA polymerase L	tr|A0A857UYA0|A0A857UYA0_NIPAV RNA-directed RNA polymerase L OS=Nipah virus OX=3052225 GN=L PE=3 SV=1
BMPR1A	S1957	RNA-directed RNA polymerase L	tr|A0A857UYA0|A0A857UYA0_NIPAV RNA-directed RNA polymerase L OS=Nipah virus OX=3052225 GN=L PE=3 SV=1
BMPR1A	S966	RNA-directed RNA polymerase L	tr|A0A857UYE9|A0A857UYE9_NIPAV RNA-directed RNA polymerase L OS=Nipah virus OX=3052225 GN=L PE=3 SV=1
BMPR1A	S1957	RNA-directed RNA polymerase L	tr|A0A857UYE9|A0A857UYE9_NIPAV RNA-directed RNA polymerase L OS=Nipah virus OX=3052225 GN=L PE=3 SV=1
BMPR1A	S966	RNA-directed RNA polymerase L	tr|A0A857UYK0|A0A857UYK0_NIPAV RNA-directed RNA polymerase L OS=Nipah virus OX=3052225 GN=L PE=3 SV=1
BMPR1A	S1957	RNA-directed RNA polymerase L	tr|A0A857UYK0|A0A857UYK0_NIPAV RNA-directed RNA polymerase L OS=Nipah virus OX=3052225 GN=L PE=3 SV=1
BMPR1A	S966	RNA-directed RNA polymerase L	tr|A0A857UYZ3|A0A857UYZ3_NIPAV RNA-directed RNA polymerase L OS=Nipah virus OX=3052225 GN=L PE=3 SV=1
BMPR1A	S1957	RNA-directed RNA polymerase L	tr|A0A857UYZ3|A0A857UYZ3_NIPAV RNA-directed RNA polymerase L OS=Nipah virus OX=3052225 GN=L PE=3 SV=1
BMPR1A	S966	RNA-directed RNA polymerase L	tr|A0A857UZ87|A0A857UZ87_NIPAV RNA-directed RNA polymerase L OS=Nipah virus OX=3052225 GN=L PE=3 SV=1
BMPR1A	S1957	RNA-directed RNA polymerase L	tr|A0A857UZ87|A0A857UZ87_NIPAV RNA-directed RNA polymerase L OS=Nipah virus OX=3052225 GN=L PE=3 SV=1
BMPR1A	S966	RNA-directed RNA polymerase L	tr|D2DEC2|D2DEC2_NIPAV RNA-directed RNA polymerase L OS=Nipah virus OX=3052225 GN=L PE=3 SV=1
BMPR1A	S1957	RNA-directed RNA polymerase L	tr|D2DEC2|D2DEC2_NIPAV RNA-directed RNA polymerase L OS=Nipah virus OX=3052225 GN=L PE=3 SV=1
BMPR1A	S966	RNA-directed RNA polymerase L	tr|E2II05|E2II05_NIPAV RNA-directed RNA polymerase L OS=Nipah virus OX=3052225 GN=L PE=3 SV=1
BMPR1A	S1957	RNA-directed RNA polymerase L	tr|E2II05|E2II05_NIPAV RNA-directed RNA polymerase L OS=Nipah virus OX=3052225 GN=L PE=3 SV=1
BMPR1A	S966	RNA-directed RNA polymerase L	tr|H6V867|H6V867_NIPAV RNA-directed RNA polymerase L OS=Nipah virus OX=3052225 GN=L PE=3 SV=1
BMPR1A	S1957	RNA-directed RNA polymerase L	tr|H6V867|H6V867_NIPAV RNA-directed RNA polymerase L OS=Nipah virus OX=3052225 GN=L PE=3 SV=1
BMPR1A	S966	RNA-directed RNA polymerase L	tr|H6V876|H6V876_NIPAV RNA-directed RNA polymerase L OS=Nipah virus OX=3052225 GN=L PE=3 SV=1
BMPR1A	S1957	RNA-directed RNA polymerase L	tr|H6V876|H6V876_NIPAV RNA-directed RNA polymerase L OS=Nipah virus OX=3052225 GN=L PE=3 SV=1
BMPR1A	S966	RNA-directed RNA polymerase L	tr|Q4VCP4|Q4VCP4_NIPAV RNA-directed RNA polymerase L OS=Nipah virus OX=3052225 GN=L PE=3 SV=1
BMPR1A	S1957	RNA-directed RNA polymerase L	tr|Q4VCP4|Q4VCP4_NIPAV RNA-directed RNA polymerase L OS=Nipah virus OX=3052225 GN=L PE=3 SV=1
BMPR1A	S432	Glycoprotein	tr|A0A3G1QY43|A0A3G1QY43_NIPAV Glycoprotein OS=Nipah virus OX=3052225 GN=G PE=3 SV=1
BMPR1A	S432	Glycoprotein	tr|A0A7L5MR41|A0A7L5MR41_NIPAV Attachment glycoprotein OS=Nipah virus OX=3052225 GN=G PE=3 SV=1
BMPR1A	S432	Glycoprotein	tr|A0A7L5MR61|A0A7L5MR61_NIPAV Attachment glycoprotein OS=Nipah virus OX=3052225 GN=G PE=3 SV=1
BMPR1A	S432	Glycoprotein	tr|A0A7L5MR80|A0A7L5MR80_NIPAV Attachment glycoproteinOS=Nipah virus OX=3052225 GN=G PE=3 SV=1
BMPR1A	S432	Glycoprotein	tr|A0A7L5MRB2|A0A7L5MRB2_NIPAV Attachment glycoproteinOS=Nipah virus OX=3052225 GN=G PE=3 SV=1
BMPR1A	S432	Glycoprotein	tr|A0A7L5MRE1|A0A7L5MRE1_NIPAV Attachment glycoprotein OS=Nipah virus OX=3052225 GN=G PE=3 SV=1
BMPR1A	S432	Glycoprotein	tr|A0A7L5MRE2|A0A7L5MRE2_NIPAV Attachment glycoprotein OS=Nipah virus OX=3052225 GN=G PE=3 SV=1
BMPR1A	S432	Glycoprotein	tr|A0A7M4C6A9|A0A7M4C6A9_NIPAV Attachment glycoprotein OS=Nipah virus OX=3052225 GN=G PE=3 SV=1
BMPR1A	S432	Glycoprotein	tr|A0A7M4C6B0|A0A7M4C6B0_NIPAV Attachment glycoprotein OS=Nipah virus OX=3052225 GN=G PE=3 SV=1
BMPR1A	S24	FusionGlycoprotein F0	tr|A0A857UY87|A0A857UY87_NIPAV Fusion glycoprotein F0 OS=Nipah virus OX=3052225 GN=F PE=3 SV=1
BMPR1A	S24	FusionGlycoprotein F0	tr|D2DEC0|D2DEC0_NIPAV Fusion glycoprotein F0 OS=Nipah virus OX=3052225 GN=F PE=3 SV=1
BMPR1A	S262	Glycoprotein	tr|A0A3G3IRB8|A0A3G3IRB8_NIPAV Glycoprotein (Fragment) OS=Nipah virus OX=3052225 GN=G PE=3 SV=1
CDC7	S602	RNA-directed RNA polymerase L	sp|Q997F0|L_NIPAV RNA-directed RNA polymerase L OS=Nipah virus OX=3052225 GN=L PE=1 SV=1
CDC7	S602	RNA-directed RNA polymerase L	tr|A0A1L7B8E2|A0A1L7B8E2_NIPAV RNA-directed RNA polymerase L OS=Nipah virus OX=3052225 GN=L PE=3 SV=1
CDC7	T538	Glycoprotein	sp|Q9IH62|GLYCP_NIPAV Glycoprotein G OS=Nipah virus OX=3052225 GN=G PE=1 SV=1
CDC7	T538	Glycoprotein	tr|A0A1L7B8G8|A0A1L7B8G8_NIPAV Glycoprotein OS=Nipah virus OX=3052225 GN=G PE=3 SV=1
CDC7	S442	Phosphoprotein	sp|Q9IK91|PHOSP_NIPAV Phosphoprotein OS=Nipah virus OX=3052225 GN=P/V/C PE=1 SV=1
CDC7	S442	Phosphoprotein	tr|A0A1L7B8K2|A0A1L7B8K2_NIPAV Phosphoprotein OS=Nipah virus OX=3052225 GN=P/V/W/C PE=4 SV=1
CDC7	S602	RNA-directed RNA polymerase L	tr|A0A3G1QY42|A0A3G1QY42_NIPAV RNA-directed RNA polymerase L OS=Nipah virus OX=3052225 GN=L PE=3 SV=1
CDC7	S602	RNA-directed RNA polymerase L	tr|A0A4Y5R818|A0A4Y5R818_NIPAV RNA-directed RNA polymerase L OS=Nipah virus OX=3052225 PE=3 SV=1
CDC7	S602	RNA-directed RNA polymerase L	tr|A0A4Y5R864|A0A4Y5R864_NIPAV RNA-directed RNA polymerase L OS=Nipah virus OX=3052225 PE=3 SV=1
CDC7	S602	RNA-directed RNA polymerase L	tr|A0A4Y5R8B1|A0A4Y5R8B1_NIPAV RNA-directed RNA polymerase L OS=Nipah virus OX=3052225 PE=3 SV=1
CDC7	S602	RNA-directed RNA polymerase L	tr|A0A4Y5R8L4|A0A4Y5R8L4_NIPAV RNA-directed RNA polymerase L OS=Nipah virus OX=3052225 PE=3 SV=1
CDC7	S602	RNA-directed RNA polymerase L	tr|A0A514MHJ1|A0A514MHJ1_NIPAV RNA-directed RNA polymerase L OS=Nipah virus OX=3052225 PE=3 SV=1
CDC7	S602	RNA-directed RNA polymerase L	tr|A0A7L5MR46|A0A7L5MR46_NIPAV RNA-directed RNA polymerase L OS=Nipah virus OX=3052225 GN=L PE=3 SV=1
CDC7	S602	RNA-directed RNA polymerase L	tr|A0A7L5MR62|A0A7L5MR62_NIPAV RNA-directed RNA polymerase L OS=Nipah virus OX=3052225 GN=L PE=3 SV=1
CDC7	S602	RNA-directed RNA polymerase L	tr|A0A7L5MR66|A0A7L5MR66_NIPAV RNA-directed RNA polymerase L OS=Nipah virus OX=3052225 GN=L PE=3 SV=1
CDC7	S602	RNA-directed RNA polymerase L	tr|A0A7L5MR89|A0A7L5MR89_NIPAV RNA-directed RNA polymerase L OS=Nipah virus OX=3052225 GN=L PE=3 SV=1
CDC7	S602	RNA-directed RNA polymerase L	tr|A0A7L5MR91|A0A7L5MR91_NIPAV RNA-directed RNA polymerase L OS=Nipah virus OX=3052225 GN=L PE=3 SV=1
CDC7	S602	RNA-directed RNA polymerase L	tr|A0A7L5MRC3|A0A7L5MRC3_NIPAV RNA-directed RNA polymerase L OS=Nipah virus OX=3052225 GN=L PE=3 SV=1
CDC7	S602	RNA-directed RNA polymerase L	tr|A0A7L5MRE4|A0A7L5MRE4_NIPAV RNA-directed RNA polymerase L OS=Nipah virus OX=3052225 GN=L PE=3 SV=1
CDC7	S602	RNA-directed RNA polymerase L	tr|A0A7L5MRE5|A0A7L5MRE5_NIPAV RNA-directed RNA polymerase L OS=Nipah virus OX=3052225 GN=L PE=3 SV=1
CDC7	S602	RNA-directed RNA polymerase L	tr|A0A7M4C6B2|A0A7M4C6B2_NIPAV RNA-directed RNA polymerase L OS=Nipah virus OX=3052225 GN=L PE=3 SV=1
CDC7	S602	RNA-directed RNA polymerase L	tr|A0A857UWZ7|A0A857UWZ7_NIPAV RNA-directed RNA polymerase L OS=Nipah virus OX=3052225 GN=L PE=3 SV=1
CDC7	S602	RNA-directed RNA polymerase L	tr|A0A857UXC5|A0A857UXC5_NIPAV RNA-directed RNA polymerase L OS=Nipah virus OX=3052225 GN=L PE=3 SV=1
CDC7	S602	RNA-directed RNA polymerase L	tr|A0A857UXD7|A0A857UXD7_NIPAV RNA-directed RNA polymerase L OS=Nipah virus OX=3052225 GN=L PE=3 SV=1
CDC7	S602	RNA-directed RNA polymerase L	tr|A0A857UXG4|A0A857UXG4_NIPAV RNA-directed RNA polymerase L OS=Nipah virus OX=3052225 GN=L PE=3 SV=1
CDC7	S602	RNA-directed RNA polymerase L	tr|A0A857UXK6|A0A857UXK6_NIPAV RNA-directed RNA polymerase L OS=Nipah virus OX=3052225 GN=L PE=3 SV=1
CDC7	S602	RNA-directed RNA polymerase L	tr|A0A857UXK9|A0A857UXK9_NIPAV RNA-directed RNA polymerase L OS=Nipah virus OX=3052225 GN=L PE=3 SV=1
CDC7	S602	RNA-directed RNA polymerase L	tr|A0A857UXM1|A0A857UXM1_NIPAV RNA-directed RNA polymerase L OS=Nipah virus OX=3052225 GN=L PE=3 SV=1
CDC7	S602	RNA-directed RNA polymerase L	tr|A0A857UXN8|A0A857UXN8_NIPAV RNA-directed RNA polymerase L OS=Nipah virus OX=3052225 GN=L PE=3 SV=1
CDC7	S602	RNA-directed RNA polymerase L	tr|A0A857UXP5|A0A857UXP5_NIPAV RNA-directed RNA polymerase L OS=Nipah virus OX=3052225 GN=L PE=3 SV=1
CDC7	S602	RNA-directed RNA polymerase L	tr|A0A857UXT7|A0A857UXT7_NIPAV RNA-directed RNA polymerase L OS=Nipah virus OX=3052225 GN=L PE=3 SV=1
CDC7	S602	RNA-directed RNA polymerase L	tr|A0A857UXU3|A0A857UXU3_NIPAV RNA-directed RNA polymerase L OS=Nipah virus OX=3052225 GN=L PE=3 SV=1
CDC7	S602	RNA-directed RNA polymerase L	tr|A0A857UY46|A0A857UY46_NIPAV RNA-directed RNA polymerase L OS=Nipah virus OX=3052225 GN=L PE=3 SV=1
CDC7	S602	RNA-directed RNA polymerase L	tr|A0A857UYA0|A0A857UYA0_NIPAV RNA-directed RNA polymerase L OS=Nipah virus OX=3052225 GN=L PE=3 SV=1
CDC7	S602	RNA-directed RNA polymerase L	tr|A0A857UYE9|A0A857UYE9_NIPAV RNA-directed RNA polymerase L OS=Nipah virus OX=3052225 GN=L PE=3 SV=1
CDC7	S602	RNA-directed RNA polymerase L	tr|A0A857UYK0|A0A857UYK0_NIPAV RNA-directed RNA polymerase L OS=Nipah virus OX=3052225 GN=L PE=3 SV=1
CDC7	S602	RNA-directed RNA polymerase L	tr|A0A857UYZ3|A0A857UYZ3_NIPAV RNA-directed RNA polymerase L OS=Nipah virus OX=3052225 GN=L PE=3 SV=1
CDC7	S602	RNA-directed RNA polymerase L	tr|A0A857UZ87|A0A857UZ87_NIPAV RNA-directed RNA polymerase L OS=Nipah virus OX=3052225 GN=L PE=3 SV=1
CDC7	S602	RNA-directed RNA polymerase L	tr|D2DEC2|D2DEC2_NIPAV RNA-directed RNA polymerase L OS=Nipah virus OX=3052225 GN=L PE=3 SV=1
CDC7	S602	RNA-directed RNA polymerase L	tr|E2II05|E2II05_NIPAV RNA-directed RNA polymerase L OS=Nipah virus OX=3052225 GN=L PE=3 SV=1
CDC7	T1752	RNA-directed RNA polymerase L	tr|E2II05|E2II05_NIPAV RNA-directed RNA polymerase L OS=Nipah virus OX=3052225 GN=L PE=3 SV=1
CDC7	S602	RNA-directed RNA polymerase L	tr|H6V867|H6V867_NIPAV RNA-directed RNA polymerase L OS=Nipah virus OX=3052225 GN=L PE=3 SV=1
CDC7	S602	RNA-directed RNA polymerase L	tr|H6V876|H6V876_NIPAV RNA-directed RNA polymerase L OS=Nipah virus OX=3052225 GN=L PE=3 SV=1
CDC7	S602	RNA-directed RNA polymerase L	tr|Q4VCP4|Q4VCP4_NIPAV RNA-directed RNA polymerase L OS=Nipah virus OX=3052225 GN=L PE=3 SV=1
CDC7	S442	Phosphoprotein	tr|A0A3G1QY38|A0A3G1QY38_NIPAV Phosphoprotein OS=Nipah virus OX=3052225 GN=P PE=4 SV=1
CDC7	T538	Glycoprotein	tr|A0A3G1QY43|A0A3G1QY43_NIPAV Glycoprotein OS=Nipah virus OX=3052225 GN=G PE=3 SV=1
CDC7	S383	Phosphoprotein	tr|A0A3G3IRC2|A0A3G3IRC2_NIPAV Phosphoprotein (Fragment) OS=Nipah virus OX=3052225 GN=P PE=4 SV=1
CDC7	S440	RNA-directed RNA polymerase L	tr|A0A3G3IRC6|A0A3G3IRC6_NIPAV RNA-directed RNA polymerase (Fragment) OS=Nipah virus OX=3052225 GN=L PE=4 SV=1
CDC7	S442	Phosphoprotein	tr|A0A482LP66|A0A482LP66_NIPAV Phosphoprotein OS=Nipah virus OX=3052225 GN=P PE=4 SV=1
CDC7	T538	Glycoprotein	tr|A0A514MHI9|A0A514MHI9_NIPAV Attachment glycoprotein OS=Nipah virus OX=3052225 PE=3 SV=1
CDC7	T538	Glycoprotein	tr|A0A7L5MR41|A0A7L5MR41_NIPAV Attachment glycoprotein OS=Nipah virus OX=3052225 GN=G PE=3 SV=1
CDC7	T538	Glycoprotein	tr|A0A7L5MR61|A0A7L5MR61_NIPAV Attachment glycoprotein OS=Nipah virus OX=3052225 GN=G PE=3 SV=1
CDC7	T538	Glycoprotein	tr|A0A7L5MR80|A0A7L5MR80_NIPAV Attachment glycoproteinOS=Nipah virus OX=3052225 GN=G PE=3 SV=1
CDC7	T538	Glycoprotein	tr|A0A7L5MRE1|A0A7L5MRE1_NIPAV Attachment glycoprotein OS=Nipah virus OX=3052225 GN=G PE=3 SV=1
CDC7	T538	Glycoprotein	tr|A0A7L5MRE2|A0A7L5MRE2_NIPAV Attachment glycoprotein OS=Nipah virus OX=3052225 GN=G PE=3 SV=1
CDC7	T538	Glycoprotein	tr|A0A7M4C6A9|A0A7M4C6A9_NIPAV Attachment glycoprotein OS=Nipah virus OX=3052225 GN=G PE=3 SV=1
CDC7	T538	Glycoprotein	tr|A0A7M4C6B0|A0A7M4C6B0_NIPAV Attachment glycoprotein OS=Nipah virus OX=3052225 GN=G PE=3 SV=1
CDC7	T538	Glycoprotein	tr|A0A857UX36|A0A857UX36_NIPAV Glycoprotein OS=Nipah virus OX=3052225 GN=G PE=3 SV=1
CDC7	T538	Glycoprotein	tr|A0A857UX53|A0A857UX53_NIPAV Glycoprotein OS=Nipah virus OX=3052225 GN=G PE=3 SV=1
CDC7	T538	Glycoprotein	tr|A0A857UXB7|A0A857UXB7_NIPAV Glycoprotein OS=Nipah virus OX=3052225 GN=G PE=3 SV=1
CDC7	T538	Glycoprotein	tr|A0A857UXE7|A0A857UXE7_NIPAV Glycoprotein OS=Nipah virus OX=3052225 GN=G PE=3 SV=1
CDC7	T538	Glycoprotein	tr|A0A857UXJ3|A0A857UXJ3_NIPAV Glycoprotein OS=Nipah virus OX=3052225 GN=G PE=3 SV=1
CDC7	T538	Glycoprotein	tr|A0A857UXJ8|A0A857UXJ8_NIPAV Glycoprotein OS=Nipah virus OX=3052225 GN=G PE=3 SV=1
CDC7	T538	Glycoprotein	tr|A0A857UXK0|A0A857UXK0_NIPAV Glycoprotein OS=Nipah virus OX=3052225 GN=G PE=3 SV=1
CDC7	T538	Glycoprotein	tr|A0A857UXL0|A0A857UXL0_NIPAV Glycoprotein OS=Nipah virus OX=3052225 GN=G PE=3 SV=1
CDC7	T538	Glycoprotein	tr|A0A857UXN5|A0A857UXN5_NIPAV Glycoprotein OS=Nipah virus OX=3052225 GN=G PE=3 SV=1
CDC7	T538	Glycoprotein	tr|A0A857UXT0|A0A857UXT0_NIPAV Glycoprotein OS=Nipah virus OX=3052225 GN=G PE=3 SV=1
CDC7	T538	Glycoprotein	tr|A0A857UXT3|A0A857UXT3_NIPAV Glycoprotein OS=Nipah virus OX=3052225 GN=G PE=3 SV=1
CDC7	T538	Glycoprotein	tr|A0A857UXU4|A0A857UXU4_NIPAV Glycoprotein OS=Nipah virus OX=3052225 GN=G PE=3 SV=1
CDC7	T538	Glycoprotein	tr|A0A857UYE4|A0A857UYE4_NIPAV Glycoprotein OS=Nipah virus OX=3052225 GN=G PE=3 SV=1
CDC7	T538	Glycoprotein	tr|A0A857UZ84|A0A857UZ84_NIPAV Glycoprotein OS=Nipah virus OX=3052225 GN=G PE=3 SV=1
CDC7	T538	Glycoprotein	tr|A0A857UZD5|A0A857UZD5_NIPAV Glycoprotein OS=Nipah virus OX=3052225 GN=G PE=3 SV=1
CDC7	T538	Glycoprotein	tr|D2DEC1|D2DEC1_NIPAV Glycoprotein OS=Nipah virus OX=3052225 GN=G PE=3 SV=1
CDC7	T538	Glycoprotein	tr|E2II03|E2II03_NIPAV Glycoprotein OS=Nipah virus OX=3052225 GN=G PE=3 SV=1
CDC7	T538	Glycoprotein	tr|H6V875|H6V875_NIPAV Glycoprotein OS=Nipah virus OX=3052225 GN=G PE=3 SV=1
CDC7	T538	Glycoprotein	tr|Q4VCP5|Q4VCP5_NIPAV Glycoprotein OS=Nipah virus OX=3052225 GN=G PE=1 SV=1
CDC7	S442	V protein	tr|A0A3G1QY20|A0A3G1QY20_NIPAV V protein OS=Nipah virus OX=3052225 GN=P PE=4 SV=1
CDC7	S442	W protein	tr|A0A3G1QY27|A0A3G1QY27_NIPAV W protein OS=Nipah virus OX=3052225 GN=P PE=4 SV=1
CDC7	T368	Glycoprotein	tr|A0A3G3IRB8|A0A3G3IRB8_NIPAV Glycoprotein (Fragment) OS=Nipah virus OX=3052225 GN=G PE=3 SV=1
CDC7	S442	V protein	tr|A0A482LQU9|A0A482LQU9_NIPAV V protein OS=Nipah virus OX=3052225 GN=P PE=4 SV=1
CDC7	S442	W protein	tr|A0A482LSD7|A0A482LSD7_NIPAV W protein OS=Nipah virus OX=3052225 GN=P PE=4 SV=1
CDC7	S442	V protein	tr|A0A482LWC1|A0A482LWC1_NIPAV V protein OS=Nipah virus OX=3052225 GN=P PE=4 SV=1
CDC7	S442	Phosphoprotein	tr|A0A4Y5R8A3|A0A4Y5R8A3_NIPAV Phosphoprotein OS=Nipah virus OX=3052225 PE=4 SV=1
CDC7	S442	Phosphoprotein	tr|A0A4Y5R8A4|A0A4Y5R8A4_NIPAV Phosphoprotein OS=Nipah virus OX=3052225 PE=4 SV=1
CDC7	S442	Phosphoprotein	tr|A0A4Y5R8P2|A0A4Y5R8P2_NIPAV Phosphoprotein OS=Nipah virus OX=3052225 PE=4 SV=1
CDC7	S442	Phosphoprotein	tr|A0A514MHK0|A0A514MHK0_NIPAV Phosphoprotein OS=Nipah virus OX=3052225 PE=4 SV=1
CDC7	S442	Phosphoprotein	tr|A0A7L5MR60|A0A7L5MR60_NIPAV Phosphoprotein OS=Nipah virus OX=3052225 GN=P/V/C PE=4 SV=1
CDC7	S442	Phosphoprotein	tr|A0A7L5MR78|A0A7L5MR78_NIPAV Phosphoprotein OS=Nipah virus OX=3052225 GN=P/V/C PE=4 SV=1
CDC7	S438	Phosphoprotein	tr|A0A7L5MR81|A0A7L5MR81_NIPAV Phosphoprotein (Fragment) OS=Nipah virus OX=3052225 GN=P/V/C PE=4 SV=1
CDC7	S442	Phosphoprotein	tr|A0A7L5MRB4|A0A7L5MRB4_NIPAV Phosphoprotein OS=Nipah virus OX=3052225 GN=P/V/C PE=4 SV=1
CDC7	S442	W protein	tr|A0A7L5MRB6|A0A7L5MRB6_NIPAV W protein OS=Nipah virus OX=3052225 GN=P/V/C PE=4 SV=1
CDC7	S442	Phosphoprotein	tr|A0A7L5MRF5|A0A7L5MRF5_NIPAV Phosphoprotein OS=Nipah virus OX=3052225 GN=P/V/C PE=4 SV=1
CDC7	S442	Phosphoprotein	tr|A0A7L5MRF9|A0A7L5MRF9_NIPAV Phosphoprotein OS=Nipah virus OX=3052225 GN=P/V/C PE=4 SV=1
CDC7	S442	Phosphoprotein	tr|A0A7M4C697|A0A7M4C697_NIPAV Phosphoprotein OS=Nipah virus OX=3052225 GN=P/V/C PE=4 SV=1
CDC7	S442	Phosphoprotein	tr|A0A857UX52|A0A857UX52_NIPAV Phosphoprotein OS=Nipah virus OX=3052225 GN=P/V/W/C PE=4 SV=1
CDC7	S442	Phosphoprotein	tr|A0A857UX62|A0A857UX62_NIPAV Phosphoprotein OS=Nipah virus OX=3052225 GN=P/V/W/C PE=4 SV=1
CDC7	S442	Phosphoprotein	tr|A0A857UXE4|A0A857UXE4_NIPAV Phosphoprotein OS=Nipah virus OX=3052225 GN=P/V/W/C PE=4 SV=1
CDC7	S442	Phosphoprotein	tr|A0A857UXF4|A0A857UXF4_NIPAV Phosphoprotein OS=Nipah virus OX=3052225 GN=P/V/W/C PE=4 SV=1
CDC7	S442	Phosphoprotein	tr|A0A857UXH4|A0A857UXH4_NIPAV Phosphoprotein OS=Nipah virus OX=3052225 GN=P/V/W/C PE=4 SV=1
CDC7	S442	Phosphoprotein	tr|A0A857UXM4|A0A857UXM4_NIPAV Phosphoprotein OS=Nipah virus OX=3052225 GN=P/V/W/C PE=4 SV=1
CDC7	S442	Phosphoprotein	tr|A0A857UXM8|A0A857UXM8_NIPAV Phosphoprotein OS=Nipah virus OX=3052225 GN=P/V/W/C PE=4 SV=1
CDC7	S442	Phosphoprotein	tr|A0A857UXM9|A0A857UXM9_NIPAV Phosphoprotein OS=Nipah virus OX=3052225 GN=P/V/W/C PE=4 SV=1
CDC7	S442	Phosphoprotein	tr|A0A857UXN9|A0A857UXN9_NIPAV Phosphoprotein OS=Nipah virus OX=3052225 GN=P/V/W/C PE=4 SV=1
CDC7	S442	Phosphoprotein	tr|A0A857UXR0|A0A857UXR0_NIPAV Phosphoprotein OS=Nipah virus OX=3052225 GN=P/V/W/C PE=4 SV=1
CDC7	S442	Phosphoprotein	tr|A0A857UXR6|A0A857UXR6_NIPAV Phosphoprotein OS=Nipah virus OX=3052225 GN=P/V/W/C PE=4 SV=1
CDC7	S442	Phosphoprotein	tr|A0A857UXV9|A0A857UXV9_NIPAV Phosphoprotein OS=Nipah virus OX=3052225 GN=P/V/W/C PE=4 SV=1
CDC7	S442	Phosphoprotein	tr|A0A857UXX3|A0A857UXX3_NIPAV Phosphoprotein OS=Nipah virus OX=3052225 GN=P/V/W/C PE=4 SV=1
CDC7	S442	Phosphoprotein	tr|A0A857UY61|A0A857UY61_NIPAV Phosphoprotein OS=Nipah virus OX=3052225 GN=P/V/W/C PE=4 SV=1
CDC7	S442	Phosphoprotein	tr|A0A857UY63|A0A857UY63_NIPAV Phosphoprotein OS=Nipah virus OX=3052225 GN=P/V/W/C PE=4 SV=1
CDC7	S442	Phosphoprotein	tr|A0A857UYB6|A0A857UYB6_NIPAV Phosphoprotein OS=Nipah virus OX=3052225 GN=P/V/W/C PE=4 SV=1
CDC7	S442	Phosphoprotein	tr|A0A857UYG3|A0A857UYG3_NIPAV Phosphoprotein OS=Nipah virus OX=3052225 GN=P/V/W/C PE=4 SV=1
CDC7	S442	Phosphoprotein	tr|A0A857UYL6|A0A857UYL6_NIPAV Phosphoprotein OS=Nipah virus OX=3052225 GN=P/V/W/C PE=4 SV=1
CDC7	S442	Phosphoprotein	tr|D2DEB8|D2DEB8_NIPAV Phosphoprotein OS=Nipah virus OX=3052225 GN=P/V/W/C PE=1 SV=1
CDC7	S442	Phosphoprotein	tr|E2II04|E2II04_NIPAV Phosphoprotein OS=Nipah virus OX=3052225 GN=P PE=4 SV=1
CDC7	S442	Phosphoprotein	tr|H6V860|H6V860_NIPAV Phosphoprotein OS=Nipah virus OX=3052225 GN=P/V/W/C PE=4 SV=1
CDC7	S442	Phosphoprotein	tr|H6V869|H6V869_NIPAV Phosphoprotein OS=Nipah virus OX=3052225 GN=P/V/W/C PE=4 SV=1
CDC7	T311	Glycoprotein	tr|J9PQ12|J9PQ12_NIPAV Glycoprotein (Fragment) OS=Nipah virus OX=3052225 GN=G PE=3 SV=1
CDC7	S442	Phosphoprotein	tr|Q4VCQ1|Q4VCQ1_NIPAV Phosphoprotein OS=Nipah virus OX=3052225 GN=P/V/W/C PE=4 SV=1
CDK2	S373	V protein	sp|Q997F2|V_NIPAV Non-structural protein V OS=Nipah virus OX=3052225 GN=P/V/C PE=1 SV=1
CDK2	S373	V protein	tr|A0A1L7B8D0|A0A1L7B8D0_NIPAV Non-structural protein V OS=Nipah virus OX=3052225 GN=P/V/W/C PE=4 SV=1
CDK2	S373	Phosphoprotein	sp|Q9IK91|PHOSP_NIPAV Phosphoprotein OS=Nipah virus OX=3052225 GN=P/V/C PE=1 SV=1
CDK2	S373	Phosphoprotein	tr|A0A1L7B8K2|A0A1L7B8K2_NIPAV Phosphoprotein OS=Nipah virus OX=3052225 GN=P/V/W/C PE=4 SV=1
CDK2	T1763	RNA-directed RNA polymerase L	tr|A0A7L5MRE4|A0A7L5MRE4_NIPAV RNA-directed RNA polymerase L OS=Nipah virus OX=3052225 GN=L PE=3 SV=1
CDK2	S373	W protein	sp|P0C1C7|W_NIPAV Protein W OS=Nipah virus OX=3052225 GN=P/V/C PE=1 SV=1
CDK2	S373	W protein	tr|A0A857UX97|A0A857UX97_NIPAV W protein OS=Nipah virus OX=3052225 GN=P/V/W/C PE=4 SV=1
CDK2	S373	W protein	tr|A0A1L7B8D3|A0A1L7B8D3_NIPAV W protein OS=Nipah virus OX=3052225 PE=4 SV=1
CDK2	S373	Phosphoprotein	tr|E2II04|E2II04_NIPAV Phosphoprotein OS=Nipah virus OX=3052225 GN=P PE=4 SV=1
CDK6	T51	Matrix protein	sp|Q9IK90|MATRX_NIPAV Matrix protein OS=Nipah virus OX=3052225 GN=M PE=1 SV=1
CDK6	T51	Matrix protein	tr|A0A1L7B8D2|A0A1L7B8D2_NIPAV Matrix protein OS=Nipah virus OX=3052225 GN=M PE=4 SV=1
CDK6	S662	RNA-directed RNA polymerase L	tr|A0A3G1QY42|A0A3G1QY42_NIPAV RNA-directed RNA polymerase L OS=Nipah virus OX=3052225 GN=L PE=3 SV=1
CDK6	S662	RNA-directed RNA polymerase L	tr|A0A4Y5R818|A0A4Y5R818_NIPAV RNA-directed RNA polymerase L OS=Nipah virus OX=3052225 PE=3 SV=1
CDK6	S662	RNA-directed RNA polymerase L	tr|A0A4Y5R864|A0A4Y5R864_NIPAV RNA-directed RNA polymerase L OS=Nipah virus OX=3052225 PE=3 SV=1
CDK6	S662	RNA-directed RNA polymerase L	tr|A0A4Y5R8B1|A0A4Y5R8B1_NIPAV RNA-directed RNA polymerase L OS=Nipah virus OX=3052225 PE=3 SV=1
CDK6	S662	RNA-directed RNA polymerase L	tr|A0A4Y5R8L4|A0A4Y5R8L4_NIPAV RNA-directed RNA polymerase L OS=Nipah virus OX=3052225 PE=3 SV=1
CDK6	S662	RNA-directed RNA polymerase L	tr|A0A7L5MR62|A0A7L5MR62_NIPAV RNA-directed RNA polymerase L OS=Nipah virus OX=3052225 GN=L PE=3 SV=1
CDK6	S662	RNA-directed RNA polymerase L	tr|A0A7L5MR66|A0A7L5MR66_NIPAV RNA-directed RNA polymerase L OS=Nipah virus OX=3052225 GN=L PE=3 SV=1
CDK6	S662	RNA-directed RNA polymerase L	tr|A0A7L5MR91|A0A7L5MR91_NIPAV RNA-directed RNA polymerase L OS=Nipah virus OX=3052225 GN=L PE=3 SV=1
CDK6	S662	RNA-directed RNA polymerase L	tr|A0A857UXC5|A0A857UXC5_NIPAV RNA-directed RNA polymerase L OS=Nipah virus OX=3052225 GN=L PE=3 SV=1
CDK6	S662	RNA-directed RNA polymerase L	tr|A0A857UXD7|A0A857UXD7_NIPAV RNA-directed RNA polymerase L OS=Nipah virus OX=3052225 GN=L PE=3 SV=1
CDK6	S662	RNA-directed RNA polymerase L	tr|A0A857UXG4|A0A857UXG4_NIPAV RNA-directed RNA polymerase L OS=Nipah virus OX=3052225 GN=L PE=3 SV=1
CDK6	S662	RNA-directed RNA polymerase L	tr|A0A857UXK6|A0A857UXK6_NIPAV RNA-directed RNA polymerase L OS=Nipah virus OX=3052225 GN=L PE=3 SV=1
CDK6	S662	RNA-directed RNA polymerase L	tr|A0A857UXK9|A0A857UXK9_NIPAV RNA-directed RNA polymerase L OS=Nipah virus OX=3052225 GN=L PE=3 SV=1
CDK6	S662	RNA-directed RNA polymerase L	tr|A0A857UXM1|A0A857UXM1_NIPAV RNA-directed RNA polymerase L OS=Nipah virus OX=3052225 GN=L PE=3 SV=1
CDK6	S662	RNA-directed RNA polymerase L	tr|A0A857UXN8|A0A857UXN8_NIPAV RNA-directed RNA polymerase L OS=Nipah virus OX=3052225 GN=L PE=3 SV=1
CDK6	S662	RNA-directed RNA polymerase L	tr|A0A857UXP5|A0A857UXP5_NIPAV RNA-directed RNA polymerase L OS=Nipah virus OX=3052225 GN=L PE=3 SV=1
CDK6	S662	RNA-directed RNA polymerase L	tr|A0A857UXT7|A0A857UXT7_NIPAV RNA-directed RNA polymerase L OS=Nipah virus OX=3052225 GN=L PE=3 SV=1
CDK6	S662	RNA-directed RNA polymerase L	tr|A0A857UXU3|A0A857UXU3_NIPAV RNA-directed RNA polymerase L OS=Nipah virus OX=3052225 GN=L PE=3 SV=1
CDK6	S662	RNA-directed RNA polymerase L	tr|A0A857UY46|A0A857UY46_NIPAV RNA-directed RNA polymerase L OS=Nipah virus OX=3052225 GN=L PE=3 SV=1
CDK6	S662	RNA-directed RNA polymerase L	tr|A0A857UYA0|A0A857UYA0_NIPAV RNA-directed RNA polymerase L OS=Nipah virus OX=3052225 GN=L PE=3 SV=1
CDK6	S662	RNA-directed RNA polymerase L	tr|A0A857UYE9|A0A857UYE9_NIPAV RNA-directed RNA polymerase L OS=Nipah virus OX=3052225 GN=L PE=3 SV=1
CDK6	S662	RNA-directed RNA polymerase L	tr|A0A857UYK0|A0A857UYK0_NIPAV RNA-directed RNA polymerase L OS=Nipah virus OX=3052225 GN=L PE=3 SV=1
CDK6	S662	RNA-directed RNA polymerase L	tr|A0A857UZ87|A0A857UZ87_NIPAV RNA-directed RNA polymerase L OS=Nipah virus OX=3052225 GN=L PE=3 SV=1
CDK6	S662	RNA-directed RNA polymerase L	tr|D2DEC2|D2DEC2_NIPAV RNA-directed RNA polymerase L OS=Nipah virus OX=3052225 GN=L PE=3 SV=1
CDK6	S662	RNA-directed RNA polymerase L	tr|H6V867|H6V867_NIPAV RNA-directed RNA polymerase L OS=Nipah virus OX=3052225 GN=L PE=3 SV=1
CDK6	S662	RNA-directed RNA polymerase L	tr|H6V876|H6V876_NIPAV RNA-directed RNA polymerase L OS=Nipah virus OX=3052225 GN=L PE=3 SV=1
CDK6	S662	RNA-directed RNA polymerase L	tr|Q4VCP4|Q4VCP4_NIPAV RNA-directed RNA polymerase L OS=Nipah virus OX=3052225 GN=L PE=3 SV=1
CDK6	S500	RNA-directed RNA polymerase L	tr|A0A3G3IRC6|A0A3G3IRC6_NIPAV RNA-directed RNA polymerase (Fragment) OS=Nipah virus OX=3052225 GN=L PE=4 SV=1
CDK6	T47	Matrix protein	tr|A0A3G3IRD4|A0A3G3IRD4_NIPAV Matrix protein (Fragment) OS=Nipah virus OX=3052225 GN=M PE=4 SV=1
CDK6	T51	Matrix protein	tr|A0A514MHK8|A0A514MHK8_NIPAV Matrix protein OS=Nipah virus OX=3052225 PE=4 SV=1
CDK6	T51	Matrix protein	tr|A0A7L5MR63|A0A7L5MR63_NIPAV Matrix protein OS=Nipah virus OX=3052225 GN=M PE=4 SV=1
CDK6	T51	Matrix protein	tr|A0A7L5MR68|A0A7L5MR68_NIPAV Matrix protein OS=Nipah virus OX=3052225 GN=M PE=4 SV=1
CDK6	T51	Matrix protein	tr|A0A7L5MR97|A0A7L5MR97_NIPAV Matrix protein OS=Nipah virus OX=3052225 GN=M PE=4 SV=1
CDK6	T51	Matrix protein	tr|A0A7L5MRB1|A0A7L5MRB1_NIPAV Matrix protein OS=Nipah virus OX=3052225 GN=M PE=4 SV=1
CDK6	T51	Matrix protein	tr|A0A7L5MRD0|A0A7L5MRD0_NIPAV Matrix protein OS=Nipah virus OX=3052225 GN=M PE=4 SV=1
CDK6	T51	Matrix protein	tr|A0A7M4C6A6|A0A7M4C6A6_NIPAV Matrix protein OS=Nipah virus OX=3052225 GN=M PE=4 SV=1
CDK6	T51	Matrix protein	tr|A0A857UXK8|A0A857UXK8_NIPAV Matrix protein OS=Nipah virus OX=3052225 GN=M PE=4 SV=1
CDK6	T51	Matrix protein	tr|D2DEB9|D2DEB9_NIPAV Matrix protein OS=Nipah virus OX=3052225 GN=M PE=4 SV=1
CDK6	T51	Matrix protein	tr|E4Z9G1|E4Z9G1_NIPAV Matrix protein OS=Nipah virus OX=3052225 GN=M PE=4 SV=1
CDK6	T51	Matrix protein	tr|Q4VCP7|Q4VCP7_NIPAV Matrix protein OS=Nipah virus OX=3052225 GN=M PE=4 SV=1
CDK9	S373	V protein	sp|Q997F2|V_NIPAV Non-structural protein V OS=Nipah virus OX=3052225 GN=P/V/C PE=1 SV=1
CDK9	S373	V protein	tr|A0A1L7B8D0|A0A1L7B8D0_NIPAV Non-structural protein V OS=Nipah virus OX=3052225 GN=P/V/W/C PE=4 SV=1
CDK9	T394	V protein	sp|Q997F2|V_NIPAV Non-structural protein V OS=Nipah virus OX=3052225 GN=P/V/C PE=1 SV=1
CDK9	T394	V protein	tr|A0A1L7B8D0|A0A1L7B8D0_NIPAV Non-structural protein V OS=Nipah virus OX=3052225 GN=P/V/W/C PE=4 SV=1
CDK9	S373	Phosphoprotein	sp|Q9IK91|PHOSP_NIPAV Phosphoprotein OS=Nipah virus OX=3052225 GN=P/V/C PE=1 SV=1
CDK9	S373	Phosphoprotein	tr|A0A1L7B8K2|A0A1L7B8K2_NIPAV Phosphoprotein OS=Nipah virus OX=3052225 GN=P/V/W/C PE=4 SV=1
CDK9	T394	Phosphoprotein	sp|Q9IK91|PHOSP_NIPAV Phosphoprotein OS=Nipah virus OX=3052225 GN=P/V/C PE=1 SV=1
CDK9	T394	Phosphoprotein	tr|A0A1L7B8K2|A0A1L7B8K2_NIPAV Phosphoprotein OS=Nipah virus OX=3052225 GN=P/V/W/C PE=4 SV=1
CDK9	S373	W protein	sp|P0C1C7|W_NIPAV Protein W OS=Nipah virus OX=3052225 GN=P/V/C PE=1 SV=1
CDK9	S373	W protein	tr|A0A857UX97|A0A857UX97_NIPAV W protein OS=Nipah virus OX=3052225 GN=P/V/W/C PE=4 SV=1
CDK9	T394	W protein	sp|P0C1C7|W_NIPAV Protein W OS=Nipah virus OX=3052225 GN=P/V/C PE=1 SV=1
CDK9	T394	W protein	tr|A0A857UX97|A0A857UX97_NIPAV W protein OS=Nipah virus OX=3052225 GN=P/V/W/C PE=4 SV=1
CDK9	T394	Phosphoprotein	tr|A0A3G1QY38|A0A3G1QY38_NIPAV Phosphoprotein OS=Nipah virus OX=3052225 GN=P PE=4 SV=1
CDK9	T335	Phosphoprotein	tr|A0A3G3IRC2|A0A3G3IRC2_NIPAV Phosphoprotein (Fragment) OS=Nipah virus OX=3052225 GN=P PE=4 SV=1
CDK9	T394	Phosphoprotein	tr|A0A482LP66|A0A482LP66_NIPAV Phosphoprotein OS=Nipah virus OX=3052225 GN=P PE=4 SV=1
CDK9	T394	V protein	tr|A0A7L5MR44|A0A7L5MR44_NIPAV Non-structural protein V OS=Nipah virus OX=3052225 GN=P/V/C PE=4 SV=1
CDK9	T390	V protein	tr|A0A7L5MR87|A0A7L5MR87_NIPAV Non-structural protein V (Fragment) OS=Nipah virus OX=3052225 GN=P/V/C PE=4 SV=1
CDK9	T394	V protein	tr|A0A7L5MRA9|A0A7L5MRA9_NIPAV Non-structural protein V OS=Nipah virus OX=3052225 GN=P/V/C PE=4 SV=1
CDK9	T394	V protein	tr|A0A7L5MRG6|A0A7L5MRG6_NIPAV Non-structural protein V OS=Nipah virus OX=3052225 GN=P/V/C PE=4 SV=1
CDK9	T394	V protein	tr|A0A7M4C699|A0A7M4C699_NIPAV Non-structural protein V OS=Nipah virus OX=3052225 GN=P/V/C PE=4 SV=1
CDK9	T394	V protein	tr|A0A857UX58|A0A857UX58_NIPAV Non-structural protein V OS=Nipah virus OX=3052225 GN=P/V/W/C PE=4 SV=1
CDK9	T394	V protein	tr|A0A857UXI6|A0A857UXI6_NIPAV Non-structural protein V OS=Nipah virus OX=3052225 GN=P/V/W/C PE=4 SV=1
CDK9	T394	V protein	tr|A0A857UXJ6|A0A857UXJ6_NIPAV Non-structural protein V OS=Nipah virus OX=3052225 GN=P/V/W/C PE=4 SV=1
CDK9	T394	V protein	tr|A0A857UXN2|A0A857UXN2_NIPAV Non-structural protein V OS=Nipah virus OX=3052225 GN=P/V/W/C PE=4 SV=1
CDK9	T394	V protein	tr|A0A857UXP1|A0A857UXP1_NIPAV Non-structural protein V OS=Nipah virus OX=3052225 GN=P/V/W/C PE=4 SV=1
CDK9	T394	V protein	tr|A0A857UXP7|A0A857UXP7_NIPAV Non-structural protein V OS=Nipah virus OX=3052225 GN=P/V/W/C PE=4 SV=1
CDK9	T394	V protein	tr|A0A857UXS4|A0A857UXS4_NIPAV Non-structural protein V OS=Nipah virus OX=3052225 GN=P/V/W/C PE=4 SV=1
CDK9	T394	V protein	tr|A0A857UXW8|A0A857UXW8_NIPAV Non-structural protein V OS=Nipah virus OX=3052225 GN=P/V/W/C PE=4 SV=1
CDK9	T394	V protein	tr|A0A857UXY2|A0A857UXY2_NIPAV Non-structural protein V OS=Nipah virus OX=3052225 GN=P/V/W/C PE=4 SV=1
CDK9	T394	V protein	tr|A0A857UY70|A0A857UY70_NIPAV Non-structural protein V OS=Nipah virus OX=3052225 GN=P/V/W/C PE=4 SV=1
CDK9	T394	V protein	tr|A0A857UY71|A0A857UY71_NIPAV Non-structural protein V OS=Nipah virus OX=3052225 GN=P/V/W/C PE=4 SV=1
CDK9	T394	V protein	tr|A0A857UYB8|A0A857UYB8_NIPAV Non-structural protein V OS=Nipah virus OX=3052225 GN=P/V/W/C PE=4 SV=1
CDK9	T394	V protein	tr|A0A857UYM5|A0A857UYM5_NIPAV Non-structural protein V OS=Nipah virus OX=3052225 GN=P/V/W/C PE=4 SV=1
CDK9	T394	V protein	tr|A0A857UZ08|A0A857UZ08_NIPAV Non-structural protein V OS=Nipah virus OX=3052225 GN=P/V/W/C PE=4 SV=1
CDK9	T394	V protein	tr|A0A857UZ56|A0A857UZ56_NIPAV Non-structural protein V OS=Nipah virus OX=3052225 GN=P/V/W/C PE=4 SV=1
CDK9	T394	V protein	tr|H6V847|H6V847_NIPAV Non-structural protein V OS=Nipah virus OX=3052225 GN=P/V/W/C PE=4 SV=1
CDK9	T394	V protein	tr|H6V870|H6V870_NIPAV Non-structural protein V OS=Nipah virus OX=3052225 GN=P/V/W/C PE=4 SV=1
CDK9	T394	V protein	tr|Q4VCP9|Q4VCP9_NIPAV Non-structural protein V OS=Nipah virus OX=3052225 GN=P/V/W/C PE=4 SV=1
CDK9	T394	V protein	tr|Q4VCQ0|Q4VCQ0_NIPAV Non-structural protein V OS=Nipah virus OX=3052225 GN=P/V/W/C PE=4 SV=1
CDK9	S373	W protein	tr|A0A1L7B8D3|A0A1L7B8D3_NIPAV W protein OS=Nipah virus OX=3052225 PE=4 SV=1
CDK9	T394	W protein	tr|A0A1L7B8D3|A0A1L7B8D3_NIPAV W protein OS=Nipah virus OX=3052225 PE=4 SV=1
CDK9	T394	V protein	tr|A0A3G1QY20|A0A3G1QY20_NIPAV V protein OS=Nipah virus OX=3052225 GN=P PE=4 SV=1
CDK9	T394	W protein	tr|A0A3G1QY27|A0A3G1QY27_NIPAV W protein OS=Nipah virus OX=3052225 GN=P PE=4 SV=1
CDK9	T394	V protein	tr|A0A482LQU9|A0A482LQU9_NIPAV V protein OS=Nipah virus OX=3052225 GN=P PE=4 SV=1
CDK9	T394	W protein	tr|A0A482LSD7|A0A482LSD7_NIPAV W protein OS=Nipah virus OX=3052225 GN=P PE=4 SV=1
CDK9	T394	V protein	tr|A0A482LWC1|A0A482LWC1_NIPAV V protein OS=Nipah virus OX=3052225 GN=P PE=4 SV=1
CDK9	T394	Phosphoprotein	tr|A0A4Y5R8A3|A0A4Y5R8A3_NIPAV Phosphoprotein OS=Nipah virus OX=3052225 PE=4 SV=1
CDK9	T394	Phosphoprotein	tr|A0A4Y5R8A4|A0A4Y5R8A4_NIPAV Phosphoprotein OS=Nipah virus OX=3052225 PE=4 SV=1
CDK9	T394	Phosphoprotein	tr|A0A4Y5R8P2|A0A4Y5R8P2_NIPAV Phosphoprotein OS=Nipah virus OX=3052225 PE=4 SV=1
CDK9	T394	Phosphoprotein	tr|A0A514MHK0|A0A514MHK0_NIPAV Phosphoprotein OS=Nipah virus OX=3052225 PE=4 SV=1
CDK9	T394	Phosphoprotein	tr|A0A7L5MR60|A0A7L5MR60_NIPAV Phosphoprotein OS=Nipah virus OX=3052225 GN=P/V/C PE=4 SV=1
CDK9	T394	Phosphoprotein	tr|A0A7L5MR78|A0A7L5MR78_NIPAV Phosphoprotein OS=Nipah virus OX=3052225 GN=P/V/C PE=4 SV=1
CDK9	T390	Phosphoprotein	tr|A0A7L5MR81|A0A7L5MR81_NIPAV Phosphoprotein (Fragment) OS=Nipah virus OX=3052225 GN=P/V/C PE=4 SV=1
CDK9	T390	W protein	tr|A0A7L5MR84|A0A7L5MR84_NIPAV W protein (Fragment) OS=Nipah virus OX=3052225 GN=P/V/C PE=4 SV=1
CDK9	T394	W protein	tr|A0A7L5MR93|A0A7L5MR93_NIPAV W protein OS=Nipah virus OX=3052225 GN=P/V/C PE=4 SV=1
CDK9	T394	Phosphoprotein	tr|A0A7L5MRB4|A0A7L5MRB4_NIPAV Phosphoprotein OS=Nipah virus OX=3052225 GN=P/V/C PE=4 SV=1
CDK9	T394	W protein	tr|A0A7L5MRB6|A0A7L5MRB6_NIPAV W protein OS=Nipah virus OX=3052225 GN=P/V/C PE=4 SV=1
CDK9	T394	Phosphoprotein	tr|A0A7L5MRF5|A0A7L5MRF5_NIPAV Phosphoprotein OS=Nipah virus OX=3052225 GN=P/V/C PE=4 SV=1
CDK9	T394	Phosphoprotein	tr|A0A7L5MRF9|A0A7L5MRF9_NIPAV Phosphoprotein OS=Nipah virus OX=3052225 GN=P/V/C PE=4 SV=1
CDK9	T394	W protein	tr|A0A7L5MRG9|A0A7L5MRG9_NIPAV W protein OS=Nipah virus OX=3052225 GN=P/V/C PE=4 SV=1
CDK9	T394	Phosphoprotein	tr|A0A7M4C697|A0A7M4C697_NIPAV Phosphoprotein OS=Nipah virus OX=3052225 GN=P/V/C PE=4 SV=1
CDK9	T394	W protein	tr|A0A7M4C6A2|A0A7M4C6A2_NIPAV W protein OS=Nipah virus OX=3052225 GN=P/V/C PE=4 SV=1
CDK9	T394	Phosphoprotein	tr|A0A857UX52|A0A857UX52_NIPAV Phosphoprotein OS=Nipah virus OX=3052225 GN=P/V/W/C PE=4 SV=1
CDK9	T394	Phosphoprotein	tr|A0A857UX62|A0A857UX62_NIPAV Phosphoprotein OS=Nipah virus OX=3052225 GN=P/V/W/C PE=4 SV=1
CDK9	T394	W protein	tr|A0A857UX67|A0A857UX67_NIPAV W protein OS=Nipah virus OX=3052225 GN=P/V/W/C PE=4 SV=1
CDK9	T394	W protein	tr|A0A857UX92|A0A857UX92_NIPAV W protein OS=Nipah virus OX=3052225 GN=P/V/W/C PE=4 SV=1
CDK9	T394	W protein	tr|A0A857UXB2|A0A857UXB2_NIPAV W protein OS=Nipah virus OX=3052225 GN=P/V/W/C PE=4 SV=1
CDK9	T394	Phosphoprotein	tr|A0A857UXE4|A0A857UXE4_NIPAV Phosphoprotein OS=Nipah virus OX=3052225 GN=P/V/W/C PE=4 SV=1
CDK9	T394	Phosphoprotein	tr|A0A857UXF4|A0A857UXF4_NIPAV Phosphoprotein OS=Nipah virus OX=3052225 GN=P/V/W/C PE=4 SV=1
CDK9	T394	W protein	tr|A0A857UXG1|A0A857UXG1_NIPAV W protein OS=Nipah virus OX=3052225 GN=P/V/W/C PE=4 SV=1
CDK9	T394	W protein	tr|A0A857UXG7|A0A857UXG7_NIPAV W protein OS=Nipah virus OX=3052225 GN=P/V/W/C PE=4 SV=1
CDK9	T394	Phosphoprotein	tr|A0A857UXH4|A0A857UXH4_NIPAV Phosphoprotein OS=Nipah virus OX=3052225 GN=P/V/W/C PE=4 SV=1
CDK9	T394	W protein	tr|A0A857UXJ4|A0A857UXJ4_NIPAV W protein OS=Nipah virus OX=3052225 GN=P/V/W/C PE=4 SV=1
CDK9	T394	W protein	tr|A0A857UXK5|A0A857UXK5_NIPAV W protein OS=Nipah virus OX=3052225 GN=P/V/W/C PE=4 SV=1
CDK9	T394	Phosphoprotein	tr|A0A857UXM4|A0A857UXM4_NIPAV Phosphoprotein OS=Nipah virus OX=3052225 GN=P/V/W/C PE=4 SV=1
CDK9	T394	Phosphoprotein	tr|A0A857UXM8|A0A857UXM8_NIPAV Phosphoprotein OS=Nipah virus OX=3052225 GN=P/V/W/C PE=4 SV=1
CDK9	T394	Phosphoprotein	tr|A0A857UXM9|A0A857UXM9_NIPAV Phosphoprotein OS=Nipah virus OX=3052225 GN=P/V/W/C PE=4 SV=1
CDK9	T394	Phosphoprotein	tr|A0A857UXN9|A0A857UXN9_NIPAV Phosphoprotein OS=Nipah virus OX=3052225 GN=P/V/W/C PE=4 SV=1
CDK9	T394	W protein	tr|A0A857UXP2|A0A857UXP2_NIPAV W protein OS=Nipah virus OX=3052225 GN=P/V/W/C PE=4 SV=1
CDK9	T394	W protein	tr|A0A857UXP8|A0A857UXP8_NIPAV W protein OS=Nipah virus OX=3052225 GN=P/V/W/C PE=4 SV=1
CDK9	T394	W protein	tr|A0A857UXQ1|A0A857UXQ1_NIPAV W protein OS=Nipah virus OX=3052225 GN=P/V/W/C PE=4 SV=1
CDK9	T394	W protein	tr|A0A857UXQ9|A0A857UXQ9_NIPAV W protein OS=Nipah virus OX=3052225 GN=P/V/W/C PE=4 SV=1
CDK9	T394	Phosphoprotein	tr|A0A857UXR0|A0A857UXR0_NIPAV Phosphoprotein OS=Nipah virus OX=3052225 GN=P/V/W/C PE=4 SV=1
CDK9	T394	Phosphoprotein	tr|A0A857UXR6|A0A857UXR6_NIPAV Phosphoprotein OS=Nipah virus OX=3052225 GN=P/V/W/C PE=4 SV=1
CDK9	T394	Phosphoprotein	tr|A0A857UXV9|A0A857UXV9_NIPAV Phosphoprotein OS=Nipah virus OX=3052225 GN=P/V/W/C PE=4 SV=1
CDK9	T394	Phosphoprotein	tr|A0A857UXX3|A0A857UXX3_NIPAV Phosphoprotein OS=Nipah virus OX=3052225 GN=P/V/W/C PE=4 SV=1
CDK9	T394	W protein	tr|A0A857UXX6|A0A857UXX6_NIPAV W protein OS=Nipah virus OX=3052225 GN=P/V/W/C PE=4 SV=1
CDK9	T394	W protein	tr|A0A857UXZ3|A0A857UXZ3_NIPAV W protein OS=Nipah virus OX=3052225 GN=P/V/W/C PE=4 SV=1
CDK9	T394	Phosphoprotein	tr|A0A857UY61|A0A857UY61_NIPAV Phosphoprotein OS=Nipah virus OX=3052225 GN=P/V/W/C PE=4 SV=1
CDK9	T394	Phosphoprotein	tr|A0A857UY63|A0A857UY63_NIPAV Phosphoprotein OS=Nipah virus OX=3052225 GN=P/V/W/C PE=4 SV=1
CDK9	T394	W protein	tr|A0A857UY74|A0A857UY74_NIPAV W protein OS=Nipah virus OX=3052225 GN=P/V/W/C PE=4 SV=1
CDK9	T394	Phosphoprotein	tr|A0A857UYB6|A0A857UYB6_NIPAV Phosphoprotein OS=Nipah virus OX=3052225 GN=P/V/W/C PE=4 SV=1
CDK9	T394	W protein	tr|A0A857UYC2|A0A857UYC2_NIPAV W protein OS=Nipah virus OX=3052225 GN=P/V/W/C PE=4 SV=1
CDK9	T394	Phosphoprotein	tr|A0A857UYG3|A0A857UYG3_NIPAV Phosphoprotein OS=Nipah virus OX=3052225 GN=P/V/W/C PE=4 SV=1
CDK9	T394	Phosphoprotein	tr|A0A857UYL6|A0A857UYL6_NIPAV Phosphoprotein OS=Nipah virus OX=3052225 GN=P/V/W/C PE=4 SV=1
CDK9	T394	W protein	tr|A0A857UZ17|A0A857UZ17_NIPAV W protein OS=Nipah virus OX=3052225 GN=P/V/W/C PE=4 SV=1
CDK9	T394	W protein	tr|A0A857UZB3|A0A857UZB3_NIPAV W protein OS=Nipah virus OX=3052225 GN=P/V/W/C PE=4 SV=1
CDK9	T394	Phosphoprotein	tr|D2DEB8|D2DEB8_NIPAV Phosphoprotein OS=Nipah virus OX=3052225 GN=P/V/W/C PE=1 SV=1
CDK9	S373	Phosphoprotein	tr|E2II04|E2II04_NIPAV Phosphoprotein OS=Nipah virus OX=3052225 GN=P PE=4 SV=1
CDK9	T394	Phosphoprotein	tr|E2II04|E2II04_NIPAV Phosphoprotein OS=Nipah virus OX=3052225 GN=P PE=4 SV=1
CDK9	T394	W protein	tr|H6V848|H6V848_NIPAV W protein OS=Nipah virus OX=3052225 GN=P/V/W/C PE=4 SV=1
CDK9	T394	Phosphoprotein	tr|H6V860|H6V860_NIPAV Phosphoprotein OS=Nipah virus OX=3052225 GN=P/V/W/C PE=4 SV=1
CDK9	T394	Phosphoprotein	tr|H6V869|H6V869_NIPAV Phosphoprotein OS=Nipah virus OX=3052225 GN=P/V/W/C PE=4 SV=1
CDK9	T394	W protein	tr|H6V871|H6V871_NIPAV W protein OS=Nipah virus OX=3052225 GN=P/V/W/C PE=4 SV=1
CDK9	T394	Phosphoprotein	tr|Q4VCQ1|Q4VCQ1_NIPAV Phosphoprotein OS=Nipah virus OX=3052225 GN=P/V/W/C PE=4 SV=1
CLK3	S373	V protein	sp|Q997F2|V_NIPAV Non-structural protein V OS=Nipah virus OX=3052225 GN=P/V/C PE=1 SV=1
CLK3	S373	V protein	tr|A0A1L7B8D0|A0A1L7B8D0_NIPAV Non-structural protein V OS=Nipah virus OX=3052225 GN=P/V/W/C PE=4 SV=1
CLK3	S373	Phosphoprotein	sp|Q9IK91|PHOSP_NIPAV Phosphoprotein OS=Nipah virus OX=3052225 GN=P/V/C PE=1 SV=1
CLK3	S373	Phosphoprotein	tr|A0A1L7B8K2|A0A1L7B8K2_NIPAV Phosphoprotein OS=Nipah virus OX=3052225 GN=P/V/W/C PE=4 SV=1
CLK3	S373	W protein	sp|P0C1C7|W_NIPAV Protein W OS=Nipah virus OX=3052225 GN=P/V/C PE=1 SV=1
CLK3	S373	W protein	tr|A0A857UX97|A0A857UX97_NIPAV W protein OS=Nipah virus OX=3052225 GN=P/V/W/C PE=4 SV=1
CLK3	S373	W protein	tr|A0A1L7B8D3|A0A1L7B8D3_NIPAV W protein OS=Nipah virus OX=3052225 PE=4 SV=1
CLK3	S373	Phosphoprotein	tr|E2II04|E2II04_NIPAV Phosphoprotein OS=Nipah virus OX=3052225 GN=P PE=4 SV=1
CSK	Y212	V protein	sp|Q997F2|V_NIPAV Non-structural protein V OS=Nipah virus OX=3052225 GN=P/V/C PE=1 SV=1
CSK	Y212	V protein	tr|A0A1L7B8D0|A0A1L7B8D0_NIPAV Non-structural protein V OS=Nipah virus OX=3052225 GN=P/V/W/C PE=4 SV=1
CSK	Y291	Glycoprotein	sp|Q9IH62|GLYCP_NIPAV Glycoprotein G OS=Nipah virus OX=3052225 GN=G PE=1 SV=1
CSK	Y291	Glycoprotein	tr|A0A1L7B8G8|A0A1L7B8G8_NIPAV Glycoprotein OS=Nipah virus OX=3052225 GN=G PE=3 SV=1
CSK	Y212	Phosphoprotein	sp|Q9IK91|PHOSP_NIPAV Phosphoprotein OS=Nipah virus OX=3052225 GN=P/V/C PE=1 SV=1
CSK	Y212	Phosphoprotein	tr|A0A1L7B8K2|A0A1L7B8K2_NIPAV Phosphoprotein OS=Nipah virus OX=3052225 GN=P/V/W/C PE=4 SV=1
CSK	Y212	W protein	sp|P0C1C7|W_NIPAV Protein W OS=Nipah virus OX=3052225 GN=P/V/C PE=1 SV=1
CSK	Y212	W protein	tr|A0A857UX97|A0A857UX97_NIPAV W protein OS=Nipah virus OX=3052225 GN=P/V/W/C PE=4 SV=1
CSK	Y212	Phosphoprotein	tr|A0A3G1QY38|A0A3G1QY38_NIPAV Phosphoprotein OS=Nipah virus OX=3052225 GN=P PE=4 SV=1
CSK	Y291	Glycoprotein	tr|A0A3G1QY43|A0A3G1QY43_NIPAV Glycoprotein OS=Nipah virus OX=3052225 GN=G PE=3 SV=1
CSK	Y153	Phosphoprotein	tr|A0A3G3IRC2|A0A3G3IRC2_NIPAV Phosphoprotein (Fragment) OS=Nipah virus OX=3052225 GN=P PE=4 SV=1
CSK	Y212	Phosphoprotein	tr|A0A482LP66|A0A482LP66_NIPAV Phosphoprotein OS=Nipah virus OX=3052225 GN=P PE=4 SV=1
CSK	Y291	Glycoprotein	tr|A0A514MHI9|A0A514MHI9_NIPAV Attachment glycoprotein OS=Nipah virus OX=3052225 PE=3 SV=1
CSK	Y291	Glycoprotein	tr|A0A7L5MR41|A0A7L5MR41_NIPAV Attachment glycoprotein OS=Nipah virus OX=3052225 GN=G PE=3 SV=1
CSK	Y212	V protein	tr|A0A7L5MR44|A0A7L5MR44_NIPAV Non-structural protein V OS=Nipah virus OX=3052225 GN=P/V/C PE=4 SV=1
CSK	Y291	Glycoprotein	tr|A0A7L5MR61|A0A7L5MR61_NIPAV Attachment glycoprotein OS=Nipah virus OX=3052225 GN=G PE=3 SV=1
CSK	Y291	Glycoprotein	tr|A0A7L5MR80|A0A7L5MR80_NIPAV Attachment glycoproteinOS=Nipah virus OX=3052225 GN=G PE=3 SV=1
CSK	Y291	Glycoprotein	tr|A0A7L5MR85|A0A7L5MR85_NIPAV Attachment glycoprotein OS=Nipah virus OX=3052225 GN=G PE=3 SV=1
CSK	Y208	V protein	tr|A0A7L5MR87|A0A7L5MR87_NIPAV Non-structural protein V (Fragment) OS=Nipah virus OX=3052225 GN=P/V/C PE=4 SV=1
CSK	Y212	V protein	tr|A0A7L5MRA9|A0A7L5MRA9_NIPAV Non-structural protein V OS=Nipah virus OX=3052225 GN=P/V/C PE=4 SV=1
CSK	Y291	Glycoprotein	tr|A0A7L5MRB2|A0A7L5MRB2_NIPAV Attachment glycoproteinOS=Nipah virus OX=3052225 GN=G PE=3 SV=1
CSK	Y291	Glycoprotein	tr|A0A7L5MRE1|A0A7L5MRE1_NIPAV Attachment glycoprotein OS=Nipah virus OX=3052225 GN=G PE=3 SV=1
CSK	Y291	Glycoprotein	tr|A0A7L5MRE2|A0A7L5MRE2_NIPAV Attachment glycoprotein OS=Nipah virus OX=3052225 GN=G PE=3 SV=1
CSK	Y212	V protein	tr|A0A7L5MRG6|A0A7L5MRG6_NIPAV Non-structural protein V OS=Nipah virus OX=3052225 GN=P/V/C PE=4 SV=1
CSK	Y212	V protein	tr|A0A7M4C699|A0A7M4C699_NIPAV Non-structural protein V OS=Nipah virus OX=3052225 GN=P/V/C PE=4 SV=1
CSK	Y291	Glycoprotein	tr|A0A7M4C6A9|A0A7M4C6A9_NIPAV Attachment glycoprotein OS=Nipah virus OX=3052225 GN=G PE=3 SV=1
CSK	Y291	Glycoprotein	tr|A0A7M4C6B0|A0A7M4C6B0_NIPAV Attachment glycoprotein OS=Nipah virus OX=3052225 GN=G PE=3 SV=1
CSK	Y291	Glycoprotein	tr|A0A857UX36|A0A857UX36_NIPAV Glycoprotein OS=Nipah virus OX=3052225 GN=G PE=3 SV=1
CSK	Y291	Glycoprotein	tr|A0A857UX53|A0A857UX53_NIPAV Glycoprotein OS=Nipah virus OX=3052225 GN=G PE=3 SV=1
CSK	Y212	V protein	tr|A0A857UX58|A0A857UX58_NIPAV Non-structural protein V OS=Nipah virus OX=3052225 GN=P/V/W/C PE=4 SV=1
CSK	Y291	Glycoprotein	tr|A0A857UXB7|A0A857UXB7_NIPAV Glycoprotein OS=Nipah virus OX=3052225 GN=G PE=3 SV=1
CSK	Y291	Glycoprotein	tr|A0A857UXE7|A0A857UXE7_NIPAV Glycoprotein OS=Nipah virus OX=3052225 GN=G PE=3 SV=1
CSK	Y212	V protein	tr|A0A857UXI6|A0A857UXI6_NIPAV Non-structural protein V OS=Nipah virus OX=3052225 GN=P/V/W/C PE=4 SV=1
CSK	Y291	Glycoprotein	tr|A0A857UXJ3|A0A857UXJ3_NIPAV Glycoprotein OS=Nipah virus OX=3052225 GN=G PE=3 SV=1
CSK	Y212	V protein	tr|A0A857UXJ6|A0A857UXJ6_NIPAV Non-structural protein V OS=Nipah virus OX=3052225 GN=P/V/W/C PE=4 SV=1
CSK	Y291	Glycoprotein	tr|A0A857UXJ8|A0A857UXJ8_NIPAV Glycoprotein OS=Nipah virus OX=3052225 GN=G PE=3 SV=1
CSK	Y291	Glycoprotein	tr|A0A857UXK0|A0A857UXK0_NIPAV Glycoprotein OS=Nipah virus OX=3052225 GN=G PE=3 SV=1
CSK	Y291	Glycoprotein	tr|A0A857UXL0|A0A857UXL0_NIPAV Glycoprotein OS=Nipah virus OX=3052225 GN=G PE=3 SV=1
CSK	Y212	V protein	tr|A0A857UXN2|A0A857UXN2_NIPAV Non-structural protein V OS=Nipah virus OX=3052225 GN=P/V/W/C PE=4 SV=1
CSK	Y291	Glycoprotein	tr|A0A857UXN5|A0A857UXN5_NIPAV Glycoprotein OS=Nipah virus OX=3052225 GN=G PE=3 SV=1
CSK	Y212	V protein	tr|A0A857UXP1|A0A857UXP1_NIPAV Non-structural protein V OS=Nipah virus OX=3052225 GN=P/V/W/C PE=4 SV=1
CSK	Y212	V protein	tr|A0A857UXP7|A0A857UXP7_NIPAV Non-structural protein V OS=Nipah virus OX=3052225 GN=P/V/W/C PE=4 SV=1
CSK	Y212	V protein	tr|A0A857UXS4|A0A857UXS4_NIPAV Non-structural protein V OS=Nipah virus OX=3052225 GN=P/V/W/C PE=4 SV=1
CSK	Y291	Glycoprotein	tr|A0A857UXT0|A0A857UXT0_NIPAV Glycoprotein OS=Nipah virus OX=3052225 GN=G PE=3 SV=1
CSK	Y291	Glycoprotein	tr|A0A857UXT3|A0A857UXT3_NIPAV Glycoprotein OS=Nipah virus OX=3052225 GN=G PE=3 SV=1
CSK	Y291	Glycoprotein	tr|A0A857UXU4|A0A857UXU4_NIPAV Glycoprotein OS=Nipah virus OX=3052225 GN=G PE=3 SV=1
CSK	Y212	V protein	tr|A0A857UXW8|A0A857UXW8_NIPAV Non-structural protein V OS=Nipah virus OX=3052225 GN=P/V/W/C PE=4 SV=1
CSK	Y212	V protein	tr|A0A857UXY2|A0A857UXY2_NIPAV Non-structural protein V OS=Nipah virus OX=3052225 GN=P/V/W/C PE=4 SV=1
CSK	Y212	V protein	tr|A0A857UY70|A0A857UY70_NIPAV Non-structural protein V OS=Nipah virus OX=3052225 GN=P/V/W/C PE=4 SV=1
CSK	Y212	V protein	tr|A0A857UY71|A0A857UY71_NIPAV Non-structural protein V OS=Nipah virus OX=3052225 GN=P/V/W/C PE=4 SV=1
CSK	Y212	V protein	tr|A0A857UYB8|A0A857UYB8_NIPAV Non-structural protein V OS=Nipah virus OX=3052225 GN=P/V/W/C PE=4 SV=1
CSK	Y291	Glycoprotein	tr|A0A857UYE4|A0A857UYE4_NIPAV Glycoprotein OS=Nipah virus OX=3052225 GN=G PE=3 SV=1
CSK	Y212	V protein	tr|A0A857UYM5|A0A857UYM5_NIPAV Non-structural protein V OS=Nipah virus OX=3052225 GN=P/V/W/C PE=4 SV=1
CSK	Y212	V protein	tr|A0A857UZ08|A0A857UZ08_NIPAV Non-structural protein V OS=Nipah virus OX=3052225 GN=P/V/W/C PE=4 SV=1
CSK	Y212	V protein	tr|A0A857UZ56|A0A857UZ56_NIPAV Non-structural protein V OS=Nipah virus OX=3052225 GN=P/V/W/C PE=4 SV=1
CSK	Y291	Glycoprotein	tr|A0A857UZ84|A0A857UZ84_NIPAV Glycoprotein OS=Nipah virus OX=3052225 GN=G PE=3 SV=1
CSK	Y291	Glycoprotein	tr|A0A857UZD5|A0A857UZD5_NIPAV Glycoprotein OS=Nipah virus OX=3052225 GN=G PE=3 SV=1
CSK	Y291	Glycoprotein	tr|D2DEC1|D2DEC1_NIPAV Glycoprotein OS=Nipah virus OX=3052225 GN=G PE=3 SV=1
CSK	Y291	Glycoprotein	tr|E2II03|E2II03_NIPAV Glycoprotein OS=Nipah virus OX=3052225 GN=G PE=3 SV=1
CSK	Y212	V protein	tr|H6V847|H6V847_NIPAV Non-structural protein V OS=Nipah virus OX=3052225 GN=P/V/W/C PE=4 SV=1
CSK	Y212	V protein	tr|H6V870|H6V870_NIPAV Non-structural protein V OS=Nipah virus OX=3052225 GN=P/V/W/C PE=4 SV=1
CSK	Y291	Glycoprotein	tr|H6V875|H6V875_NIPAV Glycoprotein OS=Nipah virus OX=3052225 GN=G PE=3 SV=1
CSK	Y291	Glycoprotein	tr|Q4VCP5|Q4VCP5_NIPAV Glycoprotein OS=Nipah virus OX=3052225 GN=G PE=1 SV=1
CSK	Y212	V protein	tr|Q4VCP9|Q4VCP9_NIPAV Non-structural protein V OS=Nipah virus OX=3052225 GN=P/V/W/C PE=4 SV=1
CSK	Y212	V protein	tr|Q4VCQ0|Q4VCQ0_NIPAV Non-structural protein V OS=Nipah virus OX=3052225 GN=P/V/W/C PE=4 SV=1
CSK	Y212	W protein	tr|A0A1L7B8D3|A0A1L7B8D3_NIPAV W protein OS=Nipah virus OX=3052225 PE=4 SV=1
CSK	Y212	V protein	tr|A0A3G1QY20|A0A3G1QY20_NIPAV V protein OS=Nipah virus OX=3052225 GN=P PE=4 SV=1
CSK	Y212	W protein	tr|A0A3G1QY27|A0A3G1QY27_NIPAV W protein OS=Nipah virus OX=3052225 GN=P PE=4 SV=1
CSK	Y121	Glycoprotein	tr|A0A3G3IRB8|A0A3G3IRB8_NIPAV Glycoprotein (Fragment) OS=Nipah virus OX=3052225 GN=G PE=3 SV=1
CSK	Y212	V protein	tr|A0A482LQU9|A0A482LQU9_NIPAV V protein OS=Nipah virus OX=3052225 GN=P PE=4 SV=1
CSK	Y212	W protein	tr|A0A482LSD7|A0A482LSD7_NIPAV W protein OS=Nipah virus OX=3052225 GN=P PE=4 SV=1
CSK	Y212	V protein	tr|A0A482LWC1|A0A482LWC1_NIPAV V protein OS=Nipah virus OX=3052225 GN=P PE=4 SV=1
CSK	Y212	Phosphoprotein	tr|A0A4Y5R8A3|A0A4Y5R8A3_NIPAV Phosphoprotein OS=Nipah virus OX=3052225 PE=4 SV=1
CSK	Y212	Phosphoprotein	tr|A0A4Y5R8A4|A0A4Y5R8A4_NIPAV Phosphoprotein OS=Nipah virus OX=3052225 PE=4 SV=1
CSK	Y212	Phosphoprotein	tr|A0A4Y5R8P2|A0A4Y5R8P2_NIPAV Phosphoprotein OS=Nipah virus OX=3052225 PE=4 SV=1
CSK	Y212	Phosphoprotein	tr|A0A514MHK0|A0A514MHK0_NIPAV Phosphoprotein OS=Nipah virus OX=3052225 PE=4 SV=1
CSK	Y212	Phosphoprotein	tr|A0A7L5MR60|A0A7L5MR60_NIPAV Phosphoprotein OS=Nipah virus OX=3052225 GN=P/V/C PE=4 SV=1
CSK	Y212	Phosphoprotein	tr|A0A7L5MR78|A0A7L5MR78_NIPAV Phosphoprotein OS=Nipah virus OX=3052225 GN=P/V/C PE=4 SV=1
CSK	Y208	Phosphoprotein	tr|A0A7L5MR81|A0A7L5MR81_NIPAV Phosphoprotein (Fragment) OS=Nipah virus OX=3052225 GN=P/V/C PE=4 SV=1
CSK	Y208	W protein	tr|A0A7L5MR84|A0A7L5MR84_NIPAV W protein (Fragment) OS=Nipah virus OX=3052225 GN=P/V/C PE=4 SV=1
CSK	Y212	W protein	tr|A0A7L5MR93|A0A7L5MR93_NIPAV W protein OS=Nipah virus OX=3052225 GN=P/V/C PE=4 SV=1
CSK	Y212	Phosphoprotein	tr|A0A7L5MRB4|A0A7L5MRB4_NIPAV Phosphoprotein OS=Nipah virus OX=3052225 GN=P/V/C PE=4 SV=1
CSK	Y212	W protein	tr|A0A7L5MRB6|A0A7L5MRB6_NIPAV W protein OS=Nipah virus OX=3052225 GN=P/V/C PE=4 SV=1
CSK	Y212	Phosphoprotein	tr|A0A7L5MRF5|A0A7L5MRF5_NIPAV Phosphoprotein OS=Nipah virus OX=3052225 GN=P/V/C PE=4 SV=1
CSK	Y212	Phosphoprotein	tr|A0A7L5MRF9|A0A7L5MRF9_NIPAV Phosphoprotein OS=Nipah virus OX=3052225 GN=P/V/C PE=4 SV=1
CSK	Y212	W protein	tr|A0A7L5MRG9|A0A7L5MRG9_NIPAV W protein OS=Nipah virus OX=3052225 GN=P/V/C PE=4 SV=1
CSK	Y212	Phosphoprotein	tr|A0A7M4C697|A0A7M4C697_NIPAV Phosphoprotein OS=Nipah virus OX=3052225 GN=P/V/C PE=4 SV=1
CSK	Y212	W protein	tr|A0A7M4C6A2|A0A7M4C6A2_NIPAV W protein OS=Nipah virus OX=3052225 GN=P/V/C PE=4 SV=1
CSK	Y212	Phosphoprotein	tr|A0A857UX52|A0A857UX52_NIPAV Phosphoprotein OS=Nipah virus OX=3052225 GN=P/V/W/C PE=4 SV=1
CSK	Y212	Phosphoprotein	tr|A0A857UX62|A0A857UX62_NIPAV Phosphoprotein OS=Nipah virus OX=3052225 GN=P/V/W/C PE=4 SV=1
CSK	Y212	W protein	tr|A0A857UX67|A0A857UX67_NIPAV W protein OS=Nipah virus OX=3052225 GN=P/V/W/C PE=4 SV=1
CSK	Y212	W protein	tr|A0A857UX92|A0A857UX92_NIPAV W protein OS=Nipah virus OX=3052225 GN=P/V/W/C PE=4 SV=1
CSK	Y212	W protein	tr|A0A857UXB2|A0A857UXB2_NIPAV W protein OS=Nipah virus OX=3052225 GN=P/V/W/C PE=4 SV=1
CSK	Y212	Phosphoprotein	tr|A0A857UXE4|A0A857UXE4_NIPAV Phosphoprotein OS=Nipah virus OX=3052225 GN=P/V/W/C PE=4 SV=1
CSK	Y212	Phosphoprotein	tr|A0A857UXF4|A0A857UXF4_NIPAV Phosphoprotein OS=Nipah virus OX=3052225 GN=P/V/W/C PE=4 SV=1
CSK	Y212	W protein	tr|A0A857UXG1|A0A857UXG1_NIPAV W protein OS=Nipah virus OX=3052225 GN=P/V/W/C PE=4 SV=1
CSK	Y212	W protein	tr|A0A857UXG7|A0A857UXG7_NIPAV W protein OS=Nipah virus OX=3052225 GN=P/V/W/C PE=4 SV=1
CSK	Y212	Phosphoprotein	tr|A0A857UXH4|A0A857UXH4_NIPAV Phosphoprotein OS=Nipah virus OX=3052225 GN=P/V/W/C PE=4 SV=1
CSK	Y212	W protein	tr|A0A857UXJ4|A0A857UXJ4_NIPAV W protein OS=Nipah virus OX=3052225 GN=P/V/W/C PE=4 SV=1
CSK	Y212	W protein	tr|A0A857UXK5|A0A857UXK5_NIPAV W protein OS=Nipah virus OX=3052225 GN=P/V/W/C PE=4 SV=1
CSK	Y212	Phosphoprotein	tr|A0A857UXM4|A0A857UXM4_NIPAV Phosphoprotein OS=Nipah virus OX=3052225 GN=P/V/W/C PE=4 SV=1
CSK	Y212	Phosphoprotein	tr|A0A857UXM8|A0A857UXM8_NIPAV Phosphoprotein OS=Nipah virus OX=3052225 GN=P/V/W/C PE=4 SV=1
CSK	Y212	Phosphoprotein	tr|A0A857UXM9|A0A857UXM9_NIPAV Phosphoprotein OS=Nipah virus OX=3052225 GN=P/V/W/C PE=4 SV=1
CSK	Y212	Phosphoprotein	tr|A0A857UXN9|A0A857UXN9_NIPAV Phosphoprotein OS=Nipah virus OX=3052225 GN=P/V/W/C PE=4 SV=1
CSK	Y212	W protein	tr|A0A857UXP2|A0A857UXP2_NIPAV W protein OS=Nipah virus OX=3052225 GN=P/V/W/C PE=4 SV=1
CSK	Y212	W protein	tr|A0A857UXP8|A0A857UXP8_NIPAV W protein OS=Nipah virus OX=3052225 GN=P/V/W/C PE=4 SV=1
CSK	Y212	W protein	tr|A0A857UXQ1|A0A857UXQ1_NIPAV W protein OS=Nipah virus OX=3052225 GN=P/V/W/C PE=4 SV=1
CSK	Y212	W protein	tr|A0A857UXQ9|A0A857UXQ9_NIPAV W protein OS=Nipah virus OX=3052225 GN=P/V/W/C PE=4 SV=1
CSK	Y212	Phosphoprotein	tr|A0A857UXR0|A0A857UXR0_NIPAV Phosphoprotein OS=Nipah virus OX=3052225 GN=P/V/W/C PE=4 SV=1
CSK	Y212	Phosphoprotein	tr|A0A857UXR6|A0A857UXR6_NIPAV Phosphoprotein OS=Nipah virus OX=3052225 GN=P/V/W/C PE=4 SV=1
CSK	Y212	Phosphoprotein	tr|A0A857UXV9|A0A857UXV9_NIPAV Phosphoprotein OS=Nipah virus OX=3052225 GN=P/V/W/C PE=4 SV=1
CSK	Y212	Phosphoprotein	tr|A0A857UXX3|A0A857UXX3_NIPAV Phosphoprotein OS=Nipah virus OX=3052225 GN=P/V/W/C PE=4 SV=1
CSK	Y212	W protein	tr|A0A857UXX6|A0A857UXX6_NIPAV W protein OS=Nipah virus OX=3052225 GN=P/V/W/C PE=4 SV=1
CSK	Y212	W protein	tr|A0A857UXZ3|A0A857UXZ3_NIPAV W protein OS=Nipah virus OX=3052225 GN=P/V/W/C PE=4 SV=1
CSK	Y212	Phosphoprotein	tr|A0A857UY61|A0A857UY61_NIPAV Phosphoprotein OS=Nipah virus OX=3052225 GN=P/V/W/C PE=4 SV=1
CSK	Y212	Phosphoprotein	tr|A0A857UY63|A0A857UY63_NIPAV Phosphoprotein OS=Nipah virus OX=3052225 GN=P/V/W/C PE=4 SV=1
CSK	Y212	W protein	tr|A0A857UY74|A0A857UY74_NIPAV W protein OS=Nipah virus OX=3052225 GN=P/V/W/C PE=4 SV=1
CSK	Y212	Phosphoprotein	tr|A0A857UYB6|A0A857UYB6_NIPAV Phosphoprotein OS=Nipah virus OX=3052225 GN=P/V/W/C PE=4 SV=1
CSK	Y212	W protein	tr|A0A857UYC2|A0A857UYC2_NIPAV W protein OS=Nipah virus OX=3052225 GN=P/V/W/C PE=4 SV=1
CSK	Y212	Phosphoprotein	tr|A0A857UYG3|A0A857UYG3_NIPAV Phosphoprotein OS=Nipah virus OX=3052225 GN=P/V/W/C PE=4 SV=1
CSK	Y212	Phosphoprotein	tr|A0A857UYL6|A0A857UYL6_NIPAV Phosphoprotein OS=Nipah virus OX=3052225 GN=P/V/W/C PE=4 SV=1
CSK	Y212	W protein	tr|A0A857UZ17|A0A857UZ17_NIPAV W protein OS=Nipah virus OX=3052225 GN=P/V/W/C PE=4 SV=1
CSK	Y212	W protein	tr|A0A857UZB3|A0A857UZB3_NIPAV W protein OS=Nipah virus OX=3052225 GN=P/V/W/C PE=4 SV=1
CSK	Y212	Phosphoprotein	tr|D2DEB8|D2DEB8_NIPAV Phosphoprotein OS=Nipah virus OX=3052225 GN=P/V/W/C PE=1 SV=1
CSK	Y212	Phosphoprotein	tr|E2II04|E2II04_NIPAV Phosphoprotein OS=Nipah virus OX=3052225 GN=P PE=4 SV=1
CSK	Y212	W protein	tr|H6V848|H6V848_NIPAV W protein OS=Nipah virus OX=3052225 GN=P/V/W/C PE=4 SV=1
CSK	Y212	Phosphoprotein	tr|H6V860|H6V860_NIPAV Phosphoprotein OS=Nipah virus OX=3052225 GN=P/V/W/C PE=4 SV=1
CSK	Y212	Phosphoprotein	tr|H6V869|H6V869_NIPAV Phosphoprotein OS=Nipah virus OX=3052225 GN=P/V/W/C PE=4 SV=1
CSK	Y212	W protein	tr|H6V871|H6V871_NIPAV W protein OS=Nipah virus OX=3052225 GN=P/V/W/C PE=4 SV=1
CSK	Y64	Glycoprotein	tr|J9PQ12|J9PQ12_NIPAV Glycoprotein (Fragment) OS=Nipah virus OX=3052225 GN=G PE=3 SV=1
CSK	Y212	Phosphoprotein	tr|Q4VCQ1|Q4VCQ1_NIPAV Phosphoprotein OS=Nipah virus OX=3052225 GN=P/V/W/C PE=4 SV=1
EEF2K	S41	RNA-directed RNA polymerase L	sp|Q997F0|L_NIPAV RNA-directed RNA polymerase L OS=Nipah virus OX=3052225 GN=L PE=1 SV=1
EEF2K	S41	RNA-directed RNA polymerase L	tr|A0A1L7B8E2|A0A1L7B8E2_NIPAV RNA-directed RNA polymerase L OS=Nipah virus OX=3052225 GN=L PE=3 SV=1
EEF2K	S67	RNA-directed RNA polymerase L	sp|Q997F0|L_NIPAV RNA-directed RNA polymerase L OS=Nipah virus OX=3052225 GN=L PE=1 SV=1
EEF2K	S67	RNA-directed RNA polymerase L	tr|A0A1L7B8E2|A0A1L7B8E2_NIPAV RNA-directed RNA polymerase L OS=Nipah virus OX=3052225 GN=L PE=3 SV=1
EEF2K	S164	RNA-directed RNA polymerase L	sp|Q997F0|L_NIPAV RNA-directed RNA polymerase L OS=Nipah virus OX=3052225 GN=L PE=1 SV=1
EEF2K	S164	RNA-directed RNA polymerase L	tr|A0A1L7B8E2|A0A1L7B8E2_NIPAV RNA-directed RNA polymerase L OS=Nipah virus OX=3052225 GN=L PE=3 SV=1
EEF2K	S615	RNA-directed RNA polymerase L	sp|Q997F0|L_NIPAV RNA-directed RNA polymerase L OS=Nipah virus OX=3052225 GN=L PE=1 SV=1
EEF2K	S615	RNA-directed RNA polymerase L	tr|A0A1L7B8E2|A0A1L7B8E2_NIPAV RNA-directed RNA polymerase L OS=Nipah virus OX=3052225 GN=L PE=3 SV=1
EEF2K	S1067	RNA-directed RNA polymerase L	sp|Q997F0|L_NIPAV RNA-directed RNA polymerase L OS=Nipah virus OX=3052225 GN=L PE=1 SV=1
EEF2K	S1067	RNA-directed RNA polymerase L	tr|A0A1L7B8E2|A0A1L7B8E2_NIPAV RNA-directed RNA polymerase L OS=Nipah virus OX=3052225 GN=L PE=3 SV=1
EEF2K	T1291	RNA-directed RNA polymerase L	sp|Q997F0|L_NIPAV RNA-directed RNA polymerase L OS=Nipah virus OX=3052225 GN=L PE=1 SV=1
EEF2K	T1291	RNA-directed RNA polymerase L	tr|A0A1L7B8E2|A0A1L7B8E2_NIPAV RNA-directed RNA polymerase L OS=Nipah virus OX=3052225 GN=L PE=3 SV=1
EEF2K	T1502	RNA-directed RNA polymerase L	sp|Q997F0|L_NIPAV RNA-directed RNA polymerase L OS=Nipah virus OX=3052225 GN=L PE=1 SV=1
EEF2K	T1502	RNA-directed RNA polymerase L	tr|A0A1L7B8E2|A0A1L7B8E2_NIPAV RNA-directed RNA polymerase L OS=Nipah virus OX=3052225 GN=L PE=3 SV=1
EEF2K	S1549	RNA-directed RNA polymerase L	sp|Q997F0|L_NIPAV RNA-directed RNA polymerase L OS=Nipah virus OX=3052225 GN=L PE=1 SV=1
EEF2K	S1549	RNA-directed RNA polymerase L	tr|A0A1L7B8E2|A0A1L7B8E2_NIPAV RNA-directed RNA polymerase L OS=Nipah virus OX=3052225 GN=L PE=3 SV=1
EEF2K	T1610	RNA-directed RNA polymerase L	sp|Q997F0|L_NIPAV RNA-directed RNA polymerase L OS=Nipah virus OX=3052225 GN=L PE=1 SV=1
EEF2K	T1610	RNA-directed RNA polymerase L	tr|A0A1L7B8E2|A0A1L7B8E2_NIPAV RNA-directed RNA polymerase L OS=Nipah virus OX=3052225 GN=L PE=3 SV=1
EEF2K	S1803	RNA-directed RNA polymerase L	sp|Q997F0|L_NIPAV RNA-directed RNA polymerase L OS=Nipah virus OX=3052225 GN=L PE=1 SV=1
EEF2K	S1803	RNA-directed RNA polymerase L	tr|A0A1L7B8E2|A0A1L7B8E2_NIPAV RNA-directed RNA polymerase L OS=Nipah virus OX=3052225 GN=L PE=3 SV=1
EEF2K	S1835	RNA-directed RNA polymerase L	sp|Q997F0|L_NIPAV RNA-directed RNA polymerase L OS=Nipah virus OX=3052225 GN=L PE=1 SV=1
EEF2K	S1835	RNA-directed RNA polymerase L	tr|A0A1L7B8E2|A0A1L7B8E2_NIPAV RNA-directed RNA polymerase L OS=Nipah virus OX=3052225 GN=L PE=3 SV=1
EEF2K	S1855	RNA-directed RNA polymerase L	sp|Q997F0|L_NIPAV RNA-directed RNA polymerase L OS=Nipah virus OX=3052225 GN=L PE=1 SV=1
EEF2K	S1855	RNA-directed RNA polymerase L	tr|A0A1L7B8E2|A0A1L7B8E2_NIPAV RNA-directed RNA polymerase L OS=Nipah virus OX=3052225 GN=L PE=3 SV=1
EEF2K	S1860	RNA-directed RNA polymerase L	sp|Q997F0|L_NIPAV RNA-directed RNA polymerase L OS=Nipah virus OX=3052225 GN=L PE=1 SV=1
EEF2K	S1860	RNA-directed RNA polymerase L	tr|A0A1L7B8E2|A0A1L7B8E2_NIPAV RNA-directed RNA polymerase L OS=Nipah virus OX=3052225 GN=L PE=3 SV=1
EEF2K	S1884	RNA-directed RNA polymerase L	sp|Q997F0|L_NIPAV RNA-directed RNA polymerase L OS=Nipah virus OX=3052225 GN=L PE=1 SV=1
EEF2K	S1884	RNA-directed RNA polymerase L	tr|A0A1L7B8E2|A0A1L7B8E2_NIPAV RNA-directed RNA polymerase L OS=Nipah virus OX=3052225 GN=L PE=3 SV=1
EEF2K	S1894	RNA-directed RNA polymerase L	sp|Q997F0|L_NIPAV RNA-directed RNA polymerase L OS=Nipah virus OX=3052225 GN=L PE=1 SV=1
EEF2K	S1894	RNA-directed RNA polymerase L	tr|A0A1L7B8E2|A0A1L7B8E2_NIPAV RNA-directed RNA polymerase L OS=Nipah virus OX=3052225 GN=L PE=3 SV=1
EEF2K	S2059	RNA-directed RNA polymerase L	sp|Q997F0|L_NIPAV RNA-directed RNA polymerase L OS=Nipah virus OX=3052225 GN=L PE=1 SV=1
EEF2K	S2059	RNA-directed RNA polymerase L	tr|A0A1L7B8E2|A0A1L7B8E2_NIPAV RNA-directed RNA polymerase L OS=Nipah virus OX=3052225 GN=L PE=3 SV=1
EEF2K	T2080	RNA-directed RNA polymerase L	sp|Q997F0|L_NIPAV RNA-directed RNA polymerase L OS=Nipah virus OX=3052225 GN=L PE=1 SV=1
EEF2K	T2080	RNA-directed RNA polymerase L	tr|A0A1L7B8E2|A0A1L7B8E2_NIPAV RNA-directed RNA polymerase L OS=Nipah virus OX=3052225 GN=L PE=3 SV=1
EEF2K	S2139	RNA-directed RNA polymerase L	sp|Q997F0|L_NIPAV RNA-directed RNA polymerase L OS=Nipah virus OX=3052225 GN=L PE=1 SV=1
EEF2K	S2139	RNA-directed RNA polymerase L	tr|A0A1L7B8E2|A0A1L7B8E2_NIPAV RNA-directed RNA polymerase L OS=Nipah virus OX=3052225 GN=L PE=3 SV=1
EEF2K	S37	V protein	sp|Q997F2|V_NIPAV Non-structural protein V OS=Nipah virus OX=3052225 GN=P/V/C PE=1 SV=1
EEF2K	S37	V protein	tr|A0A1L7B8D0|A0A1L7B8D0_NIPAV Non-structural protein V OS=Nipah virus OX=3052225 GN=P/V/W/C PE=4 SV=1
EEF2K	T42	V protein	sp|Q997F2|V_NIPAV Non-structural protein V OS=Nipah virus OX=3052225 GN=P/V/C PE=1 SV=1
EEF2K	T42	V protein	tr|A0A1L7B8D0|A0A1L7B8D0_NIPAV Non-structural protein V OS=Nipah virus OX=3052225 GN=P/V/W/C PE=4 SV=1
EEF2K	T84	V protein	sp|Q997F2|V_NIPAV Non-structural protein V OS=Nipah virus OX=3052225 GN=P/V/C PE=1 SV=1
EEF2K	T84	V protein	tr|A0A1L7B8D0|A0A1L7B8D0_NIPAV Non-structural protein V OS=Nipah virus OX=3052225 GN=P/V/W/C PE=4 SV=1
EEF2K	T189	V protein	sp|Q997F2|V_NIPAV Non-structural protein V OS=Nipah virus OX=3052225 GN=P/V/C PE=1 SV=1
EEF2K	T189	V protein	tr|A0A1L7B8D0|A0A1L7B8D0_NIPAV Non-structural protein V OS=Nipah virus OX=3052225 GN=P/V/W/C PE=4 SV=1
EEF2K	T226	V protein	sp|Q997F2|V_NIPAV Non-structural protein V OS=Nipah virus OX=3052225 GN=P/V/C PE=1 SV=1
EEF2K	T226	V protein	tr|A0A1L7B8D0|A0A1L7B8D0_NIPAV Non-structural protein V OS=Nipah virus OX=3052225 GN=P/V/W/C PE=4 SV=1
EEF2K	S273	V protein	sp|Q997F2|V_NIPAV Non-structural protein V OS=Nipah virus OX=3052225 GN=P/V/C PE=1 SV=1
EEF2K	S273	V protein	tr|A0A1L7B8D0|A0A1L7B8D0_NIPAV Non-structural protein V OS=Nipah virus OX=3052225 GN=P/V/W/C PE=4 SV=1
EEF2K	S291	V protein	sp|Q997F2|V_NIPAV Non-structural protein V OS=Nipah virus OX=3052225 GN=P/V/C PE=1 SV=1
EEF2K	S291	V protein	tr|A0A1L7B8D0|A0A1L7B8D0_NIPAV Non-structural protein V OS=Nipah virus OX=3052225 GN=P/V/W/C PE=4 SV=1
EEF2K	T386	V protein	sp|Q997F2|V_NIPAV Non-structural protein V OS=Nipah virus OX=3052225 GN=P/V/C PE=1 SV=1
EEF2K	T386	V protein	tr|A0A1L7B8D0|A0A1L7B8D0_NIPAV Non-structural protein V OS=Nipah virus OX=3052225 GN=P/V/W/C PE=4 SV=1
EEF2K	T450	V protein	sp|Q997F2|V_NIPAV Non-structural protein V OS=Nipah virus OX=3052225 GN=P/V/C PE=1 SV=1
EEF2K	T450	V protein	tr|A0A1L7B8D0|A0A1L7B8D0_NIPAV Non-structural protein V OS=Nipah virus OX=3052225 GN=P/V/W/C PE=4 SV=1
EEF2K	S22	Glycoprotein	sp|Q9IH62|GLYCP_NIPAV Glycoprotein G OS=Nipah virus OX=3052225 GN=G PE=1 SV=1
EEF2K	S22	Glycoprotein	tr|A0A1L7B8G8|A0A1L7B8G8_NIPAV Glycoprotein OS=Nipah virus OX=3052225 GN=G PE=3 SV=1
EEF2K	S134	Glycoprotein	sp|Q9IH62|GLYCP_NIPAV Glycoprotein G OS=Nipah virus OX=3052225 GN=G PE=1 SV=1
EEF2K	S134	Glycoprotein	tr|A0A1L7B8G8|A0A1L7B8G8_NIPAV Glycoprotein OS=Nipah virus OX=3052225 GN=G PE=3 SV=1
EEF2K	T175	Glycoprotein	sp|Q9IH62|GLYCP_NIPAV Glycoprotein G OS=Nipah virus OX=3052225 GN=G PE=1 SV=1
EEF2K	T175	Glycoprotein	tr|A0A1L7B8G8|A0A1L7B8G8_NIPAV Glycoprotein OS=Nipah virus OX=3052225 GN=G PE=3 SV=1
EEF2K	S213	Glycoprotein	sp|Q9IH62|GLYCP_NIPAV Glycoprotein G OS=Nipah virus OX=3052225 GN=G PE=1 SV=1
EEF2K	S213	Glycoprotein	tr|A0A1L7B8G8|A0A1L7B8G8_NIPAV Glycoprotein OS=Nipah virus OX=3052225 GN=G PE=3 SV=1
EEF2K	S264	Glycoprotein	sp|Q9IH62|GLYCP_NIPAV Glycoprotein G OS=Nipah virus OX=3052225 GN=G PE=1 SV=1
EEF2K	S264	Glycoprotein	tr|A0A1L7B8G8|A0A1L7B8G8_NIPAV Glycoprotein OS=Nipah virus OX=3052225 GN=G PE=3 SV=1
EEF2K	S354	Glycoprotein	sp|Q9IH62|GLYCP_NIPAV Glycoprotein G OS=Nipah virus OX=3052225 GN=G PE=1 SV=1
EEF2K	S354	Glycoprotein	tr|A0A1L7B8G8|A0A1L7B8G8_NIPAV Glycoprotein OS=Nipah virus OX=3052225 GN=G PE=3 SV=1
EEF2K	S442	Glycoprotein	sp|Q9IH62|GLYCP_NIPAV Glycoprotein G OS=Nipah virus OX=3052225 GN=G PE=1 SV=1
EEF2K	S442	Glycoprotein	tr|A0A1L7B8G8|A0A1L7B8G8_NIPAV Glycoprotein OS=Nipah virus OX=3052225 GN=G PE=3 SV=1
EEF2K	S491	Glycoprotein	sp|Q9IH62|GLYCP_NIPAV Glycoprotein G OS=Nipah virus OX=3052225 GN=G PE=1 SV=1
EEF2K	S491	Glycoprotein	tr|A0A1L7B8G8|A0A1L7B8G8_NIPAV Glycoprotein OS=Nipah virus OX=3052225 GN=G PE=3 SV=1
EEF2K	T531	Glycoprotein	sp|Q9IH62|GLYCP_NIPAV Glycoprotein G OS=Nipah virus OX=3052225 GN=G PE=1 SV=1
EEF2K	T531	Glycoprotein	tr|A0A1L7B8G8|A0A1L7B8G8_NIPAV Glycoprotein OS=Nipah virus OX=3052225 GN=G PE=3 SV=1
EEF2K	T186	FusionGlycoprotein F0	sp|Q9IH63|FUS_NIPAV Fusion glycoprotein F0 OS=Nipah virus OX=3052225 GN=F PE=1 SV=1
EEF2K	T186	FusionGlycoprotein F0	tr|A0A1L7B8D7|A0A1L7B8D7_NIPAV Fusion glycoprotein F0 OS=Nipah virus OX=3052225 GN=F PE=3 SV=1
EEF2K	T195	FusionGlycoprotein F0	sp|Q9IH63|FUS_NIPAV Fusion glycoprotein F0 OS=Nipah virus OX=3052225 GN=F PE=1 SV=1
EEF2K	T195	FusionGlycoprotein F0	tr|A0A1L7B8D7|A0A1L7B8D7_NIPAV Fusion glycoprotein F0 OS=Nipah virus OX=3052225 GN=F PE=3 SV=1
EEF2K	T396	FusionGlycoprotein F0	sp|Q9IH63|FUS_NIPAV Fusion glycoprotein F0 OS=Nipah virus OX=3052225 GN=F PE=1 SV=1
EEF2K	T396	FusionGlycoprotein F0	tr|A0A1L7B8D7|A0A1L7B8D7_NIPAV Fusion glycoprotein F0 OS=Nipah virus OX=3052225 GN=F PE=3 SV=1
EEF2K	S404	FusionGlycoprotein F0	sp|Q9IH63|FUS_NIPAV Fusion glycoprotein F0 OS=Nipah virus OX=3052225 GN=F PE=1 SV=1
EEF2K	S404	FusionGlycoprotein F0	tr|A0A1L7B8D7|A0A1L7B8D7_NIPAV Fusion glycoprotein F0 OS=Nipah virus OX=3052225 GN=F PE=3 SV=1
EEF2K	T408	FusionGlycoprotein F0	sp|Q9IH63|FUS_NIPAV Fusion glycoprotein F0 OS=Nipah virus OX=3052225 GN=F PE=1 SV=1
EEF2K	T408	FusionGlycoprotein F0	tr|A0A1L7B8D7|A0A1L7B8D7_NIPAV Fusion glycoprotein F0 OS=Nipah virus OX=3052225 GN=F PE=3 SV=1
EEF2K	T419	FusionGlycoprotein F0	sp|Q9IH63|FUS_NIPAV Fusion glycoprotein F0 OS=Nipah virus OX=3052225 GN=F PE=1 SV=1
EEF2K	T419	FusionGlycoprotein F0	tr|A0A1L7B8D7|A0A1L7B8D7_NIPAV Fusion glycoprotein F0 OS=Nipah virus OX=3052225 GN=F PE=3 SV=1
EEF2K	S466	FusionGlycoprotein F0	sp|Q9IH63|FUS_NIPAV Fusion glycoprotein F0 OS=Nipah virus OX=3052225 GN=F PE=1 SV=1
EEF2K	S466	FusionGlycoprotein F0	tr|A0A1L7B8D7|A0A1L7B8D7_NIPAV Fusion glycoprotein F0 OS=Nipah virus OX=3052225 GN=F PE=3 SV=1
EEF2K	S470	FusionGlycoprotein F0	sp|Q9IH63|FUS_NIPAV Fusion glycoprotein F0 OS=Nipah virus OX=3052225 GN=F PE=1 SV=1
EEF2K	S470	FusionGlycoprotein F0	tr|A0A1L7B8D7|A0A1L7B8D7_NIPAV Fusion glycoprotein F0 OS=Nipah virus OX=3052225 GN=F PE=3 SV=1
EEF2K	S487	FusionGlycoprotein F0	sp|Q9IH63|FUS_NIPAV Fusion glycoprotein F0 OS=Nipah virus OX=3052225 GN=F PE=1 SV=1
EEF2K	S487	FusionGlycoprotein F0	tr|A0A1L7B8D7|A0A1L7B8D7_NIPAV Fusion glycoprotein F0 OS=Nipah virus OX=3052225 GN=F PE=3 SV=1
EEF2K	T536	FusionGlycoprotein F0	sp|Q9IH63|FUS_NIPAV Fusion glycoprotein F0 OS=Nipah virus OX=3052225 GN=F PE=1 SV=1
EEF2K	T536	FusionGlycoprotein F0	tr|A0A1L7B8D7|A0A1L7B8D7_NIPAV Fusion glycoprotein F0 OS=Nipah virus OX=3052225 GN=F PE=3 SV=1
EEF2K	S22	Matrix protein	sp|Q9IK90|MATRX_NIPAV Matrix protein OS=Nipah virus OX=3052225 GN=M PE=1 SV=1
EEF2K	S22	Matrix protein	tr|A0A1L7B8D2|A0A1L7B8D2_NIPAV Matrix protein OS=Nipah virus OX=3052225 GN=M PE=4 SV=1
EEF2K	S330	Matrix protein	sp|Q9IK90|MATRX_NIPAV Matrix protein OS=Nipah virus OX=3052225 GN=M PE=1 SV=1
EEF2K	S330	Matrix protein	tr|A0A1L7B8D2|A0A1L7B8D2_NIPAV Matrix protein OS=Nipah virus OX=3052225 GN=M PE=4 SV=1
EEF2K	S37	Phosphoprotein	sp|Q9IK91|PHOSP_NIPAV Phosphoprotein OS=Nipah virus OX=3052225 GN=P/V/C PE=1 SV=1
EEF2K	S37	Phosphoprotein	tr|A0A1L7B8K2|A0A1L7B8K2_NIPAV Phosphoprotein OS=Nipah virus OX=3052225 GN=P/V/W/C PE=4 SV=1
EEF2K	T42	Phosphoprotein	sp|Q9IK91|PHOSP_NIPAV Phosphoprotein OS=Nipah virus OX=3052225 GN=P/V/C PE=1 SV=1
EEF2K	T42	Phosphoprotein	tr|A0A1L7B8K2|A0A1L7B8K2_NIPAV Phosphoprotein OS=Nipah virus OX=3052225 GN=P/V/W/C PE=4 SV=1
EEF2K	T84	Phosphoprotein	sp|Q9IK91|PHOSP_NIPAV Phosphoprotein OS=Nipah virus OX=3052225 GN=P/V/C PE=1 SV=1
EEF2K	T84	Phosphoprotein	tr|A0A1L7B8K2|A0A1L7B8K2_NIPAV Phosphoprotein OS=Nipah virus OX=3052225 GN=P/V/W/C PE=4 SV=1
EEF2K	T189	Phosphoprotein	sp|Q9IK91|PHOSP_NIPAV Phosphoprotein OS=Nipah virus OX=3052225 GN=P/V/C PE=1 SV=1
EEF2K	T189	Phosphoprotein	tr|A0A1L7B8K2|A0A1L7B8K2_NIPAV Phosphoprotein OS=Nipah virus OX=3052225 GN=P/V/W/C PE=4 SV=1
EEF2K	T226	Phosphoprotein	sp|Q9IK91|PHOSP_NIPAV Phosphoprotein OS=Nipah virus OX=3052225 GN=P/V/C PE=1 SV=1
EEF2K	T226	Phosphoprotein	tr|A0A1L7B8K2|A0A1L7B8K2_NIPAV Phosphoprotein OS=Nipah virus OX=3052225 GN=P/V/W/C PE=4 SV=1
EEF2K	S273	Phosphoprotein	sp|Q9IK91|PHOSP_NIPAV Phosphoprotein OS=Nipah virus OX=3052225 GN=P/V/C PE=1 SV=1
EEF2K	S273	Phosphoprotein	tr|A0A1L7B8K2|A0A1L7B8K2_NIPAV Phosphoprotein OS=Nipah virus OX=3052225 GN=P/V/W/C PE=4 SV=1
EEF2K	S291	Phosphoprotein	sp|Q9IK91|PHOSP_NIPAV Phosphoprotein OS=Nipah virus OX=3052225 GN=P/V/C PE=1 SV=1
EEF2K	S291	Phosphoprotein	tr|A0A1L7B8K2|A0A1L7B8K2_NIPAV Phosphoprotein OS=Nipah virus OX=3052225 GN=P/V/W/C PE=4 SV=1
EEF2K	T386	Phosphoprotein	sp|Q9IK91|PHOSP_NIPAV Phosphoprotein OS=Nipah virus OX=3052225 GN=P/V/C PE=1 SV=1
EEF2K	T386	Phosphoprotein	tr|A0A1L7B8K2|A0A1L7B8K2_NIPAV Phosphoprotein OS=Nipah virus OX=3052225 GN=P/V/W/C PE=4 SV=1
EEF2K	S414	Phosphoprotein	sp|Q9IK91|PHOSP_NIPAV Phosphoprotein OS=Nipah virus OX=3052225 GN=P/V/C PE=1 SV=1
EEF2K	S414	Phosphoprotein	tr|A0A1L7B8K2|A0A1L7B8K2_NIPAV Phosphoprotein OS=Nipah virus OX=3052225 GN=P/V/W/C PE=4 SV=1
EEF2K	S481	Phosphoprotein	sp|Q9IK91|PHOSP_NIPAV Phosphoprotein OS=Nipah virus OX=3052225 GN=P/V/C PE=1 SV=1
EEF2K	S481	Phosphoprotein	tr|A0A1L7B8K2|A0A1L7B8K2_NIPAV Phosphoprotein OS=Nipah virus OX=3052225 GN=P/V/W/C PE=4 SV=1
EEF2K	S607	Phosphoprotein	sp|Q9IK91|PHOSP_NIPAV Phosphoprotein OS=Nipah virus OX=3052225 GN=P/V/C PE=1 SV=1
EEF2K	S607	Phosphoprotein	tr|A0A1L7B8K2|A0A1L7B8K2_NIPAV Phosphoprotein OS=Nipah virus OX=3052225 GN=P/V/W/C PE=4 SV=1
EEF2K	S16	Nucleocapsid protein	sp|Q9IK92|NCAP_NIPAV Nucleoprotein OS=Nipah virus OX=3052225 GN=N PE=1 SV=1
EEF2K	S16	Nucleocapsid protein	tr|A0A1L7B8D6|A0A1L7B8D6_NIPAV Nucleocapsid OS=Nipah virus OX=3052225 GN=N PE=3 SV=1
EEF2K	S63	Nucleocapsid protein	sp|Q9IK92|NCAP_NIPAV Nucleoprotein OS=Nipah virus OX=3052225 GN=N PE=1 SV=1
EEF2K	S63	Nucleocapsid protein	tr|A0A1L7B8D6|A0A1L7B8D6_NIPAV Nucleocapsid OS=Nipah virus OX=3052225 GN=N PE=3 SV=1
EEF2K	S224	Nucleocapsid protein	sp|Q9IK92|NCAP_NIPAV Nucleoprotein OS=Nipah virus OX=3052225 GN=N PE=1 SV=1
EEF2K	S224	Nucleocapsid protein	tr|A0A1L7B8D6|A0A1L7B8D6_NIPAV Nucleocapsid OS=Nipah virus OX=3052225 GN=N PE=3 SV=1
EEF2K	S289	Nucleocapsid protein	sp|Q9IK92|NCAP_NIPAV Nucleoprotein OS=Nipah virus OX=3052225 GN=N PE=1 SV=1
EEF2K	S289	Nucleocapsid protein	tr|A0A1L7B8D6|A0A1L7B8D6_NIPAV Nucleocapsid OS=Nipah virus OX=3052225 GN=N PE=3 SV=1
EEF2K	T320	Nucleocapsid protein	sp|Q9IK92|NCAP_NIPAV Nucleoprotein OS=Nipah virus OX=3052225 GN=N PE=1 SV=1
EEF2K	T320	Nucleocapsid protein	tr|A0A1L7B8D6|A0A1L7B8D6_NIPAV Nucleocapsid OS=Nipah virus OX=3052225 GN=N PE=3 SV=1
EEF2K	S439	Nucleocapsid protein	sp|Q9IK92|NCAP_NIPAV Nucleoprotein OS=Nipah virus OX=3052225 GN=N PE=1 SV=1
EEF2K	S439	Nucleocapsid protein	tr|A0A1L7B8D6|A0A1L7B8D6_NIPAV Nucleocapsid OS=Nipah virus OX=3052225 GN=N PE=3 SV=1
EEF2K	S443	Nucleocapsid protein	sp|Q9IK92|NCAP_NIPAV Nucleoprotein OS=Nipah virus OX=3052225 GN=N PE=1 SV=1
EEF2K	S443	Nucleocapsid protein	tr|A0A1L7B8D6|A0A1L7B8D6_NIPAV Nucleocapsid OS=Nipah virus OX=3052225 GN=N PE=3 SV=1
EEF2K	S461	Nucleocapsid protein	sp|Q9IK92|NCAP_NIPAV Nucleoprotein OS=Nipah virus OX=3052225 GN=N PE=1 SV=1
EEF2K	S461	Nucleocapsid protein	tr|A0A1L7B8D6|A0A1L7B8D6_NIPAV Nucleocapsid OS=Nipah virus OX=3052225 GN=N PE=3 SV=1
EEF2K	S41	RNA-directed RNA polymerase L	tr|A0A3G1QY42|A0A3G1QY42_NIPAV RNA-directed RNA polymerase L OS=Nipah virus OX=3052225 GN=L PE=3 SV=1
EEF2K	S67	RNA-directed RNA polymerase L	tr|A0A3G1QY42|A0A3G1QY42_NIPAV RNA-directed RNA polymerase L OS=Nipah virus OX=3052225 GN=L PE=3 SV=1
EEF2K	S164	RNA-directed RNA polymerase L	tr|A0A3G1QY42|A0A3G1QY42_NIPAV RNA-directed RNA polymerase L OS=Nipah virus OX=3052225 GN=L PE=3 SV=1
EEF2K	S615	RNA-directed RNA polymerase L	tr|A0A3G1QY42|A0A3G1QY42_NIPAV RNA-directed RNA polymerase L OS=Nipah virus OX=3052225 GN=L PE=3 SV=1
EEF2K	S1067	RNA-directed RNA polymerase L	tr|A0A3G1QY42|A0A3G1QY42_NIPAV RNA-directed RNA polymerase L OS=Nipah virus OX=3052225 GN=L PE=3 SV=1
EEF2K	T1291	RNA-directed RNA polymerase L	tr|A0A3G1QY42|A0A3G1QY42_NIPAV RNA-directed RNA polymerase L OS=Nipah virus OX=3052225 GN=L PE=3 SV=1
EEF2K	T1502	RNA-directed RNA polymerase L	tr|A0A3G1QY42|A0A3G1QY42_NIPAV RNA-directed RNA polymerase L OS=Nipah virus OX=3052225 GN=L PE=3 SV=1
EEF2K	S1549	RNA-directed RNA polymerase L	tr|A0A3G1QY42|A0A3G1QY42_NIPAV RNA-directed RNA polymerase L OS=Nipah virus OX=3052225 GN=L PE=3 SV=1
EEF2K	T1610	RNA-directed RNA polymerase L	tr|A0A3G1QY42|A0A3G1QY42_NIPAV RNA-directed RNA polymerase L OS=Nipah virus OX=3052225 GN=L PE=3 SV=1
EEF2K	S1803	RNA-directed RNA polymerase L	tr|A0A3G1QY42|A0A3G1QY42_NIPAV RNA-directed RNA polymerase L OS=Nipah virus OX=3052225 GN=L PE=3 SV=1
EEF2K	S1835	RNA-directed RNA polymerase L	tr|A0A3G1QY42|A0A3G1QY42_NIPAV RNA-directed RNA polymerase L OS=Nipah virus OX=3052225 GN=L PE=3 SV=1
EEF2K	S1855	RNA-directed RNA polymerase L	tr|A0A3G1QY42|A0A3G1QY42_NIPAV RNA-directed RNA polymerase L OS=Nipah virus OX=3052225 GN=L PE=3 SV=1
EEF2K	S1860	RNA-directed RNA polymerase L	tr|A0A3G1QY42|A0A3G1QY42_NIPAV RNA-directed RNA polymerase L OS=Nipah virus OX=3052225 GN=L PE=3 SV=1
EEF2K	S1884	RNA-directed RNA polymerase L	tr|A0A3G1QY42|A0A3G1QY42_NIPAV RNA-directed RNA polymerase L OS=Nipah virus OX=3052225 GN=L PE=3 SV=1
EEF2K	S1894	RNA-directed RNA polymerase L	tr|A0A3G1QY42|A0A3G1QY42_NIPAV RNA-directed RNA polymerase L OS=Nipah virus OX=3052225 GN=L PE=3 SV=1
EEF2K	S2059	RNA-directed RNA polymerase L	tr|A0A3G1QY42|A0A3G1QY42_NIPAV RNA-directed RNA polymerase L OS=Nipah virus OX=3052225 GN=L PE=3 SV=1
EEF2K	T2080	RNA-directed RNA polymerase L	tr|A0A3G1QY42|A0A3G1QY42_NIPAV RNA-directed RNA polymerase L OS=Nipah virus OX=3052225 GN=L PE=3 SV=1
EEF2K	S2139	RNA-directed RNA polymerase L	tr|A0A3G1QY42|A0A3G1QY42_NIPAV RNA-directed RNA polymerase L OS=Nipah virus OX=3052225 GN=L PE=3 SV=1
EEF2K	S41	RNA-directed RNA polymerase L	tr|A0A4Y5R818|A0A4Y5R818_NIPAV RNA-directed RNA polymerase L OS=Nipah virus OX=3052225 PE=3 SV=1
EEF2K	S67	RNA-directed RNA polymerase L	tr|A0A4Y5R818|A0A4Y5R818_NIPAV RNA-directed RNA polymerase L OS=Nipah virus OX=3052225 PE=3 SV=1
EEF2K	S164	RNA-directed RNA polymerase L	tr|A0A4Y5R818|A0A4Y5R818_NIPAV RNA-directed RNA polymerase L OS=Nipah virus OX=3052225 PE=3 SV=1
EEF2K	S615	RNA-directed RNA polymerase L	tr|A0A4Y5R818|A0A4Y5R818_NIPAV RNA-directed RNA polymerase L OS=Nipah virus OX=3052225 PE=3 SV=1
EEF2K	S1067	RNA-directed RNA polymerase L	tr|A0A4Y5R818|A0A4Y5R818_NIPAV RNA-directed RNA polymerase L OS=Nipah virus OX=3052225 PE=3 SV=1
EEF2K	T1291	RNA-directed RNA polymerase L	tr|A0A4Y5R818|A0A4Y5R818_NIPAV RNA-directed RNA polymerase L OS=Nipah virus OX=3052225 PE=3 SV=1
EEF2K	T1502	RNA-directed RNA polymerase L	tr|A0A4Y5R818|A0A4Y5R818_NIPAV RNA-directed RNA polymerase L OS=Nipah virus OX=3052225 PE=3 SV=1
EEF2K	S1549	RNA-directed RNA polymerase L	tr|A0A4Y5R818|A0A4Y5R818_NIPAV RNA-directed RNA polymerase L OS=Nipah virus OX=3052225 PE=3 SV=1
EEF2K	T1610	RNA-directed RNA polymerase L	tr|A0A4Y5R818|A0A4Y5R818_NIPAV RNA-directed RNA polymerase L OS=Nipah virus OX=3052225 PE=3 SV=1
EEF2K	S1803	RNA-directed RNA polymerase L	tr|A0A4Y5R818|A0A4Y5R818_NIPAV RNA-directed RNA polymerase L OS=Nipah virus OX=3052225 PE=3 SV=1
EEF2K	S1835	RNA-directed RNA polymerase L	tr|A0A4Y5R818|A0A4Y5R818_NIPAV RNA-directed RNA polymerase L OS=Nipah virus OX=3052225 PE=3 SV=1
EEF2K	S1855	RNA-directed RNA polymerase L	tr|A0A4Y5R818|A0A4Y5R818_NIPAV RNA-directed RNA polymerase L OS=Nipah virus OX=3052225 PE=3 SV=1
EEF2K	S1860	RNA-directed RNA polymerase L	tr|A0A4Y5R818|A0A4Y5R818_NIPAV RNA-directed RNA polymerase L OS=Nipah virus OX=3052225 PE=3 SV=1
EEF2K	S1884	RNA-directed RNA polymerase L	tr|A0A4Y5R818|A0A4Y5R818_NIPAV RNA-directed RNA polymerase L OS=Nipah virus OX=3052225 PE=3 SV=1
EEF2K	S1894	RNA-directed RNA polymerase L	tr|A0A4Y5R818|A0A4Y5R818_NIPAV RNA-directed RNA polymerase L OS=Nipah virus OX=3052225 PE=3 SV=1
EEF2K	S2059	RNA-directed RNA polymerase L	tr|A0A4Y5R818|A0A4Y5R818_NIPAV RNA-directed RNA polymerase L OS=Nipah virus OX=3052225 PE=3 SV=1
EEF2K	T2080	RNA-directed RNA polymerase L	tr|A0A4Y5R818|A0A4Y5R818_NIPAV RNA-directed RNA polymerase L OS=Nipah virus OX=3052225 PE=3 SV=1
EEF2K	S2139	RNA-directed RNA polymerase L	tr|A0A4Y5R818|A0A4Y5R818_NIPAV RNA-directed RNA polymerase L OS=Nipah virus OX=3052225 PE=3 SV=1
EEF2K	S41	RNA-directed RNA polymerase L	tr|A0A4Y5R864|A0A4Y5R864_NIPAV RNA-directed RNA polymerase L OS=Nipah virus OX=3052225 PE=3 SV=1
EEF2K	S67	RNA-directed RNA polymerase L	tr|A0A4Y5R864|A0A4Y5R864_NIPAV RNA-directed RNA polymerase L OS=Nipah virus OX=3052225 PE=3 SV=1
EEF2K	S164	RNA-directed RNA polymerase L	tr|A0A4Y5R864|A0A4Y5R864_NIPAV RNA-directed RNA polymerase L OS=Nipah virus OX=3052225 PE=3 SV=1
EEF2K	S615	RNA-directed RNA polymerase L	tr|A0A4Y5R864|A0A4Y5R864_NIPAV RNA-directed RNA polymerase L OS=Nipah virus OX=3052225 PE=3 SV=1
EEF2K	S1067	RNA-directed RNA polymerase L	tr|A0A4Y5R864|A0A4Y5R864_NIPAV RNA-directed RNA polymerase L OS=Nipah virus OX=3052225 PE=3 SV=1
EEF2K	T1291	RNA-directed RNA polymerase L	tr|A0A4Y5R864|A0A4Y5R864_NIPAV RNA-directed RNA polymerase L OS=Nipah virus OX=3052225 PE=3 SV=1
EEF2K	T1502	RNA-directed RNA polymerase L	tr|A0A4Y5R864|A0A4Y5R864_NIPAV RNA-directed RNA polymerase L OS=Nipah virus OX=3052225 PE=3 SV=1
EEF2K	S1549	RNA-directed RNA polymerase L	tr|A0A4Y5R864|A0A4Y5R864_NIPAV RNA-directed RNA polymerase L OS=Nipah virus OX=3052225 PE=3 SV=1
EEF2K	T1610	RNA-directed RNA polymerase L	tr|A0A4Y5R864|A0A4Y5R864_NIPAV RNA-directed RNA polymerase L OS=Nipah virus OX=3052225 PE=3 SV=1
EEF2K	S1803	RNA-directed RNA polymerase L	tr|A0A4Y5R864|A0A4Y5R864_NIPAV RNA-directed RNA polymerase L OS=Nipah virus OX=3052225 PE=3 SV=1
EEF2K	S1835	RNA-directed RNA polymerase L	tr|A0A4Y5R864|A0A4Y5R864_NIPAV RNA-directed RNA polymerase L OS=Nipah virus OX=3052225 PE=3 SV=1
EEF2K	S1855	RNA-directed RNA polymerase L	tr|A0A4Y5R864|A0A4Y5R864_NIPAV RNA-directed RNA polymerase L OS=Nipah virus OX=3052225 PE=3 SV=1
EEF2K	S1860	RNA-directed RNA polymerase L	tr|A0A4Y5R864|A0A4Y5R864_NIPAV RNA-directed RNA polymerase L OS=Nipah virus OX=3052225 PE=3 SV=1
EEF2K	S1884	RNA-directed RNA polymerase L	tr|A0A4Y5R864|A0A4Y5R864_NIPAV RNA-directed RNA polymerase L OS=Nipah virus OX=3052225 PE=3 SV=1
EEF2K	S1894	RNA-directed RNA polymerase L	tr|A0A4Y5R864|A0A4Y5R864_NIPAV RNA-directed RNA polymerase L OS=Nipah virus OX=3052225 PE=3 SV=1
EEF2K	S2059	RNA-directed RNA polymerase L	tr|A0A4Y5R864|A0A4Y5R864_NIPAV RNA-directed RNA polymerase L OS=Nipah virus OX=3052225 PE=3 SV=1
EEF2K	T2080	RNA-directed RNA polymerase L	tr|A0A4Y5R864|A0A4Y5R864_NIPAV RNA-directed RNA polymerase L OS=Nipah virus OX=3052225 PE=3 SV=1
EEF2K	S2139	RNA-directed RNA polymerase L	tr|A0A4Y5R864|A0A4Y5R864_NIPAV RNA-directed RNA polymerase L OS=Nipah virus OX=3052225 PE=3 SV=1
EEF2K	S41	RNA-directed RNA polymerase L	tr|A0A4Y5R8B1|A0A4Y5R8B1_NIPAV RNA-directed RNA polymerase L OS=Nipah virus OX=3052225 PE=3 SV=1
EEF2K	S67	RNA-directed RNA polymerase L	tr|A0A4Y5R8B1|A0A4Y5R8B1_NIPAV RNA-directed RNA polymerase L OS=Nipah virus OX=3052225 PE=3 SV=1
EEF2K	S164	RNA-directed RNA polymerase L	tr|A0A4Y5R8B1|A0A4Y5R8B1_NIPAV RNA-directed RNA polymerase L OS=Nipah virus OX=3052225 PE=3 SV=1
EEF2K	S615	RNA-directed RNA polymerase L	tr|A0A4Y5R8B1|A0A4Y5R8B1_NIPAV RNA-directed RNA polymerase L OS=Nipah virus OX=3052225 PE=3 SV=1
EEF2K	S1067	RNA-directed RNA polymerase L	tr|A0A4Y5R8B1|A0A4Y5R8B1_NIPAV RNA-directed RNA polymerase L OS=Nipah virus OX=3052225 PE=3 SV=1
EEF2K	T1291	RNA-directed RNA polymerase L	tr|A0A4Y5R8B1|A0A4Y5R8B1_NIPAV RNA-directed RNA polymerase L OS=Nipah virus OX=3052225 PE=3 SV=1
EEF2K	T1502	RNA-directed RNA polymerase L	tr|A0A4Y5R8B1|A0A4Y5R8B1_NIPAV RNA-directed RNA polymerase L OS=Nipah virus OX=3052225 PE=3 SV=1
EEF2K	S1549	RNA-directed RNA polymerase L	tr|A0A4Y5R8B1|A0A4Y5R8B1_NIPAV RNA-directed RNA polymerase L OS=Nipah virus OX=3052225 PE=3 SV=1
EEF2K	T1610	RNA-directed RNA polymerase L	tr|A0A4Y5R8B1|A0A4Y5R8B1_NIPAV RNA-directed RNA polymerase L OS=Nipah virus OX=3052225 PE=3 SV=1
EEF2K	S1803	RNA-directed RNA polymerase L	tr|A0A4Y5R8B1|A0A4Y5R8B1_NIPAV RNA-directed RNA polymerase L OS=Nipah virus OX=3052225 PE=3 SV=1
EEF2K	S1835	RNA-directed RNA polymerase L	tr|A0A4Y5R8B1|A0A4Y5R8B1_NIPAV RNA-directed RNA polymerase L OS=Nipah virus OX=3052225 PE=3 SV=1
EEF2K	S1855	RNA-directed RNA polymerase L	tr|A0A4Y5R8B1|A0A4Y5R8B1_NIPAV RNA-directed RNA polymerase L OS=Nipah virus OX=3052225 PE=3 SV=1
EEF2K	S1860	RNA-directed RNA polymerase L	tr|A0A4Y5R8B1|A0A4Y5R8B1_NIPAV RNA-directed RNA polymerase L OS=Nipah virus OX=3052225 PE=3 SV=1
EEF2K	S1884	RNA-directed RNA polymerase L	tr|A0A4Y5R8B1|A0A4Y5R8B1_NIPAV RNA-directed RNA polymerase L OS=Nipah virus OX=3052225 PE=3 SV=1
EEF2K	S1894	RNA-directed RNA polymerase L	tr|A0A4Y5R8B1|A0A4Y5R8B1_NIPAV RNA-directed RNA polymerase L OS=Nipah virus OX=3052225 PE=3 SV=1
EEF2K	S2059	RNA-directed RNA polymerase L	tr|A0A4Y5R8B1|A0A4Y5R8B1_NIPAV RNA-directed RNA polymerase L OS=Nipah virus OX=3052225 PE=3 SV=1
EEF2K	T2080	RNA-directed RNA polymerase L	tr|A0A4Y5R8B1|A0A4Y5R8B1_NIPAV RNA-directed RNA polymerase L OS=Nipah virus OX=3052225 PE=3 SV=1
EEF2K	S2139	RNA-directed RNA polymerase L	tr|A0A4Y5R8B1|A0A4Y5R8B1_NIPAV RNA-directed RNA polymerase L OS=Nipah virus OX=3052225 PE=3 SV=1
EEF2K	S41	RNA-directed RNA polymerase L	tr|A0A4Y5R8L4|A0A4Y5R8L4_NIPAV RNA-directed RNA polymerase L OS=Nipah virus OX=3052225 PE=3 SV=1
EEF2K	S67	RNA-directed RNA polymerase L	tr|A0A4Y5R8L4|A0A4Y5R8L4_NIPAV RNA-directed RNA polymerase L OS=Nipah virus OX=3052225 PE=3 SV=1
EEF2K	S164	RNA-directed RNA polymerase L	tr|A0A4Y5R8L4|A0A4Y5R8L4_NIPAV RNA-directed RNA polymerase L OS=Nipah virus OX=3052225 PE=3 SV=1
EEF2K	S615	RNA-directed RNA polymerase L	tr|A0A4Y5R8L4|A0A4Y5R8L4_NIPAV RNA-directed RNA polymerase L OS=Nipah virus OX=3052225 PE=3 SV=1
EEF2K	S1067	RNA-directed RNA polymerase L	tr|A0A4Y5R8L4|A0A4Y5R8L4_NIPAV RNA-directed RNA polymerase L OS=Nipah virus OX=3052225 PE=3 SV=1
EEF2K	T1291	RNA-directed RNA polymerase L	tr|A0A4Y5R8L4|A0A4Y5R8L4_NIPAV RNA-directed RNA polymerase L OS=Nipah virus OX=3052225 PE=3 SV=1
EEF2K	T1502	RNA-directed RNA polymerase L	tr|A0A4Y5R8L4|A0A4Y5R8L4_NIPAV RNA-directed RNA polymerase L OS=Nipah virus OX=3052225 PE=3 SV=1
EEF2K	S1549	RNA-directed RNA polymerase L	tr|A0A4Y5R8L4|A0A4Y5R8L4_NIPAV RNA-directed RNA polymerase L OS=Nipah virus OX=3052225 PE=3 SV=1
EEF2K	T1610	RNA-directed RNA polymerase L	tr|A0A4Y5R8L4|A0A4Y5R8L4_NIPAV RNA-directed RNA polymerase L OS=Nipah virus OX=3052225 PE=3 SV=1
EEF2K	S1803	RNA-directed RNA polymerase L	tr|A0A4Y5R8L4|A0A4Y5R8L4_NIPAV RNA-directed RNA polymerase L OS=Nipah virus OX=3052225 PE=3 SV=1
EEF2K	S1835	RNA-directed RNA polymerase L	tr|A0A4Y5R8L4|A0A4Y5R8L4_NIPAV RNA-directed RNA polymerase L OS=Nipah virus OX=3052225 PE=3 SV=1
EEF2K	S1855	RNA-directed RNA polymerase L	tr|A0A4Y5R8L4|A0A4Y5R8L4_NIPAV RNA-directed RNA polymerase L OS=Nipah virus OX=3052225 PE=3 SV=1
EEF2K	S1860	RNA-directed RNA polymerase L	tr|A0A4Y5R8L4|A0A4Y5R8L4_NIPAV RNA-directed RNA polymerase L OS=Nipah virus OX=3052225 PE=3 SV=1
EEF2K	S1884	RNA-directed RNA polymerase L	tr|A0A4Y5R8L4|A0A4Y5R8L4_NIPAV RNA-directed RNA polymerase L OS=Nipah virus OX=3052225 PE=3 SV=1
EEF2K	S1894	RNA-directed RNA polymerase L	tr|A0A4Y5R8L4|A0A4Y5R8L4_NIPAV RNA-directed RNA polymerase L OS=Nipah virus OX=3052225 PE=3 SV=1
EEF2K	S2059	RNA-directed RNA polymerase L	tr|A0A4Y5R8L4|A0A4Y5R8L4_NIPAV RNA-directed RNA polymerase L OS=Nipah virus OX=3052225 PE=3 SV=1
EEF2K	T2080	RNA-directed RNA polymerase L	tr|A0A4Y5R8L4|A0A4Y5R8L4_NIPAV RNA-directed RNA polymerase L OS=Nipah virus OX=3052225 PE=3 SV=1
EEF2K	S2139	RNA-directed RNA polymerase L	tr|A0A4Y5R8L4|A0A4Y5R8L4_NIPAV RNA-directed RNA polymerase L OS=Nipah virus OX=3052225 PE=3 SV=1
EEF2K	S41	RNA-directed RNA polymerase L	tr|A0A514MHJ1|A0A514MHJ1_NIPAV RNA-directed RNA polymerase L OS=Nipah virus OX=3052225 PE=3 SV=1
EEF2K	S67	RNA-directed RNA polymerase L	tr|A0A514MHJ1|A0A514MHJ1_NIPAV RNA-directed RNA polymerase L OS=Nipah virus OX=3052225 PE=3 SV=1
EEF2K	S164	RNA-directed RNA polymerase L	tr|A0A514MHJ1|A0A514MHJ1_NIPAV RNA-directed RNA polymerase L OS=Nipah virus OX=3052225 PE=3 SV=1
EEF2K	S615	RNA-directed RNA polymerase L	tr|A0A514MHJ1|A0A514MHJ1_NIPAV RNA-directed RNA polymerase L OS=Nipah virus OX=3052225 PE=3 SV=1
EEF2K	S1067	RNA-directed RNA polymerase L	tr|A0A514MHJ1|A0A514MHJ1_NIPAV RNA-directed RNA polymerase L OS=Nipah virus OX=3052225 PE=3 SV=1
EEF2K	T1291	RNA-directed RNA polymerase L	tr|A0A514MHJ1|A0A514MHJ1_NIPAV RNA-directed RNA polymerase L OS=Nipah virus OX=3052225 PE=3 SV=1
EEF2K	T1502	RNA-directed RNA polymerase L	tr|A0A514MHJ1|A0A514MHJ1_NIPAV RNA-directed RNA polymerase L OS=Nipah virus OX=3052225 PE=3 SV=1
EEF2K	S1549	RNA-directed RNA polymerase L	tr|A0A514MHJ1|A0A514MHJ1_NIPAV RNA-directed RNA polymerase L OS=Nipah virus OX=3052225 PE=3 SV=1
EEF2K	T1610	RNA-directed RNA polymerase L	tr|A0A514MHJ1|A0A514MHJ1_NIPAV RNA-directed RNA polymerase L OS=Nipah virus OX=3052225 PE=3 SV=1
EEF2K	S1803	RNA-directed RNA polymerase L	tr|A0A514MHJ1|A0A514MHJ1_NIPAV RNA-directed RNA polymerase L OS=Nipah virus OX=3052225 PE=3 SV=1
EEF2K	S1835	RNA-directed RNA polymerase L	tr|A0A514MHJ1|A0A514MHJ1_NIPAV RNA-directed RNA polymerase L OS=Nipah virus OX=3052225 PE=3 SV=1
EEF2K	S1855	RNA-directed RNA polymerase L	tr|A0A514MHJ1|A0A514MHJ1_NIPAV RNA-directed RNA polymerase L OS=Nipah virus OX=3052225 PE=3 SV=1
EEF2K	S1860	RNA-directed RNA polymerase L	tr|A0A514MHJ1|A0A514MHJ1_NIPAV RNA-directed RNA polymerase L OS=Nipah virus OX=3052225 PE=3 SV=1
EEF2K	S1884	RNA-directed RNA polymerase L	tr|A0A514MHJ1|A0A514MHJ1_NIPAV RNA-directed RNA polymerase L OS=Nipah virus OX=3052225 PE=3 SV=1
EEF2K	S2059	RNA-directed RNA polymerase L	tr|A0A514MHJ1|A0A514MHJ1_NIPAV RNA-directed RNA polymerase L OS=Nipah virus OX=3052225 PE=3 SV=1
EEF2K	T2080	RNA-directed RNA polymerase L	tr|A0A514MHJ1|A0A514MHJ1_NIPAV RNA-directed RNA polymerase L OS=Nipah virus OX=3052225 PE=3 SV=1
EEF2K	S2139	RNA-directed RNA polymerase L	tr|A0A514MHJ1|A0A514MHJ1_NIPAV RNA-directed RNA polymerase L OS=Nipah virus OX=3052225 PE=3 SV=1
EEF2K	S67	RNA-directed RNA polymerase L	tr|A0A7L5MR46|A0A7L5MR46_NIPAV RNA-directed RNA polymerase L OS=Nipah virus OX=3052225 GN=L PE=3 SV=1
EEF2K	S164	RNA-directed RNA polymerase L	tr|A0A7L5MR46|A0A7L5MR46_NIPAV RNA-directed RNA polymerase L OS=Nipah virus OX=3052225 GN=L PE=3 SV=1
EEF2K	S615	RNA-directed RNA polymerase L	tr|A0A7L5MR46|A0A7L5MR46_NIPAV RNA-directed RNA polymerase L OS=Nipah virus OX=3052225 GN=L PE=3 SV=1
EEF2K	S1067	RNA-directed RNA polymerase L	tr|A0A7L5MR46|A0A7L5MR46_NIPAV RNA-directed RNA polymerase L OS=Nipah virus OX=3052225 GN=L PE=3 SV=1
EEF2K	T1291	RNA-directed RNA polymerase L	tr|A0A7L5MR46|A0A7L5MR46_NIPAV RNA-directed RNA polymerase L OS=Nipah virus OX=3052225 GN=L PE=3 SV=1
EEF2K	T1502	RNA-directed RNA polymerase L	tr|A0A7L5MR46|A0A7L5MR46_NIPAV RNA-directed RNA polymerase L OS=Nipah virus OX=3052225 GN=L PE=3 SV=1
EEF2K	S1549	RNA-directed RNA polymerase L	tr|A0A7L5MR46|A0A7L5MR46_NIPAV RNA-directed RNA polymerase L OS=Nipah virus OX=3052225 GN=L PE=3 SV=1
EEF2K	T1610	RNA-directed RNA polymerase L	tr|A0A7L5MR46|A0A7L5MR46_NIPAV RNA-directed RNA polymerase L OS=Nipah virus OX=3052225 GN=L PE=3 SV=1
EEF2K	S1803	RNA-directed RNA polymerase L	tr|A0A7L5MR46|A0A7L5MR46_NIPAV RNA-directed RNA polymerase L OS=Nipah virus OX=3052225 GN=L PE=3 SV=1
EEF2K	S1835	RNA-directed RNA polymerase L	tr|A0A7L5MR46|A0A7L5MR46_NIPAV RNA-directed RNA polymerase L OS=Nipah virus OX=3052225 GN=L PE=3 SV=1
EEF2K	S1855	RNA-directed RNA polymerase L	tr|A0A7L5MR46|A0A7L5MR46_NIPAV RNA-directed RNA polymerase L OS=Nipah virus OX=3052225 GN=L PE=3 SV=1
EEF2K	S1860	RNA-directed RNA polymerase L	tr|A0A7L5MR46|A0A7L5MR46_NIPAV RNA-directed RNA polymerase L OS=Nipah virus OX=3052225 GN=L PE=3 SV=1
EEF2K	S1884	RNA-directed RNA polymerase L	tr|A0A7L5MR46|A0A7L5MR46_NIPAV RNA-directed RNA polymerase L OS=Nipah virus OX=3052225 GN=L PE=3 SV=1
EEF2K	S1894	RNA-directed RNA polymerase L	tr|A0A7L5MR46|A0A7L5MR46_NIPAV RNA-directed RNA polymerase L OS=Nipah virus OX=3052225 GN=L PE=3 SV=1
EEF2K	S2059	RNA-directed RNA polymerase L	tr|A0A7L5MR46|A0A7L5MR46_NIPAV RNA-directed RNA polymerase L OS=Nipah virus OX=3052225 GN=L PE=3 SV=1
EEF2K	T2080	RNA-directed RNA polymerase L	tr|A0A7L5MR46|A0A7L5MR46_NIPAV RNA-directed RNA polymerase L OS=Nipah virus OX=3052225 GN=L PE=3 SV=1
EEF2K	S2139	RNA-directed RNA polymerase L	tr|A0A7L5MR46|A0A7L5MR46_NIPAV RNA-directed RNA polymerase L OS=Nipah virus OX=3052225 GN=L PE=3 SV=1
EEF2K	S41	RNA-directed RNA polymerase L	tr|A0A7L5MR62|A0A7L5MR62_NIPAV RNA-directed RNA polymerase L OS=Nipah virus OX=3052225 GN=L PE=3 SV=1
EEF2K	S67	RNA-directed RNA polymerase L	tr|A0A7L5MR62|A0A7L5MR62_NIPAV RNA-directed RNA polymerase L OS=Nipah virus OX=3052225 GN=L PE=3 SV=1
EEF2K	S164	RNA-directed RNA polymerase L	tr|A0A7L5MR62|A0A7L5MR62_NIPAV RNA-directed RNA polymerase L OS=Nipah virus OX=3052225 GN=L PE=3 SV=1
EEF2K	S615	RNA-directed RNA polymerase L	tr|A0A7L5MR62|A0A7L5MR62_NIPAV RNA-directed RNA polymerase L OS=Nipah virus OX=3052225 GN=L PE=3 SV=1
EEF2K	S1067	RNA-directed RNA polymerase L	tr|A0A7L5MR62|A0A7L5MR62_NIPAV RNA-directed RNA polymerase L OS=Nipah virus OX=3052225 GN=L PE=3 SV=1
EEF2K	T1291	RNA-directed RNA polymerase L	tr|A0A7L5MR62|A0A7L5MR62_NIPAV RNA-directed RNA polymerase L OS=Nipah virus OX=3052225 GN=L PE=3 SV=1
EEF2K	T1502	RNA-directed RNA polymerase L	tr|A0A7L5MR62|A0A7L5MR62_NIPAV RNA-directed RNA polymerase L OS=Nipah virus OX=3052225 GN=L PE=3 SV=1
EEF2K	S1549	RNA-directed RNA polymerase L	tr|A0A7L5MR62|A0A7L5MR62_NIPAV RNA-directed RNA polymerase L OS=Nipah virus OX=3052225 GN=L PE=3 SV=1
EEF2K	T1610	RNA-directed RNA polymerase L	tr|A0A7L5MR62|A0A7L5MR62_NIPAV RNA-directed RNA polymerase L OS=Nipah virus OX=3052225 GN=L PE=3 SV=1
EEF2K	S1803	RNA-directed RNA polymerase L	tr|A0A7L5MR62|A0A7L5MR62_NIPAV RNA-directed RNA polymerase L OS=Nipah virus OX=3052225 GN=L PE=3 SV=1
EEF2K	S1835	RNA-directed RNA polymerase L	tr|A0A7L5MR62|A0A7L5MR62_NIPAV RNA-directed RNA polymerase L OS=Nipah virus OX=3052225 GN=L PE=3 SV=1
EEF2K	S1855	RNA-directed RNA polymerase L	tr|A0A7L5MR62|A0A7L5MR62_NIPAV RNA-directed RNA polymerase L OS=Nipah virus OX=3052225 GN=L PE=3 SV=1
EEF2K	S1860	RNA-directed RNA polymerase L	tr|A0A7L5MR62|A0A7L5MR62_NIPAV RNA-directed RNA polymerase L OS=Nipah virus OX=3052225 GN=L PE=3 SV=1
EEF2K	S1884	RNA-directed RNA polymerase L	tr|A0A7L5MR62|A0A7L5MR62_NIPAV RNA-directed RNA polymerase L OS=Nipah virus OX=3052225 GN=L PE=3 SV=1
EEF2K	S1894	RNA-directed RNA polymerase L	tr|A0A7L5MR62|A0A7L5MR62_NIPAV RNA-directed RNA polymerase L OS=Nipah virus OX=3052225 GN=L PE=3 SV=1
EEF2K	S2059	RNA-directed RNA polymerase L	tr|A0A7L5MR62|A0A7L5MR62_NIPAV RNA-directed RNA polymerase L OS=Nipah virus OX=3052225 GN=L PE=3 SV=1
EEF2K	T2080	RNA-directed RNA polymerase L	tr|A0A7L5MR62|A0A7L5MR62_NIPAV RNA-directed RNA polymerase L OS=Nipah virus OX=3052225 GN=L PE=3 SV=1
EEF2K	S2139	RNA-directed RNA polymerase L	tr|A0A7L5MR62|A0A7L5MR62_NIPAV RNA-directed RNA polymerase L OS=Nipah virus OX=3052225 GN=L PE=3 SV=1
EEF2K	S164	RNA-directed RNA polymerase L	tr|A0A7L5MR66|A0A7L5MR66_NIPAV RNA-directed RNA polymerase L OS=Nipah virus OX=3052225 GN=L PE=3 SV=1
EEF2K	S615	RNA-directed RNA polymerase L	tr|A0A7L5MR66|A0A7L5MR66_NIPAV RNA-directed RNA polymerase L OS=Nipah virus OX=3052225 GN=L PE=3 SV=1
EEF2K	S1067	RNA-directed RNA polymerase L	tr|A0A7L5MR66|A0A7L5MR66_NIPAV RNA-directed RNA polymerase L OS=Nipah virus OX=3052225 GN=L PE=3 SV=1
EEF2K	T1291	RNA-directed RNA polymerase L	tr|A0A7L5MR66|A0A7L5MR66_NIPAV RNA-directed RNA polymerase L OS=Nipah virus OX=3052225 GN=L PE=3 SV=1
EEF2K	T1502	RNA-directed RNA polymerase L	tr|A0A7L5MR66|A0A7L5MR66_NIPAV RNA-directed RNA polymerase L OS=Nipah virus OX=3052225 GN=L PE=3 SV=1
EEF2K	S1549	RNA-directed RNA polymerase L	tr|A0A7L5MR66|A0A7L5MR66_NIPAV RNA-directed RNA polymerase L OS=Nipah virus OX=3052225 GN=L PE=3 SV=1
EEF2K	T1610	RNA-directed RNA polymerase L	tr|A0A7L5MR66|A0A7L5MR66_NIPAV RNA-directed RNA polymerase L OS=Nipah virus OX=3052225 GN=L PE=3 SV=1
EEF2K	S1803	RNA-directed RNA polymerase L	tr|A0A7L5MR66|A0A7L5MR66_NIPAV RNA-directed RNA polymerase L OS=Nipah virus OX=3052225 GN=L PE=3 SV=1
EEF2K	S1835	RNA-directed RNA polymerase L	tr|A0A7L5MR66|A0A7L5MR66_NIPAV RNA-directed RNA polymerase L OS=Nipah virus OX=3052225 GN=L PE=3 SV=1
EEF2K	S1855	RNA-directed RNA polymerase L	tr|A0A7L5MR66|A0A7L5MR66_NIPAV RNA-directed RNA polymerase L OS=Nipah virus OX=3052225 GN=L PE=3 SV=1
EEF2K	S1860	RNA-directed RNA polymerase L	tr|A0A7L5MR66|A0A7L5MR66_NIPAV RNA-directed RNA polymerase L OS=Nipah virus OX=3052225 GN=L PE=3 SV=1
EEF2K	S1884	RNA-directed RNA polymerase L	tr|A0A7L5MR66|A0A7L5MR66_NIPAV RNA-directed RNA polymerase L OS=Nipah virus OX=3052225 GN=L PE=3 SV=1
EEF2K	S1894	RNA-directed RNA polymerase L	tr|A0A7L5MR66|A0A7L5MR66_NIPAV RNA-directed RNA polymerase L OS=Nipah virus OX=3052225 GN=L PE=3 SV=1
EEF2K	S2059	RNA-directed RNA polymerase L	tr|A0A7L5MR66|A0A7L5MR66_NIPAV RNA-directed RNA polymerase L OS=Nipah virus OX=3052225 GN=L PE=3 SV=1
EEF2K	T2080	RNA-directed RNA polymerase L	tr|A0A7L5MR66|A0A7L5MR66_NIPAV RNA-directed RNA polymerase L OS=Nipah virus OX=3052225 GN=L PE=3 SV=1
EEF2K	S2139	RNA-directed RNA polymerase L	tr|A0A7L5MR66|A0A7L5MR66_NIPAV RNA-directed RNA polymerase L OS=Nipah virus OX=3052225 GN=L PE=3 SV=1
EEF2K	S41	RNA-directed RNA polymerase L	tr|A0A7L5MR89|A0A7L5MR89_NIPAV RNA-directed RNA polymerase L OS=Nipah virus OX=3052225 GN=L PE=3 SV=1
EEF2K	S67	RNA-directed RNA polymerase L	tr|A0A7L5MR89|A0A7L5MR89_NIPAV RNA-directed RNA polymerase L OS=Nipah virus OX=3052225 GN=L PE=3 SV=1
EEF2K	S164	RNA-directed RNA polymerase L	tr|A0A7L5MR89|A0A7L5MR89_NIPAV RNA-directed RNA polymerase L OS=Nipah virus OX=3052225 GN=L PE=3 SV=1
EEF2K	S615	RNA-directed RNA polymerase L	tr|A0A7L5MR89|A0A7L5MR89_NIPAV RNA-directed RNA polymerase L OS=Nipah virus OX=3052225 GN=L PE=3 SV=1
EEF2K	S1067	RNA-directed RNA polymerase L	tr|A0A7L5MR89|A0A7L5MR89_NIPAV RNA-directed RNA polymerase L OS=Nipah virus OX=3052225 GN=L PE=3 SV=1
EEF2K	T1291	RNA-directed RNA polymerase L	tr|A0A7L5MR89|A0A7L5MR89_NIPAV RNA-directed RNA polymerase L OS=Nipah virus OX=3052225 GN=L PE=3 SV=1
EEF2K	T1502	RNA-directed RNA polymerase L	tr|A0A7L5MR89|A0A7L5MR89_NIPAV RNA-directed RNA polymerase L OS=Nipah virus OX=3052225 GN=L PE=3 SV=1
EEF2K	S1549	RNA-directed RNA polymerase L	tr|A0A7L5MR89|A0A7L5MR89_NIPAV RNA-directed RNA polymerase L OS=Nipah virus OX=3052225 GN=L PE=3 SV=1
EEF2K	T1610	RNA-directed RNA polymerase L	tr|A0A7L5MR89|A0A7L5MR89_NIPAV RNA-directed RNA polymerase L OS=Nipah virus OX=3052225 GN=L PE=3 SV=1
EEF2K	S1803	RNA-directed RNA polymerase L	tr|A0A7L5MR89|A0A7L5MR89_NIPAV RNA-directed RNA polymerase L OS=Nipah virus OX=3052225 GN=L PE=3 SV=1
EEF2K	S1835	RNA-directed RNA polymerase L	tr|A0A7L5MR89|A0A7L5MR89_NIPAV RNA-directed RNA polymerase L OS=Nipah virus OX=3052225 GN=L PE=3 SV=1
EEF2K	S1855	RNA-directed RNA polymerase L	tr|A0A7L5MR89|A0A7L5MR89_NIPAV RNA-directed RNA polymerase L OS=Nipah virus OX=3052225 GN=L PE=3 SV=1
EEF2K	S1860	RNA-directed RNA polymerase L	tr|A0A7L5MR89|A0A7L5MR89_NIPAV RNA-directed RNA polymerase L OS=Nipah virus OX=3052225 GN=L PE=3 SV=1
EEF2K	S1884	RNA-directed RNA polymerase L	tr|A0A7L5MR89|A0A7L5MR89_NIPAV RNA-directed RNA polymerase L OS=Nipah virus OX=3052225 GN=L PE=3 SV=1
EEF2K	S1894	RNA-directed RNA polymerase L	tr|A0A7L5MR89|A0A7L5MR89_NIPAV RNA-directed RNA polymerase L OS=Nipah virus OX=3052225 GN=L PE=3 SV=1
EEF2K	S2059	RNA-directed RNA polymerase L	tr|A0A7L5MR89|A0A7L5MR89_NIPAV RNA-directed RNA polymerase L OS=Nipah virus OX=3052225 GN=L PE=3 SV=1
EEF2K	T2080	RNA-directed RNA polymerase L	tr|A0A7L5MR89|A0A7L5MR89_NIPAV RNA-directed RNA polymerase L OS=Nipah virus OX=3052225 GN=L PE=3 SV=1
EEF2K	S2139	RNA-directed RNA polymerase L	tr|A0A7L5MR89|A0A7L5MR89_NIPAV RNA-directed RNA polymerase L OS=Nipah virus OX=3052225 GN=L PE=3 SV=1
EEF2K	S41	RNA-directed RNA polymerase L	tr|A0A7L5MR91|A0A7L5MR91_NIPAV RNA-directed RNA polymerase L OS=Nipah virus OX=3052225 GN=L PE=3 SV=1
EEF2K	S67	RNA-directed RNA polymerase L	tr|A0A7L5MR91|A0A7L5MR91_NIPAV RNA-directed RNA polymerase L OS=Nipah virus OX=3052225 GN=L PE=3 SV=1
EEF2K	S164	RNA-directed RNA polymerase L	tr|A0A7L5MR91|A0A7L5MR91_NIPAV RNA-directed RNA polymerase L OS=Nipah virus OX=3052225 GN=L PE=3 SV=1
EEF2K	S615	RNA-directed RNA polymerase L	tr|A0A7L5MR91|A0A7L5MR91_NIPAV RNA-directed RNA polymerase L OS=Nipah virus OX=3052225 GN=L PE=3 SV=1
EEF2K	S1067	RNA-directed RNA polymerase L	tr|A0A7L5MR91|A0A7L5MR91_NIPAV RNA-directed RNA polymerase L OS=Nipah virus OX=3052225 GN=L PE=3 SV=1
EEF2K	T1291	RNA-directed RNA polymerase L	tr|A0A7L5MR91|A0A7L5MR91_NIPAV RNA-directed RNA polymerase L OS=Nipah virus OX=3052225 GN=L PE=3 SV=1
EEF2K	T1502	RNA-directed RNA polymerase L	tr|A0A7L5MR91|A0A7L5MR91_NIPAV RNA-directed RNA polymerase L OS=Nipah virus OX=3052225 GN=L PE=3 SV=1
EEF2K	S1549	RNA-directed RNA polymerase L	tr|A0A7L5MR91|A0A7L5MR91_NIPAV RNA-directed RNA polymerase L OS=Nipah virus OX=3052225 GN=L PE=3 SV=1
EEF2K	T1610	RNA-directed RNA polymerase L	tr|A0A7L5MR91|A0A7L5MR91_NIPAV RNA-directed RNA polymerase L OS=Nipah virus OX=3052225 GN=L PE=3 SV=1
EEF2K	S1803	RNA-directed RNA polymerase L	tr|A0A7L5MR91|A0A7L5MR91_NIPAV RNA-directed RNA polymerase L OS=Nipah virus OX=3052225 GN=L PE=3 SV=1
EEF2K	S1835	RNA-directed RNA polymerase L	tr|A0A7L5MR91|A0A7L5MR91_NIPAV RNA-directed RNA polymerase L OS=Nipah virus OX=3052225 GN=L PE=3 SV=1
EEF2K	S1855	RNA-directed RNA polymerase L	tr|A0A7L5MR91|A0A7L5MR91_NIPAV RNA-directed RNA polymerase L OS=Nipah virus OX=3052225 GN=L PE=3 SV=1
EEF2K	S1860	RNA-directed RNA polymerase L	tr|A0A7L5MR91|A0A7L5MR91_NIPAV RNA-directed RNA polymerase L OS=Nipah virus OX=3052225 GN=L PE=3 SV=1
EEF2K	S1884	RNA-directed RNA polymerase L	tr|A0A7L5MR91|A0A7L5MR91_NIPAV RNA-directed RNA polymerase L OS=Nipah virus OX=3052225 GN=L PE=3 SV=1
EEF2K	S1894	RNA-directed RNA polymerase L	tr|A0A7L5MR91|A0A7L5MR91_NIPAV RNA-directed RNA polymerase L OS=Nipah virus OX=3052225 GN=L PE=3 SV=1
EEF2K	S2059	RNA-directed RNA polymerase L	tr|A0A7L5MR91|A0A7L5MR91_NIPAV RNA-directed RNA polymerase L OS=Nipah virus OX=3052225 GN=L PE=3 SV=1
EEF2K	T2080	RNA-directed RNA polymerase L	tr|A0A7L5MR91|A0A7L5MR91_NIPAV RNA-directed RNA polymerase L OS=Nipah virus OX=3052225 GN=L PE=3 SV=1
EEF2K	S2139	RNA-directed RNA polymerase L	tr|A0A7L5MR91|A0A7L5MR91_NIPAV RNA-directed RNA polymerase L OS=Nipah virus OX=3052225 GN=L PE=3 SV=1
EEF2K	S41	RNA-directed RNA polymerase L	tr|A0A7L5MRC3|A0A7L5MRC3_NIPAV RNA-directed RNA polymerase L OS=Nipah virus OX=3052225 GN=L PE=3 SV=1
EEF2K	S67	RNA-directed RNA polymerase L	tr|A0A7L5MRC3|A0A7L5MRC3_NIPAV RNA-directed RNA polymerase L OS=Nipah virus OX=3052225 GN=L PE=3 SV=1
EEF2K	S164	RNA-directed RNA polymerase L	tr|A0A7L5MRC3|A0A7L5MRC3_NIPAV RNA-directed RNA polymerase L OS=Nipah virus OX=3052225 GN=L PE=3 SV=1
EEF2K	S615	RNA-directed RNA polymerase L	tr|A0A7L5MRC3|A0A7L5MRC3_NIPAV RNA-directed RNA polymerase L OS=Nipah virus OX=3052225 GN=L PE=3 SV=1
EEF2K	S1067	RNA-directed RNA polymerase L	tr|A0A7L5MRC3|A0A7L5MRC3_NIPAV RNA-directed RNA polymerase L OS=Nipah virus OX=3052225 GN=L PE=3 SV=1
EEF2K	T1291	RNA-directed RNA polymerase L	tr|A0A7L5MRC3|A0A7L5MRC3_NIPAV RNA-directed RNA polymerase L OS=Nipah virus OX=3052225 GN=L PE=3 SV=1
EEF2K	T1502	RNA-directed RNA polymerase L	tr|A0A7L5MRC3|A0A7L5MRC3_NIPAV RNA-directed RNA polymerase L OS=Nipah virus OX=3052225 GN=L PE=3 SV=1
EEF2K	S1549	RNA-directed RNA polymerase L	tr|A0A7L5MRC3|A0A7L5MRC3_NIPAV RNA-directed RNA polymerase L OS=Nipah virus OX=3052225 GN=L PE=3 SV=1
EEF2K	T1610	RNA-directed RNA polymerase L	tr|A0A7L5MRC3|A0A7L5MRC3_NIPAV RNA-directed RNA polymerase L OS=Nipah virus OX=3052225 GN=L PE=3 SV=1
EEF2K	S1803	RNA-directed RNA polymerase L	tr|A0A7L5MRC3|A0A7L5MRC3_NIPAV RNA-directed RNA polymerase L OS=Nipah virus OX=3052225 GN=L PE=3 SV=1
EEF2K	S1835	RNA-directed RNA polymerase L	tr|A0A7L5MRC3|A0A7L5MRC3_NIPAV RNA-directed RNA polymerase L OS=Nipah virus OX=3052225 GN=L PE=3 SV=1
EEF2K	S1855	RNA-directed RNA polymerase L	tr|A0A7L5MRC3|A0A7L5MRC3_NIPAV RNA-directed RNA polymerase L OS=Nipah virus OX=3052225 GN=L PE=3 SV=1
EEF2K	S1860	RNA-directed RNA polymerase L	tr|A0A7L5MRC3|A0A7L5MRC3_NIPAV RNA-directed RNA polymerase L OS=Nipah virus OX=3052225 GN=L PE=3 SV=1
EEF2K	S1884	RNA-directed RNA polymerase L	tr|A0A7L5MRC3|A0A7L5MRC3_NIPAV RNA-directed RNA polymerase L OS=Nipah virus OX=3052225 GN=L PE=3 SV=1
EEF2K	S1894	RNA-directed RNA polymerase L	tr|A0A7L5MRC3|A0A7L5MRC3_NIPAV RNA-directed RNA polymerase L OS=Nipah virus OX=3052225 GN=L PE=3 SV=1
EEF2K	S2059	RNA-directed RNA polymerase L	tr|A0A7L5MRC3|A0A7L5MRC3_NIPAV RNA-directed RNA polymerase L OS=Nipah virus OX=3052225 GN=L PE=3 SV=1
EEF2K	T2080	RNA-directed RNA polymerase L	tr|A0A7L5MRC3|A0A7L5MRC3_NIPAV RNA-directed RNA polymerase L OS=Nipah virus OX=3052225 GN=L PE=3 SV=1
EEF2K	S2139	RNA-directed RNA polymerase L	tr|A0A7L5MRC3|A0A7L5MRC3_NIPAV RNA-directed RNA polymerase L OS=Nipah virus OX=3052225 GN=L PE=3 SV=1
EEF2K	S41	RNA-directed RNA polymerase L	tr|A0A7L5MRE4|A0A7L5MRE4_NIPAV RNA-directed RNA polymerase L OS=Nipah virus OX=3052225 GN=L PE=3 SV=1
EEF2K	S615	RNA-directed RNA polymerase L	tr|A0A7L5MRE4|A0A7L5MRE4_NIPAV RNA-directed RNA polymerase L OS=Nipah virus OX=3052225 GN=L PE=3 SV=1
EEF2K	S1067	RNA-directed RNA polymerase L	tr|A0A7L5MRE4|A0A7L5MRE4_NIPAV RNA-directed RNA polymerase L OS=Nipah virus OX=3052225 GN=L PE=3 SV=1
EEF2K	T1291	RNA-directed RNA polymerase L	tr|A0A7L5MRE4|A0A7L5MRE4_NIPAV RNA-directed RNA polymerase L OS=Nipah virus OX=3052225 GN=L PE=3 SV=1
EEF2K	T1502	RNA-directed RNA polymerase L	tr|A0A7L5MRE4|A0A7L5MRE4_NIPAV RNA-directed RNA polymerase L OS=Nipah virus OX=3052225 GN=L PE=3 SV=1
EEF2K	S1549	RNA-directed RNA polymerase L	tr|A0A7L5MRE4|A0A7L5MRE4_NIPAV RNA-directed RNA polymerase L OS=Nipah virus OX=3052225 GN=L PE=3 SV=1
EEF2K	S1803	RNA-directed RNA polymerase L	tr|A0A7L5MRE4|A0A7L5MRE4_NIPAV RNA-directed RNA polymerase L OS=Nipah virus OX=3052225 GN=L PE=3 SV=1
EEF2K	S1835	RNA-directed RNA polymerase L	tr|A0A7L5MRE4|A0A7L5MRE4_NIPAV RNA-directed RNA polymerase L OS=Nipah virus OX=3052225 GN=L PE=3 SV=1
EEF2K	S1855	RNA-directed RNA polymerase L	tr|A0A7L5MRE4|A0A7L5MRE4_NIPAV RNA-directed RNA polymerase L OS=Nipah virus OX=3052225 GN=L PE=3 SV=1
EEF2K	S1860	RNA-directed RNA polymerase L	tr|A0A7L5MRE4|A0A7L5MRE4_NIPAV RNA-directed RNA polymerase L OS=Nipah virus OX=3052225 GN=L PE=3 SV=1
EEF2K	S1884	RNA-directed RNA polymerase L	tr|A0A7L5MRE4|A0A7L5MRE4_NIPAV RNA-directed RNA polymerase L OS=Nipah virus OX=3052225 GN=L PE=3 SV=1
EEF2K	S1894	RNA-directed RNA polymerase L	tr|A0A7L5MRE4|A0A7L5MRE4_NIPAV RNA-directed RNA polymerase L OS=Nipah virus OX=3052225 GN=L PE=3 SV=1
EEF2K	T2080	RNA-directed RNA polymerase L	tr|A0A7L5MRE4|A0A7L5MRE4_NIPAV RNA-directed RNA polymerase L OS=Nipah virus OX=3052225 GN=L PE=3 SV=1
EEF2K	S2139	RNA-directed RNA polymerase L	tr|A0A7L5MRE4|A0A7L5MRE4_NIPAV RNA-directed RNA polymerase L OS=Nipah virus OX=3052225 GN=L PE=3 SV=1
EEF2K	S41	RNA-directed RNA polymerase L	tr|A0A7L5MRE5|A0A7L5MRE5_NIPAV RNA-directed RNA polymerase L OS=Nipah virus OX=3052225 GN=L PE=3 SV=1
EEF2K	S67	RNA-directed RNA polymerase L	tr|A0A7L5MRE5|A0A7L5MRE5_NIPAV RNA-directed RNA polymerase L OS=Nipah virus OX=3052225 GN=L PE=3 SV=1
EEF2K	S164	RNA-directed RNA polymerase L	tr|A0A7L5MRE5|A0A7L5MRE5_NIPAV RNA-directed RNA polymerase L OS=Nipah virus OX=3052225 GN=L PE=3 SV=1
EEF2K	S615	RNA-directed RNA polymerase L	tr|A0A7L5MRE5|A0A7L5MRE5_NIPAV RNA-directed RNA polymerase L OS=Nipah virus OX=3052225 GN=L PE=3 SV=1
EEF2K	S1067	RNA-directed RNA polymerase L	tr|A0A7L5MRE5|A0A7L5MRE5_NIPAV RNA-directed RNA polymerase L OS=Nipah virus OX=3052225 GN=L PE=3 SV=1
EEF2K	T1291	RNA-directed RNA polymerase L	tr|A0A7L5MRE5|A0A7L5MRE5_NIPAV RNA-directed RNA polymerase L OS=Nipah virus OX=3052225 GN=L PE=3 SV=1
EEF2K	T1502	RNA-directed RNA polymerase L	tr|A0A7L5MRE5|A0A7L5MRE5_NIPAV RNA-directed RNA polymerase L OS=Nipah virus OX=3052225 GN=L PE=3 SV=1
EEF2K	S1549	RNA-directed RNA polymerase L	tr|A0A7L5MRE5|A0A7L5MRE5_NIPAV RNA-directed RNA polymerase L OS=Nipah virus OX=3052225 GN=L PE=3 SV=1
EEF2K	T1610	RNA-directed RNA polymerase L	tr|A0A7L5MRE5|A0A7L5MRE5_NIPAV RNA-directed RNA polymerase L OS=Nipah virus OX=3052225 GN=L PE=3 SV=1
EEF2K	S1803	RNA-directed RNA polymerase L	tr|A0A7L5MRE5|A0A7L5MRE5_NIPAV RNA-directed RNA polymerase L OS=Nipah virus OX=3052225 GN=L PE=3 SV=1
EEF2K	S1835	RNA-directed RNA polymerase L	tr|A0A7L5MRE5|A0A7L5MRE5_NIPAV RNA-directed RNA polymerase L OS=Nipah virus OX=3052225 GN=L PE=3 SV=1
EEF2K	S1855	RNA-directed RNA polymerase L	tr|A0A7L5MRE5|A0A7L5MRE5_NIPAV RNA-directed RNA polymerase L OS=Nipah virus OX=3052225 GN=L PE=3 SV=1
EEF2K	S1860	RNA-directed RNA polymerase L	tr|A0A7L5MRE5|A0A7L5MRE5_NIPAV RNA-directed RNA polymerase L OS=Nipah virus OX=3052225 GN=L PE=3 SV=1
EEF2K	S1884	RNA-directed RNA polymerase L	tr|A0A7L5MRE5|A0A7L5MRE5_NIPAV RNA-directed RNA polymerase L OS=Nipah virus OX=3052225 GN=L PE=3 SV=1
EEF2K	S1894	RNA-directed RNA polymerase L	tr|A0A7L5MRE5|A0A7L5MRE5_NIPAV RNA-directed RNA polymerase L OS=Nipah virus OX=3052225 GN=L PE=3 SV=1
EEF2K	S2059	RNA-directed RNA polymerase L	tr|A0A7L5MRE5|A0A7L5MRE5_NIPAV RNA-directed RNA polymerase L OS=Nipah virus OX=3052225 GN=L PE=3 SV=1
EEF2K	T2080	RNA-directed RNA polymerase L	tr|A0A7L5MRE5|A0A7L5MRE5_NIPAV RNA-directed RNA polymerase L OS=Nipah virus OX=3052225 GN=L PE=3 SV=1
EEF2K	S2139	RNA-directed RNA polymerase L	tr|A0A7L5MRE5|A0A7L5MRE5_NIPAV RNA-directed RNA polymerase L OS=Nipah virus OX=3052225 GN=L PE=3 SV=1
EEF2K	S164	RNA-directed RNA polymerase L	tr|A0A7M4C6B2|A0A7M4C6B2_NIPAV RNA-directed RNA polymerase L OS=Nipah virus OX=3052225 GN=L PE=3 SV=1
EEF2K	S615	RNA-directed RNA polymerase L	tr|A0A7M4C6B2|A0A7M4C6B2_NIPAV RNA-directed RNA polymerase L OS=Nipah virus OX=3052225 GN=L PE=3 SV=1
EEF2K	S1067	RNA-directed RNA polymerase L	tr|A0A7M4C6B2|A0A7M4C6B2_NIPAV RNA-directed RNA polymerase L OS=Nipah virus OX=3052225 GN=L PE=3 SV=1
EEF2K	T1291	RNA-directed RNA polymerase L	tr|A0A7M4C6B2|A0A7M4C6B2_NIPAV RNA-directed RNA polymerase L OS=Nipah virus OX=3052225 GN=L PE=3 SV=1
EEF2K	T1502	RNA-directed RNA polymerase L	tr|A0A7M4C6B2|A0A7M4C6B2_NIPAV RNA-directed RNA polymerase L OS=Nipah virus OX=3052225 GN=L PE=3 SV=1
EEF2K	S1549	RNA-directed RNA polymerase L	tr|A0A7M4C6B2|A0A7M4C6B2_NIPAV RNA-directed RNA polymerase L OS=Nipah virus OX=3052225 GN=L PE=3 SV=1
EEF2K	T1610	RNA-directed RNA polymerase L	tr|A0A7M4C6B2|A0A7M4C6B2_NIPAV RNA-directed RNA polymerase L OS=Nipah virus OX=3052225 GN=L PE=3 SV=1
EEF2K	S1803	RNA-directed RNA polymerase L	tr|A0A7M4C6B2|A0A7M4C6B2_NIPAV RNA-directed RNA polymerase L OS=Nipah virus OX=3052225 GN=L PE=3 SV=1
EEF2K	S1835	RNA-directed RNA polymerase L	tr|A0A7M4C6B2|A0A7M4C6B2_NIPAV RNA-directed RNA polymerase L OS=Nipah virus OX=3052225 GN=L PE=3 SV=1
EEF2K	S1860	RNA-directed RNA polymerase L	tr|A0A7M4C6B2|A0A7M4C6B2_NIPAV RNA-directed RNA polymerase L OS=Nipah virus OX=3052225 GN=L PE=3 SV=1
EEF2K	S1884	RNA-directed RNA polymerase L	tr|A0A7M4C6B2|A0A7M4C6B2_NIPAV RNA-directed RNA polymerase L OS=Nipah virus OX=3052225 GN=L PE=3 SV=1
EEF2K	S1894	RNA-directed RNA polymerase L	tr|A0A7M4C6B2|A0A7M4C6B2_NIPAV RNA-directed RNA polymerase L OS=Nipah virus OX=3052225 GN=L PE=3 SV=1
EEF2K	S2059	RNA-directed RNA polymerase L	tr|A0A7M4C6B2|A0A7M4C6B2_NIPAV RNA-directed RNA polymerase L OS=Nipah virus OX=3052225 GN=L PE=3 SV=1
EEF2K	T2080	RNA-directed RNA polymerase L	tr|A0A7M4C6B2|A0A7M4C6B2_NIPAV RNA-directed RNA polymerase L OS=Nipah virus OX=3052225 GN=L PE=3 SV=1
EEF2K	S2139	RNA-directed RNA polymerase L	tr|A0A7M4C6B2|A0A7M4C6B2_NIPAV RNA-directed RNA polymerase L OS=Nipah virus OX=3052225 GN=L PE=3 SV=1
EEF2K	S41	RNA-directed RNA polymerase L	tr|A0A857UWZ7|A0A857UWZ7_NIPAV RNA-directed RNA polymerase L OS=Nipah virus OX=3052225 GN=L PE=3 SV=1
EEF2K	S67	RNA-directed RNA polymerase L	tr|A0A857UWZ7|A0A857UWZ7_NIPAV RNA-directed RNA polymerase L OS=Nipah virus OX=3052225 GN=L PE=3 SV=1
EEF2K	S164	RNA-directed RNA polymerase L	tr|A0A857UWZ7|A0A857UWZ7_NIPAV RNA-directed RNA polymerase L OS=Nipah virus OX=3052225 GN=L PE=3 SV=1
EEF2K	S615	RNA-directed RNA polymerase L	tr|A0A857UWZ7|A0A857UWZ7_NIPAV RNA-directed RNA polymerase L OS=Nipah virus OX=3052225 GN=L PE=3 SV=1
EEF2K	S1067	RNA-directed RNA polymerase L	tr|A0A857UWZ7|A0A857UWZ7_NIPAV RNA-directed RNA polymerase L OS=Nipah virus OX=3052225 GN=L PE=3 SV=1
EEF2K	T1291	RNA-directed RNA polymerase L	tr|A0A857UWZ7|A0A857UWZ7_NIPAV RNA-directed RNA polymerase L OS=Nipah virus OX=3052225 GN=L PE=3 SV=1
EEF2K	T1502	RNA-directed RNA polymerase L	tr|A0A857UWZ7|A0A857UWZ7_NIPAV RNA-directed RNA polymerase L OS=Nipah virus OX=3052225 GN=L PE=3 SV=1
EEF2K	S1549	RNA-directed RNA polymerase L	tr|A0A857UWZ7|A0A857UWZ7_NIPAV RNA-directed RNA polymerase L OS=Nipah virus OX=3052225 GN=L PE=3 SV=1
EEF2K	T1610	RNA-directed RNA polymerase L	tr|A0A857UWZ7|A0A857UWZ7_NIPAV RNA-directed RNA polymerase L OS=Nipah virus OX=3052225 GN=L PE=3 SV=1
EEF2K	S1803	RNA-directed RNA polymerase L	tr|A0A857UWZ7|A0A857UWZ7_NIPAV RNA-directed RNA polymerase L OS=Nipah virus OX=3052225 GN=L PE=3 SV=1
EEF2K	S1835	RNA-directed RNA polymerase L	tr|A0A857UWZ7|A0A857UWZ7_NIPAV RNA-directed RNA polymerase L OS=Nipah virus OX=3052225 GN=L PE=3 SV=1
EEF2K	S1855	RNA-directed RNA polymerase L	tr|A0A857UWZ7|A0A857UWZ7_NIPAV RNA-directed RNA polymerase L OS=Nipah virus OX=3052225 GN=L PE=3 SV=1
EEF2K	S1860	RNA-directed RNA polymerase L	tr|A0A857UWZ7|A0A857UWZ7_NIPAV RNA-directed RNA polymerase L OS=Nipah virus OX=3052225 GN=L PE=3 SV=1
EEF2K	S1884	RNA-directed RNA polymerase L	tr|A0A857UWZ7|A0A857UWZ7_NIPAV RNA-directed RNA polymerase L OS=Nipah virus OX=3052225 GN=L PE=3 SV=1
EEF2K	S1894	RNA-directed RNA polymerase L	tr|A0A857UWZ7|A0A857UWZ7_NIPAV RNA-directed RNA polymerase L OS=Nipah virus OX=3052225 GN=L PE=3 SV=1
EEF2K	S2059	RNA-directed RNA polymerase L	tr|A0A857UWZ7|A0A857UWZ7_NIPAV RNA-directed RNA polymerase L OS=Nipah virus OX=3052225 GN=L PE=3 SV=1
EEF2K	T2080	RNA-directed RNA polymerase L	tr|A0A857UWZ7|A0A857UWZ7_NIPAV RNA-directed RNA polymerase L OS=Nipah virus OX=3052225 GN=L PE=3 SV=1
EEF2K	S2139	RNA-directed RNA polymerase L	tr|A0A857UWZ7|A0A857UWZ7_NIPAV RNA-directed RNA polymerase L OS=Nipah virus OX=3052225 GN=L PE=3 SV=1
EEF2K	S41	RNA-directed RNA polymerase L	tr|A0A857UXC5|A0A857UXC5_NIPAV RNA-directed RNA polymerase L OS=Nipah virus OX=3052225 GN=L PE=3 SV=1
EEF2K	S67	RNA-directed RNA polymerase L	tr|A0A857UXC5|A0A857UXC5_NIPAV RNA-directed RNA polymerase L OS=Nipah virus OX=3052225 GN=L PE=3 SV=1
EEF2K	S164	RNA-directed RNA polymerase L	tr|A0A857UXC5|A0A857UXC5_NIPAV RNA-directed RNA polymerase L OS=Nipah virus OX=3052225 GN=L PE=3 SV=1
EEF2K	S615	RNA-directed RNA polymerase L	tr|A0A857UXC5|A0A857UXC5_NIPAV RNA-directed RNA polymerase L OS=Nipah virus OX=3052225 GN=L PE=3 SV=1
EEF2K	S1067	RNA-directed RNA polymerase L	tr|A0A857UXC5|A0A857UXC5_NIPAV RNA-directed RNA polymerase L OS=Nipah virus OX=3052225 GN=L PE=3 SV=1
EEF2K	T1291	RNA-directed RNA polymerase L	tr|A0A857UXC5|A0A857UXC5_NIPAV RNA-directed RNA polymerase L OS=Nipah virus OX=3052225 GN=L PE=3 SV=1
EEF2K	T1502	RNA-directed RNA polymerase L	tr|A0A857UXC5|A0A857UXC5_NIPAV RNA-directed RNA polymerase L OS=Nipah virus OX=3052225 GN=L PE=3 SV=1
EEF2K	S1549	RNA-directed RNA polymerase L	tr|A0A857UXC5|A0A857UXC5_NIPAV RNA-directed RNA polymerase L OS=Nipah virus OX=3052225 GN=L PE=3 SV=1
EEF2K	T1610	RNA-directed RNA polymerase L	tr|A0A857UXC5|A0A857UXC5_NIPAV RNA-directed RNA polymerase L OS=Nipah virus OX=3052225 GN=L PE=3 SV=1
EEF2K	S1803	RNA-directed RNA polymerase L	tr|A0A857UXC5|A0A857UXC5_NIPAV RNA-directed RNA polymerase L OS=Nipah virus OX=3052225 GN=L PE=3 SV=1
EEF2K	S1835	RNA-directed RNA polymerase L	tr|A0A857UXC5|A0A857UXC5_NIPAV RNA-directed RNA polymerase L OS=Nipah virus OX=3052225 GN=L PE=3 SV=1
EEF2K	S1855	RNA-directed RNA polymerase L	tr|A0A857UXC5|A0A857UXC5_NIPAV RNA-directed RNA polymerase L OS=Nipah virus OX=3052225 GN=L PE=3 SV=1
EEF2K	S1860	RNA-directed RNA polymerase L	tr|A0A857UXC5|A0A857UXC5_NIPAV RNA-directed RNA polymerase L OS=Nipah virus OX=3052225 GN=L PE=3 SV=1
EEF2K	S1884	RNA-directed RNA polymerase L	tr|A0A857UXC5|A0A857UXC5_NIPAV RNA-directed RNA polymerase L OS=Nipah virus OX=3052225 GN=L PE=3 SV=1
EEF2K	S1894	RNA-directed RNA polymerase L	tr|A0A857UXC5|A0A857UXC5_NIPAV RNA-directed RNA polymerase L OS=Nipah virus OX=3052225 GN=L PE=3 SV=1
EEF2K	S2059	RNA-directed RNA polymerase L	tr|A0A857UXC5|A0A857UXC5_NIPAV RNA-directed RNA polymerase L OS=Nipah virus OX=3052225 GN=L PE=3 SV=1
EEF2K	T2080	RNA-directed RNA polymerase L	tr|A0A857UXC5|A0A857UXC5_NIPAV RNA-directed RNA polymerase L OS=Nipah virus OX=3052225 GN=L PE=3 SV=1
EEF2K	S2139	RNA-directed RNA polymerase L	tr|A0A857UXC5|A0A857UXC5_NIPAV RNA-directed RNA polymerase L OS=Nipah virus OX=3052225 GN=L PE=3 SV=1
EEF2K	S41	RNA-directed RNA polymerase L	tr|A0A857UXD7|A0A857UXD7_NIPAV RNA-directed RNA polymerase L OS=Nipah virus OX=3052225 GN=L PE=3 SV=1
EEF2K	S67	RNA-directed RNA polymerase L	tr|A0A857UXD7|A0A857UXD7_NIPAV RNA-directed RNA polymerase L OS=Nipah virus OX=3052225 GN=L PE=3 SV=1
EEF2K	S164	RNA-directed RNA polymerase L	tr|A0A857UXD7|A0A857UXD7_NIPAV RNA-directed RNA polymerase L OS=Nipah virus OX=3052225 GN=L PE=3 SV=1
EEF2K	S615	RNA-directed RNA polymerase L	tr|A0A857UXD7|A0A857UXD7_NIPAV RNA-directed RNA polymerase L OS=Nipah virus OX=3052225 GN=L PE=3 SV=1
EEF2K	S1067	RNA-directed RNA polymerase L	tr|A0A857UXD7|A0A857UXD7_NIPAV RNA-directed RNA polymerase L OS=Nipah virus OX=3052225 GN=L PE=3 SV=1
EEF2K	T1291	RNA-directed RNA polymerase L	tr|A0A857UXD7|A0A857UXD7_NIPAV RNA-directed RNA polymerase L OS=Nipah virus OX=3052225 GN=L PE=3 SV=1
EEF2K	T1502	RNA-directed RNA polymerase L	tr|A0A857UXD7|A0A857UXD7_NIPAV RNA-directed RNA polymerase L OS=Nipah virus OX=3052225 GN=L PE=3 SV=1
EEF2K	S1549	RNA-directed RNA polymerase L	tr|A0A857UXD7|A0A857UXD7_NIPAV RNA-directed RNA polymerase L OS=Nipah virus OX=3052225 GN=L PE=3 SV=1
EEF2K	T1610	RNA-directed RNA polymerase L	tr|A0A857UXD7|A0A857UXD7_NIPAV RNA-directed RNA polymerase L OS=Nipah virus OX=3052225 GN=L PE=3 SV=1
EEF2K	S1803	RNA-directed RNA polymerase L	tr|A0A857UXD7|A0A857UXD7_NIPAV RNA-directed RNA polymerase L OS=Nipah virus OX=3052225 GN=L PE=3 SV=1
EEF2K	S1835	RNA-directed RNA polymerase L	tr|A0A857UXD7|A0A857UXD7_NIPAV RNA-directed RNA polymerase L OS=Nipah virus OX=3052225 GN=L PE=3 SV=1
EEF2K	S1855	RNA-directed RNA polymerase L	tr|A0A857UXD7|A0A857UXD7_NIPAV RNA-directed RNA polymerase L OS=Nipah virus OX=3052225 GN=L PE=3 SV=1
EEF2K	S1860	RNA-directed RNA polymerase L	tr|A0A857UXD7|A0A857UXD7_NIPAV RNA-directed RNA polymerase L OS=Nipah virus OX=3052225 GN=L PE=3 SV=1
EEF2K	S1884	RNA-directed RNA polymerase L	tr|A0A857UXD7|A0A857UXD7_NIPAV RNA-directed RNA polymerase L OS=Nipah virus OX=3052225 GN=L PE=3 SV=1
EEF2K	S1894	RNA-directed RNA polymerase L	tr|A0A857UXD7|A0A857UXD7_NIPAV RNA-directed RNA polymerase L OS=Nipah virus OX=3052225 GN=L PE=3 SV=1
EEF2K	S2059	RNA-directed RNA polymerase L	tr|A0A857UXD7|A0A857UXD7_NIPAV RNA-directed RNA polymerase L OS=Nipah virus OX=3052225 GN=L PE=3 SV=1
EEF2K	T2080	RNA-directed RNA polymerase L	tr|A0A857UXD7|A0A857UXD7_NIPAV RNA-directed RNA polymerase L OS=Nipah virus OX=3052225 GN=L PE=3 SV=1
EEF2K	S2139	RNA-directed RNA polymerase L	tr|A0A857UXD7|A0A857UXD7_NIPAV RNA-directed RNA polymerase L OS=Nipah virus OX=3052225 GN=L PE=3 SV=1
EEF2K	S41	RNA-directed RNA polymerase L	tr|A0A857UXG4|A0A857UXG4_NIPAV RNA-directed RNA polymerase L OS=Nipah virus OX=3052225 GN=L PE=3 SV=1
EEF2K	S67	RNA-directed RNA polymerase L	tr|A0A857UXG4|A0A857UXG4_NIPAV RNA-directed RNA polymerase L OS=Nipah virus OX=3052225 GN=L PE=3 SV=1
EEF2K	S164	RNA-directed RNA polymerase L	tr|A0A857UXG4|A0A857UXG4_NIPAV RNA-directed RNA polymerase L OS=Nipah virus OX=3052225 GN=L PE=3 SV=1
EEF2K	S615	RNA-directed RNA polymerase L	tr|A0A857UXG4|A0A857UXG4_NIPAV RNA-directed RNA polymerase L OS=Nipah virus OX=3052225 GN=L PE=3 SV=1
EEF2K	S1067	RNA-directed RNA polymerase L	tr|A0A857UXG4|A0A857UXG4_NIPAV RNA-directed RNA polymerase L OS=Nipah virus OX=3052225 GN=L PE=3 SV=1
EEF2K	T1291	RNA-directed RNA polymerase L	tr|A0A857UXG4|A0A857UXG4_NIPAV RNA-directed RNA polymerase L OS=Nipah virus OX=3052225 GN=L PE=3 SV=1
EEF2K	T1502	RNA-directed RNA polymerase L	tr|A0A857UXG4|A0A857UXG4_NIPAV RNA-directed RNA polymerase L OS=Nipah virus OX=3052225 GN=L PE=3 SV=1
EEF2K	S1549	RNA-directed RNA polymerase L	tr|A0A857UXG4|A0A857UXG4_NIPAV RNA-directed RNA polymerase L OS=Nipah virus OX=3052225 GN=L PE=3 SV=1
EEF2K	T1610	RNA-directed RNA polymerase L	tr|A0A857UXG4|A0A857UXG4_NIPAV RNA-directed RNA polymerase L OS=Nipah virus OX=3052225 GN=L PE=3 SV=1
EEF2K	S1803	RNA-directed RNA polymerase L	tr|A0A857UXG4|A0A857UXG4_NIPAV RNA-directed RNA polymerase L OS=Nipah virus OX=3052225 GN=L PE=3 SV=1
EEF2K	S1835	RNA-directed RNA polymerase L	tr|A0A857UXG4|A0A857UXG4_NIPAV RNA-directed RNA polymerase L OS=Nipah virus OX=3052225 GN=L PE=3 SV=1
EEF2K	S1855	RNA-directed RNA polymerase L	tr|A0A857UXG4|A0A857UXG4_NIPAV RNA-directed RNA polymerase L OS=Nipah virus OX=3052225 GN=L PE=3 SV=1
EEF2K	S1860	RNA-directed RNA polymerase L	tr|A0A857UXG4|A0A857UXG4_NIPAV RNA-directed RNA polymerase L OS=Nipah virus OX=3052225 GN=L PE=3 SV=1
EEF2K	S1884	RNA-directed RNA polymerase L	tr|A0A857UXG4|A0A857UXG4_NIPAV RNA-directed RNA polymerase L OS=Nipah virus OX=3052225 GN=L PE=3 SV=1
EEF2K	S1894	RNA-directed RNA polymerase L	tr|A0A857UXG4|A0A857UXG4_NIPAV RNA-directed RNA polymerase L OS=Nipah virus OX=3052225 GN=L PE=3 SV=1
EEF2K	S2059	RNA-directed RNA polymerase L	tr|A0A857UXG4|A0A857UXG4_NIPAV RNA-directed RNA polymerase L OS=Nipah virus OX=3052225 GN=L PE=3 SV=1
EEF2K	T2080	RNA-directed RNA polymerase L	tr|A0A857UXG4|A0A857UXG4_NIPAV RNA-directed RNA polymerase L OS=Nipah virus OX=3052225 GN=L PE=3 SV=1
EEF2K	S2139	RNA-directed RNA polymerase L	tr|A0A857UXG4|A0A857UXG4_NIPAV RNA-directed RNA polymerase L OS=Nipah virus OX=3052225 GN=L PE=3 SV=1
EEF2K	S41	RNA-directed RNA polymerase L	tr|A0A857UXK6|A0A857UXK6_NIPAV RNA-directed RNA polymerase L OS=Nipah virus OX=3052225 GN=L PE=3 SV=1
EEF2K	S67	RNA-directed RNA polymerase L	tr|A0A857UXK6|A0A857UXK6_NIPAV RNA-directed RNA polymerase L OS=Nipah virus OX=3052225 GN=L PE=3 SV=1
EEF2K	S164	RNA-directed RNA polymerase L	tr|A0A857UXK6|A0A857UXK6_NIPAV RNA-directed RNA polymerase L OS=Nipah virus OX=3052225 GN=L PE=3 SV=1
EEF2K	S615	RNA-directed RNA polymerase L	tr|A0A857UXK6|A0A857UXK6_NIPAV RNA-directed RNA polymerase L OS=Nipah virus OX=3052225 GN=L PE=3 SV=1
EEF2K	S1067	RNA-directed RNA polymerase L	tr|A0A857UXK6|A0A857UXK6_NIPAV RNA-directed RNA polymerase L OS=Nipah virus OX=3052225 GN=L PE=3 SV=1
EEF2K	T1291	RNA-directed RNA polymerase L	tr|A0A857UXK6|A0A857UXK6_NIPAV RNA-directed RNA polymerase L OS=Nipah virus OX=3052225 GN=L PE=3 SV=1
EEF2K	T1502	RNA-directed RNA polymerase L	tr|A0A857UXK6|A0A857UXK6_NIPAV RNA-directed RNA polymerase L OS=Nipah virus OX=3052225 GN=L PE=3 SV=1
EEF2K	S1549	RNA-directed RNA polymerase L	tr|A0A857UXK6|A0A857UXK6_NIPAV RNA-directed RNA polymerase L OS=Nipah virus OX=3052225 GN=L PE=3 SV=1
EEF2K	T1610	RNA-directed RNA polymerase L	tr|A0A857UXK6|A0A857UXK6_NIPAV RNA-directed RNA polymerase L OS=Nipah virus OX=3052225 GN=L PE=3 SV=1
EEF2K	S1803	RNA-directed RNA polymerase L	tr|A0A857UXK6|A0A857UXK6_NIPAV RNA-directed RNA polymerase L OS=Nipah virus OX=3052225 GN=L PE=3 SV=1
EEF2K	S1835	RNA-directed RNA polymerase L	tr|A0A857UXK6|A0A857UXK6_NIPAV RNA-directed RNA polymerase L OS=Nipah virus OX=3052225 GN=L PE=3 SV=1
EEF2K	S1855	RNA-directed RNA polymerase L	tr|A0A857UXK6|A0A857UXK6_NIPAV RNA-directed RNA polymerase L OS=Nipah virus OX=3052225 GN=L PE=3 SV=1
EEF2K	S1860	RNA-directed RNA polymerase L	tr|A0A857UXK6|A0A857UXK6_NIPAV RNA-directed RNA polymerase L OS=Nipah virus OX=3052225 GN=L PE=3 SV=1
EEF2K	S1884	RNA-directed RNA polymerase L	tr|A0A857UXK6|A0A857UXK6_NIPAV RNA-directed RNA polymerase L OS=Nipah virus OX=3052225 GN=L PE=3 SV=1
EEF2K	S1894	RNA-directed RNA polymerase L	tr|A0A857UXK6|A0A857UXK6_NIPAV RNA-directed RNA polymerase L OS=Nipah virus OX=3052225 GN=L PE=3 SV=1
EEF2K	S2059	RNA-directed RNA polymerase L	tr|A0A857UXK6|A0A857UXK6_NIPAV RNA-directed RNA polymerase L OS=Nipah virus OX=3052225 GN=L PE=3 SV=1
EEF2K	T2080	RNA-directed RNA polymerase L	tr|A0A857UXK6|A0A857UXK6_NIPAV RNA-directed RNA polymerase L OS=Nipah virus OX=3052225 GN=L PE=3 SV=1
EEF2K	S2139	RNA-directed RNA polymerase L	tr|A0A857UXK6|A0A857UXK6_NIPAV RNA-directed RNA polymerase L OS=Nipah virus OX=3052225 GN=L PE=3 SV=1
EEF2K	S41	RNA-directed RNA polymerase L	tr|A0A857UXK9|A0A857UXK9_NIPAV RNA-directed RNA polymerase L OS=Nipah virus OX=3052225 GN=L PE=3 SV=1
EEF2K	S67	RNA-directed RNA polymerase L	tr|A0A857UXK9|A0A857UXK9_NIPAV RNA-directed RNA polymerase L OS=Nipah virus OX=3052225 GN=L PE=3 SV=1
EEF2K	S164	RNA-directed RNA polymerase L	tr|A0A857UXK9|A0A857UXK9_NIPAV RNA-directed RNA polymerase L OS=Nipah virus OX=3052225 GN=L PE=3 SV=1
EEF2K	S615	RNA-directed RNA polymerase L	tr|A0A857UXK9|A0A857UXK9_NIPAV RNA-directed RNA polymerase L OS=Nipah virus OX=3052225 GN=L PE=3 SV=1
EEF2K	S1067	RNA-directed RNA polymerase L	tr|A0A857UXK9|A0A857UXK9_NIPAV RNA-directed RNA polymerase L OS=Nipah virus OX=3052225 GN=L PE=3 SV=1
EEF2K	T1291	RNA-directed RNA polymerase L	tr|A0A857UXK9|A0A857UXK9_NIPAV RNA-directed RNA polymerase L OS=Nipah virus OX=3052225 GN=L PE=3 SV=1
EEF2K	T1502	RNA-directed RNA polymerase L	tr|A0A857UXK9|A0A857UXK9_NIPAV RNA-directed RNA polymerase L OS=Nipah virus OX=3052225 GN=L PE=3 SV=1
EEF2K	S1549	RNA-directed RNA polymerase L	tr|A0A857UXK9|A0A857UXK9_NIPAV RNA-directed RNA polymerase L OS=Nipah virus OX=3052225 GN=L PE=3 SV=1
EEF2K	T1610	RNA-directed RNA polymerase L	tr|A0A857UXK9|A0A857UXK9_NIPAV RNA-directed RNA polymerase L OS=Nipah virus OX=3052225 GN=L PE=3 SV=1
EEF2K	S1803	RNA-directed RNA polymerase L	tr|A0A857UXK9|A0A857UXK9_NIPAV RNA-directed RNA polymerase L OS=Nipah virus OX=3052225 GN=L PE=3 SV=1
EEF2K	S1835	RNA-directed RNA polymerase L	tr|A0A857UXK9|A0A857UXK9_NIPAV RNA-directed RNA polymerase L OS=Nipah virus OX=3052225 GN=L PE=3 SV=1
EEF2K	S1855	RNA-directed RNA polymerase L	tr|A0A857UXK9|A0A857UXK9_NIPAV RNA-directed RNA polymerase L OS=Nipah virus OX=3052225 GN=L PE=3 SV=1
EEF2K	S1860	RNA-directed RNA polymerase L	tr|A0A857UXK9|A0A857UXK9_NIPAV RNA-directed RNA polymerase L OS=Nipah virus OX=3052225 GN=L PE=3 SV=1
EEF2K	S1884	RNA-directed RNA polymerase L	tr|A0A857UXK9|A0A857UXK9_NIPAV RNA-directed RNA polymerase L OS=Nipah virus OX=3052225 GN=L PE=3 SV=1
EEF2K	S1894	RNA-directed RNA polymerase L	tr|A0A857UXK9|A0A857UXK9_NIPAV RNA-directed RNA polymerase L OS=Nipah virus OX=3052225 GN=L PE=3 SV=1
EEF2K	S2059	RNA-directed RNA polymerase L	tr|A0A857UXK9|A0A857UXK9_NIPAV RNA-directed RNA polymerase L OS=Nipah virus OX=3052225 GN=L PE=3 SV=1
EEF2K	T2080	RNA-directed RNA polymerase L	tr|A0A857UXK9|A0A857UXK9_NIPAV RNA-directed RNA polymerase L OS=Nipah virus OX=3052225 GN=L PE=3 SV=1
EEF2K	S2139	RNA-directed RNA polymerase L	tr|A0A857UXK9|A0A857UXK9_NIPAV RNA-directed RNA polymerase L OS=Nipah virus OX=3052225 GN=L PE=3 SV=1
EEF2K	S41	RNA-directed RNA polymerase L	tr|A0A857UXM1|A0A857UXM1_NIPAV RNA-directed RNA polymerase L OS=Nipah virus OX=3052225 GN=L PE=3 SV=1
EEF2K	S67	RNA-directed RNA polymerase L	tr|A0A857UXM1|A0A857UXM1_NIPAV RNA-directed RNA polymerase L OS=Nipah virus OX=3052225 GN=L PE=3 SV=1
EEF2K	S164	RNA-directed RNA polymerase L	tr|A0A857UXM1|A0A857UXM1_NIPAV RNA-directed RNA polymerase L OS=Nipah virus OX=3052225 GN=L PE=3 SV=1
EEF2K	S615	RNA-directed RNA polymerase L	tr|A0A857UXM1|A0A857UXM1_NIPAV RNA-directed RNA polymerase L OS=Nipah virus OX=3052225 GN=L PE=3 SV=1
EEF2K	S1067	RNA-directed RNA polymerase L	tr|A0A857UXM1|A0A857UXM1_NIPAV RNA-directed RNA polymerase L OS=Nipah virus OX=3052225 GN=L PE=3 SV=1
EEF2K	T1291	RNA-directed RNA polymerase L	tr|A0A857UXM1|A0A857UXM1_NIPAV RNA-directed RNA polymerase L OS=Nipah virus OX=3052225 GN=L PE=3 SV=1
EEF2K	T1502	RNA-directed RNA polymerase L	tr|A0A857UXM1|A0A857UXM1_NIPAV RNA-directed RNA polymerase L OS=Nipah virus OX=3052225 GN=L PE=3 SV=1
EEF2K	S1549	RNA-directed RNA polymerase L	tr|A0A857UXM1|A0A857UXM1_NIPAV RNA-directed RNA polymerase L OS=Nipah virus OX=3052225 GN=L PE=3 SV=1
EEF2K	T1610	RNA-directed RNA polymerase L	tr|A0A857UXM1|A0A857UXM1_NIPAV RNA-directed RNA polymerase L OS=Nipah virus OX=3052225 GN=L PE=3 SV=1
EEF2K	S1803	RNA-directed RNA polymerase L	tr|A0A857UXM1|A0A857UXM1_NIPAV RNA-directed RNA polymerase L OS=Nipah virus OX=3052225 GN=L PE=3 SV=1
EEF2K	S1835	RNA-directed RNA polymerase L	tr|A0A857UXM1|A0A857UXM1_NIPAV RNA-directed RNA polymerase L OS=Nipah virus OX=3052225 GN=L PE=3 SV=1
EEF2K	S1855	RNA-directed RNA polymerase L	tr|A0A857UXM1|A0A857UXM1_NIPAV RNA-directed RNA polymerase L OS=Nipah virus OX=3052225 GN=L PE=3 SV=1
EEF2K	S1860	RNA-directed RNA polymerase L	tr|A0A857UXM1|A0A857UXM1_NIPAV RNA-directed RNA polymerase L OS=Nipah virus OX=3052225 GN=L PE=3 SV=1
EEF2K	S1884	RNA-directed RNA polymerase L	tr|A0A857UXM1|A0A857UXM1_NIPAV RNA-directed RNA polymerase L OS=Nipah virus OX=3052225 GN=L PE=3 SV=1
EEF2K	S1894	RNA-directed RNA polymerase L	tr|A0A857UXM1|A0A857UXM1_NIPAV RNA-directed RNA polymerase L OS=Nipah virus OX=3052225 GN=L PE=3 SV=1
EEF2K	S2059	RNA-directed RNA polymerase L	tr|A0A857UXM1|A0A857UXM1_NIPAV RNA-directed RNA polymerase L OS=Nipah virus OX=3052225 GN=L PE=3 SV=1
EEF2K	T2080	RNA-directed RNA polymerase L	tr|A0A857UXM1|A0A857UXM1_NIPAV RNA-directed RNA polymerase L OS=Nipah virus OX=3052225 GN=L PE=3 SV=1
EEF2K	S2139	RNA-directed RNA polymerase L	tr|A0A857UXM1|A0A857UXM1_NIPAV RNA-directed RNA polymerase L OS=Nipah virus OX=3052225 GN=L PE=3 SV=1
EEF2K	S41	RNA-directed RNA polymerase L	tr|A0A857UXN8|A0A857UXN8_NIPAV RNA-directed RNA polymerase L OS=Nipah virus OX=3052225 GN=L PE=3 SV=1
EEF2K	S67	RNA-directed RNA polymerase L	tr|A0A857UXN8|A0A857UXN8_NIPAV RNA-directed RNA polymerase L OS=Nipah virus OX=3052225 GN=L PE=3 SV=1
EEF2K	S164	RNA-directed RNA polymerase L	tr|A0A857UXN8|A0A857UXN8_NIPAV RNA-directed RNA polymerase L OS=Nipah virus OX=3052225 GN=L PE=3 SV=1
EEF2K	S615	RNA-directed RNA polymerase L	tr|A0A857UXN8|A0A857UXN8_NIPAV RNA-directed RNA polymerase L OS=Nipah virus OX=3052225 GN=L PE=3 SV=1
EEF2K	S1067	RNA-directed RNA polymerase L	tr|A0A857UXN8|A0A857UXN8_NIPAV RNA-directed RNA polymerase L OS=Nipah virus OX=3052225 GN=L PE=3 SV=1
EEF2K	T1291	RNA-directed RNA polymerase L	tr|A0A857UXN8|A0A857UXN8_NIPAV RNA-directed RNA polymerase L OS=Nipah virus OX=3052225 GN=L PE=3 SV=1
EEF2K	T1502	RNA-directed RNA polymerase L	tr|A0A857UXN8|A0A857UXN8_NIPAV RNA-directed RNA polymerase L OS=Nipah virus OX=3052225 GN=L PE=3 SV=1
EEF2K	S1549	RNA-directed RNA polymerase L	tr|A0A857UXN8|A0A857UXN8_NIPAV RNA-directed RNA polymerase L OS=Nipah virus OX=3052225 GN=L PE=3 SV=1
EEF2K	T1610	RNA-directed RNA polymerase L	tr|A0A857UXN8|A0A857UXN8_NIPAV RNA-directed RNA polymerase L OS=Nipah virus OX=3052225 GN=L PE=3 SV=1
EEF2K	S1803	RNA-directed RNA polymerase L	tr|A0A857UXN8|A0A857UXN8_NIPAV RNA-directed RNA polymerase L OS=Nipah virus OX=3052225 GN=L PE=3 SV=1
EEF2K	S1835	RNA-directed RNA polymerase L	tr|A0A857UXN8|A0A857UXN8_NIPAV RNA-directed RNA polymerase L OS=Nipah virus OX=3052225 GN=L PE=3 SV=1
EEF2K	S1855	RNA-directed RNA polymerase L	tr|A0A857UXN8|A0A857UXN8_NIPAV RNA-directed RNA polymerase L OS=Nipah virus OX=3052225 GN=L PE=3 SV=1
EEF2K	S1860	RNA-directed RNA polymerase L	tr|A0A857UXN8|A0A857UXN8_NIPAV RNA-directed RNA polymerase L OS=Nipah virus OX=3052225 GN=L PE=3 SV=1
EEF2K	S1884	RNA-directed RNA polymerase L	tr|A0A857UXN8|A0A857UXN8_NIPAV RNA-directed RNA polymerase L OS=Nipah virus OX=3052225 GN=L PE=3 SV=1
EEF2K	S1894	RNA-directed RNA polymerase L	tr|A0A857UXN8|A0A857UXN8_NIPAV RNA-directed RNA polymerase L OS=Nipah virus OX=3052225 GN=L PE=3 SV=1
EEF2K	S2059	RNA-directed RNA polymerase L	tr|A0A857UXN8|A0A857UXN8_NIPAV RNA-directed RNA polymerase L OS=Nipah virus OX=3052225 GN=L PE=3 SV=1
EEF2K	T2080	RNA-directed RNA polymerase L	tr|A0A857UXN8|A0A857UXN8_NIPAV RNA-directed RNA polymerase L OS=Nipah virus OX=3052225 GN=L PE=3 SV=1
EEF2K	S2139	RNA-directed RNA polymerase L	tr|A0A857UXN8|A0A857UXN8_NIPAV RNA-directed RNA polymerase L OS=Nipah virus OX=3052225 GN=L PE=3 SV=1
EEF2K	S41	RNA-directed RNA polymerase L	tr|A0A857UXP5|A0A857UXP5_NIPAV RNA-directed RNA polymerase L OS=Nipah virus OX=3052225 GN=L PE=3 SV=1
EEF2K	S67	RNA-directed RNA polymerase L	tr|A0A857UXP5|A0A857UXP5_NIPAV RNA-directed RNA polymerase L OS=Nipah virus OX=3052225 GN=L PE=3 SV=1
EEF2K	S164	RNA-directed RNA polymerase L	tr|A0A857UXP5|A0A857UXP5_NIPAV RNA-directed RNA polymerase L OS=Nipah virus OX=3052225 GN=L PE=3 SV=1
EEF2K	S615	RNA-directed RNA polymerase L	tr|A0A857UXP5|A0A857UXP5_NIPAV RNA-directed RNA polymerase L OS=Nipah virus OX=3052225 GN=L PE=3 SV=1
EEF2K	S1067	RNA-directed RNA polymerase L	tr|A0A857UXP5|A0A857UXP5_NIPAV RNA-directed RNA polymerase L OS=Nipah virus OX=3052225 GN=L PE=3 SV=1
EEF2K	T1291	RNA-directed RNA polymerase L	tr|A0A857UXP5|A0A857UXP5_NIPAV RNA-directed RNA polymerase L OS=Nipah virus OX=3052225 GN=L PE=3 SV=1
EEF2K	T1502	RNA-directed RNA polymerase L	tr|A0A857UXP5|A0A857UXP5_NIPAV RNA-directed RNA polymerase L OS=Nipah virus OX=3052225 GN=L PE=3 SV=1
EEF2K	S1549	RNA-directed RNA polymerase L	tr|A0A857UXP5|A0A857UXP5_NIPAV RNA-directed RNA polymerase L OS=Nipah virus OX=3052225 GN=L PE=3 SV=1
EEF2K	T1610	RNA-directed RNA polymerase L	tr|A0A857UXP5|A0A857UXP5_NIPAV RNA-directed RNA polymerase L OS=Nipah virus OX=3052225 GN=L PE=3 SV=1
EEF2K	S1803	RNA-directed RNA polymerase L	tr|A0A857UXP5|A0A857UXP5_NIPAV RNA-directed RNA polymerase L OS=Nipah virus OX=3052225 GN=L PE=3 SV=1
EEF2K	S1835	RNA-directed RNA polymerase L	tr|A0A857UXP5|A0A857UXP5_NIPAV RNA-directed RNA polymerase L OS=Nipah virus OX=3052225 GN=L PE=3 SV=1
EEF2K	S1855	RNA-directed RNA polymerase L	tr|A0A857UXP5|A0A857UXP5_NIPAV RNA-directed RNA polymerase L OS=Nipah virus OX=3052225 GN=L PE=3 SV=1
EEF2K	S1860	RNA-directed RNA polymerase L	tr|A0A857UXP5|A0A857UXP5_NIPAV RNA-directed RNA polymerase L OS=Nipah virus OX=3052225 GN=L PE=3 SV=1
EEF2K	S1884	RNA-directed RNA polymerase L	tr|A0A857UXP5|A0A857UXP5_NIPAV RNA-directed RNA polymerase L OS=Nipah virus OX=3052225 GN=L PE=3 SV=1
EEF2K	S1894	RNA-directed RNA polymerase L	tr|A0A857UXP5|A0A857UXP5_NIPAV RNA-directed RNA polymerase L OS=Nipah virus OX=3052225 GN=L PE=3 SV=1
EEF2K	S2059	RNA-directed RNA polymerase L	tr|A0A857UXP5|A0A857UXP5_NIPAV RNA-directed RNA polymerase L OS=Nipah virus OX=3052225 GN=L PE=3 SV=1
EEF2K	T2080	RNA-directed RNA polymerase L	tr|A0A857UXP5|A0A857UXP5_NIPAV RNA-directed RNA polymerase L OS=Nipah virus OX=3052225 GN=L PE=3 SV=1
EEF2K	S2139	RNA-directed RNA polymerase L	tr|A0A857UXP5|A0A857UXP5_NIPAV RNA-directed RNA polymerase L OS=Nipah virus OX=3052225 GN=L PE=3 SV=1
EEF2K	S41	RNA-directed RNA polymerase L	tr|A0A857UXT7|A0A857UXT7_NIPAV RNA-directed RNA polymerase L OS=Nipah virus OX=3052225 GN=L PE=3 SV=1
EEF2K	S67	RNA-directed RNA polymerase L	tr|A0A857UXT7|A0A857UXT7_NIPAV RNA-directed RNA polymerase L OS=Nipah virus OX=3052225 GN=L PE=3 SV=1
EEF2K	S164	RNA-directed RNA polymerase L	tr|A0A857UXT7|A0A857UXT7_NIPAV RNA-directed RNA polymerase L OS=Nipah virus OX=3052225 GN=L PE=3 SV=1
EEF2K	S615	RNA-directed RNA polymerase L	tr|A0A857UXT7|A0A857UXT7_NIPAV RNA-directed RNA polymerase L OS=Nipah virus OX=3052225 GN=L PE=3 SV=1
EEF2K	S1067	RNA-directed RNA polymerase L	tr|A0A857UXT7|A0A857UXT7_NIPAV RNA-directed RNA polymerase L OS=Nipah virus OX=3052225 GN=L PE=3 SV=1
EEF2K	T1291	RNA-directed RNA polymerase L	tr|A0A857UXT7|A0A857UXT7_NIPAV RNA-directed RNA polymerase L OS=Nipah virus OX=3052225 GN=L PE=3 SV=1
EEF2K	T1502	RNA-directed RNA polymerase L	tr|A0A857UXT7|A0A857UXT7_NIPAV RNA-directed RNA polymerase L OS=Nipah virus OX=3052225 GN=L PE=3 SV=1
EEF2K	S1549	RNA-directed RNA polymerase L	tr|A0A857UXT7|A0A857UXT7_NIPAV RNA-directed RNA polymerase L OS=Nipah virus OX=3052225 GN=L PE=3 SV=1
EEF2K	T1610	RNA-directed RNA polymerase L	tr|A0A857UXT7|A0A857UXT7_NIPAV RNA-directed RNA polymerase L OS=Nipah virus OX=3052225 GN=L PE=3 SV=1
EEF2K	S1803	RNA-directed RNA polymerase L	tr|A0A857UXT7|A0A857UXT7_NIPAV RNA-directed RNA polymerase L OS=Nipah virus OX=3052225 GN=L PE=3 SV=1
EEF2K	S1835	RNA-directed RNA polymerase L	tr|A0A857UXT7|A0A857UXT7_NIPAV RNA-directed RNA polymerase L OS=Nipah virus OX=3052225 GN=L PE=3 SV=1
EEF2K	S1855	RNA-directed RNA polymerase L	tr|A0A857UXT7|A0A857UXT7_NIPAV RNA-directed RNA polymerase L OS=Nipah virus OX=3052225 GN=L PE=3 SV=1
EEF2K	S1860	RNA-directed RNA polymerase L	tr|A0A857UXT7|A0A857UXT7_NIPAV RNA-directed RNA polymerase L OS=Nipah virus OX=3052225 GN=L PE=3 SV=1
EEF2K	S1884	RNA-directed RNA polymerase L	tr|A0A857UXT7|A0A857UXT7_NIPAV RNA-directed RNA polymerase L OS=Nipah virus OX=3052225 GN=L PE=3 SV=1
EEF2K	S1894	RNA-directed RNA polymerase L	tr|A0A857UXT7|A0A857UXT7_NIPAV RNA-directed RNA polymerase L OS=Nipah virus OX=3052225 GN=L PE=3 SV=1
EEF2K	S2059	RNA-directed RNA polymerase L	tr|A0A857UXT7|A0A857UXT7_NIPAV RNA-directed RNA polymerase L OS=Nipah virus OX=3052225 GN=L PE=3 SV=1
EEF2K	T2080	RNA-directed RNA polymerase L	tr|A0A857UXT7|A0A857UXT7_NIPAV RNA-directed RNA polymerase L OS=Nipah virus OX=3052225 GN=L PE=3 SV=1
EEF2K	S2139	RNA-directed RNA polymerase L	tr|A0A857UXT7|A0A857UXT7_NIPAV RNA-directed RNA polymerase L OS=Nipah virus OX=3052225 GN=L PE=3 SV=1
EEF2K	S41	RNA-directed RNA polymerase L	tr|A0A857UXU3|A0A857UXU3_NIPAV RNA-directed RNA polymerase L OS=Nipah virus OX=3052225 GN=L PE=3 SV=1
EEF2K	S67	RNA-directed RNA polymerase L	tr|A0A857UXU3|A0A857UXU3_NIPAV RNA-directed RNA polymerase L OS=Nipah virus OX=3052225 GN=L PE=3 SV=1
EEF2K	S164	RNA-directed RNA polymerase L	tr|A0A857UXU3|A0A857UXU3_NIPAV RNA-directed RNA polymerase L OS=Nipah virus OX=3052225 GN=L PE=3 SV=1
EEF2K	S615	RNA-directed RNA polymerase L	tr|A0A857UXU3|A0A857UXU3_NIPAV RNA-directed RNA polymerase L OS=Nipah virus OX=3052225 GN=L PE=3 SV=1
EEF2K	S1067	RNA-directed RNA polymerase L	tr|A0A857UXU3|A0A857UXU3_NIPAV RNA-directed RNA polymerase L OS=Nipah virus OX=3052225 GN=L PE=3 SV=1
EEF2K	T1291	RNA-directed RNA polymerase L	tr|A0A857UXU3|A0A857UXU3_NIPAV RNA-directed RNA polymerase L OS=Nipah virus OX=3052225 GN=L PE=3 SV=1
EEF2K	T1502	RNA-directed RNA polymerase L	tr|A0A857UXU3|A0A857UXU3_NIPAV RNA-directed RNA polymerase L OS=Nipah virus OX=3052225 GN=L PE=3 SV=1
EEF2K	S1549	RNA-directed RNA polymerase L	tr|A0A857UXU3|A0A857UXU3_NIPAV RNA-directed RNA polymerase L OS=Nipah virus OX=3052225 GN=L PE=3 SV=1
EEF2K	T1610	RNA-directed RNA polymerase L	tr|A0A857UXU3|A0A857UXU3_NIPAV RNA-directed RNA polymerase L OS=Nipah virus OX=3052225 GN=L PE=3 SV=1
EEF2K	S1803	RNA-directed RNA polymerase L	tr|A0A857UXU3|A0A857UXU3_NIPAV RNA-directed RNA polymerase L OS=Nipah virus OX=3052225 GN=L PE=3 SV=1
EEF2K	S1835	RNA-directed RNA polymerase L	tr|A0A857UXU3|A0A857UXU3_NIPAV RNA-directed RNA polymerase L OS=Nipah virus OX=3052225 GN=L PE=3 SV=1
EEF2K	S1855	RNA-directed RNA polymerase L	tr|A0A857UXU3|A0A857UXU3_NIPAV RNA-directed RNA polymerase L OS=Nipah virus OX=3052225 GN=L PE=3 SV=1
EEF2K	S1860	RNA-directed RNA polymerase L	tr|A0A857UXU3|A0A857UXU3_NIPAV RNA-directed RNA polymerase L OS=Nipah virus OX=3052225 GN=L PE=3 SV=1
EEF2K	S1884	RNA-directed RNA polymerase L	tr|A0A857UXU3|A0A857UXU3_NIPAV RNA-directed RNA polymerase L OS=Nipah virus OX=3052225 GN=L PE=3 SV=1
EEF2K	S1894	RNA-directed RNA polymerase L	tr|A0A857UXU3|A0A857UXU3_NIPAV RNA-directed RNA polymerase L OS=Nipah virus OX=3052225 GN=L PE=3 SV=1
EEF2K	S2059	RNA-directed RNA polymerase L	tr|A0A857UXU3|A0A857UXU3_NIPAV RNA-directed RNA polymerase L OS=Nipah virus OX=3052225 GN=L PE=3 SV=1
EEF2K	T2080	RNA-directed RNA polymerase L	tr|A0A857UXU3|A0A857UXU3_NIPAV RNA-directed RNA polymerase L OS=Nipah virus OX=3052225 GN=L PE=3 SV=1
EEF2K	S2139	RNA-directed RNA polymerase L	tr|A0A857UXU3|A0A857UXU3_NIPAV RNA-directed RNA polymerase L OS=Nipah virus OX=3052225 GN=L PE=3 SV=1
EEF2K	S41	RNA-directed RNA polymerase L	tr|A0A857UY46|A0A857UY46_NIPAV RNA-directed RNA polymerase L OS=Nipah virus OX=3052225 GN=L PE=3 SV=1
EEF2K	S67	RNA-directed RNA polymerase L	tr|A0A857UY46|A0A857UY46_NIPAV RNA-directed RNA polymerase L OS=Nipah virus OX=3052225 GN=L PE=3 SV=1
EEF2K	S164	RNA-directed RNA polymerase L	tr|A0A857UY46|A0A857UY46_NIPAV RNA-directed RNA polymerase L OS=Nipah virus OX=3052225 GN=L PE=3 SV=1
EEF2K	S615	RNA-directed RNA polymerase L	tr|A0A857UY46|A0A857UY46_NIPAV RNA-directed RNA polymerase L OS=Nipah virus OX=3052225 GN=L PE=3 SV=1
EEF2K	S1067	RNA-directed RNA polymerase L	tr|A0A857UY46|A0A857UY46_NIPAV RNA-directed RNA polymerase L OS=Nipah virus OX=3052225 GN=L PE=3 SV=1
EEF2K	T1291	RNA-directed RNA polymerase L	tr|A0A857UY46|A0A857UY46_NIPAV RNA-directed RNA polymerase L OS=Nipah virus OX=3052225 GN=L PE=3 SV=1
EEF2K	T1502	RNA-directed RNA polymerase L	tr|A0A857UY46|A0A857UY46_NIPAV RNA-directed RNA polymerase L OS=Nipah virus OX=3052225 GN=L PE=3 SV=1
EEF2K	S1549	RNA-directed RNA polymerase L	tr|A0A857UY46|A0A857UY46_NIPAV RNA-directed RNA polymerase L OS=Nipah virus OX=3052225 GN=L PE=3 SV=1
EEF2K	T1610	RNA-directed RNA polymerase L	tr|A0A857UY46|A0A857UY46_NIPAV RNA-directed RNA polymerase L OS=Nipah virus OX=3052225 GN=L PE=3 SV=1
EEF2K	S1803	RNA-directed RNA polymerase L	tr|A0A857UY46|A0A857UY46_NIPAV RNA-directed RNA polymerase L OS=Nipah virus OX=3052225 GN=L PE=3 SV=1
EEF2K	S1835	RNA-directed RNA polymerase L	tr|A0A857UY46|A0A857UY46_NIPAV RNA-directed RNA polymerase L OS=Nipah virus OX=3052225 GN=L PE=3 SV=1
EEF2K	S1855	RNA-directed RNA polymerase L	tr|A0A857UY46|A0A857UY46_NIPAV RNA-directed RNA polymerase L OS=Nipah virus OX=3052225 GN=L PE=3 SV=1
EEF2K	S1860	RNA-directed RNA polymerase L	tr|A0A857UY46|A0A857UY46_NIPAV RNA-directed RNA polymerase L OS=Nipah virus OX=3052225 GN=L PE=3 SV=1
EEF2K	S1884	RNA-directed RNA polymerase L	tr|A0A857UY46|A0A857UY46_NIPAV RNA-directed RNA polymerase L OS=Nipah virus OX=3052225 GN=L PE=3 SV=1
EEF2K	S1894	RNA-directed RNA polymerase L	tr|A0A857UY46|A0A857UY46_NIPAV RNA-directed RNA polymerase L OS=Nipah virus OX=3052225 GN=L PE=3 SV=1
EEF2K	S2059	RNA-directed RNA polymerase L	tr|A0A857UY46|A0A857UY46_NIPAV RNA-directed RNA polymerase L OS=Nipah virus OX=3052225 GN=L PE=3 SV=1
EEF2K	T2080	RNA-directed RNA polymerase L	tr|A0A857UY46|A0A857UY46_NIPAV RNA-directed RNA polymerase L OS=Nipah virus OX=3052225 GN=L PE=3 SV=1
EEF2K	S2139	RNA-directed RNA polymerase L	tr|A0A857UY46|A0A857UY46_NIPAV RNA-directed RNA polymerase L OS=Nipah virus OX=3052225 GN=L PE=3 SV=1
EEF2K	S41	RNA-directed RNA polymerase L	tr|A0A857UYA0|A0A857UYA0_NIPAV RNA-directed RNA polymerase L OS=Nipah virus OX=3052225 GN=L PE=3 SV=1
EEF2K	S67	RNA-directed RNA polymerase L	tr|A0A857UYA0|A0A857UYA0_NIPAV RNA-directed RNA polymerase L OS=Nipah virus OX=3052225 GN=L PE=3 SV=1
EEF2K	S164	RNA-directed RNA polymerase L	tr|A0A857UYA0|A0A857UYA0_NIPAV RNA-directed RNA polymerase L OS=Nipah virus OX=3052225 GN=L PE=3 SV=1
EEF2K	S615	RNA-directed RNA polymerase L	tr|A0A857UYA0|A0A857UYA0_NIPAV RNA-directed RNA polymerase L OS=Nipah virus OX=3052225 GN=L PE=3 SV=1
EEF2K	S1067	RNA-directed RNA polymerase L	tr|A0A857UYA0|A0A857UYA0_NIPAV RNA-directed RNA polymerase L OS=Nipah virus OX=3052225 GN=L PE=3 SV=1
EEF2K	T1291	RNA-directed RNA polymerase L	tr|A0A857UYA0|A0A857UYA0_NIPAV RNA-directed RNA polymerase L OS=Nipah virus OX=3052225 GN=L PE=3 SV=1
EEF2K	T1502	RNA-directed RNA polymerase L	tr|A0A857UYA0|A0A857UYA0_NIPAV RNA-directed RNA polymerase L OS=Nipah virus OX=3052225 GN=L PE=3 SV=1
EEF2K	S1549	RNA-directed RNA polymerase L	tr|A0A857UYA0|A0A857UYA0_NIPAV RNA-directed RNA polymerase L OS=Nipah virus OX=3052225 GN=L PE=3 SV=1
EEF2K	T1610	RNA-directed RNA polymerase L	tr|A0A857UYA0|A0A857UYA0_NIPAV RNA-directed RNA polymerase L OS=Nipah virus OX=3052225 GN=L PE=3 SV=1
EEF2K	S1803	RNA-directed RNA polymerase L	tr|A0A857UYA0|A0A857UYA0_NIPAV RNA-directed RNA polymerase L OS=Nipah virus OX=3052225 GN=L PE=3 SV=1
EEF2K	S1835	RNA-directed RNA polymerase L	tr|A0A857UYA0|A0A857UYA0_NIPAV RNA-directed RNA polymerase L OS=Nipah virus OX=3052225 GN=L PE=3 SV=1
EEF2K	S1855	RNA-directed RNA polymerase L	tr|A0A857UYA0|A0A857UYA0_NIPAV RNA-directed RNA polymerase L OS=Nipah virus OX=3052225 GN=L PE=3 SV=1
EEF2K	S1860	RNA-directed RNA polymerase L	tr|A0A857UYA0|A0A857UYA0_NIPAV RNA-directed RNA polymerase L OS=Nipah virus OX=3052225 GN=L PE=3 SV=1
EEF2K	S1884	RNA-directed RNA polymerase L	tr|A0A857UYA0|A0A857UYA0_NIPAV RNA-directed RNA polymerase L OS=Nipah virus OX=3052225 GN=L PE=3 SV=1
EEF2K	S1894	RNA-directed RNA polymerase L	tr|A0A857UYA0|A0A857UYA0_NIPAV RNA-directed RNA polymerase L OS=Nipah virus OX=3052225 GN=L PE=3 SV=1
EEF2K	S2059	RNA-directed RNA polymerase L	tr|A0A857UYA0|A0A857UYA0_NIPAV RNA-directed RNA polymerase L OS=Nipah virus OX=3052225 GN=L PE=3 SV=1
EEF2K	T2080	RNA-directed RNA polymerase L	tr|A0A857UYA0|A0A857UYA0_NIPAV RNA-directed RNA polymerase L OS=Nipah virus OX=3052225 GN=L PE=3 SV=1
EEF2K	S2139	RNA-directed RNA polymerase L	tr|A0A857UYA0|A0A857UYA0_NIPAV RNA-directed RNA polymerase L OS=Nipah virus OX=3052225 GN=L PE=3 SV=1
EEF2K	S41	RNA-directed RNA polymerase L	tr|A0A857UYE9|A0A857UYE9_NIPAV RNA-directed RNA polymerase L OS=Nipah virus OX=3052225 GN=L PE=3 SV=1
EEF2K	S67	RNA-directed RNA polymerase L	tr|A0A857UYE9|A0A857UYE9_NIPAV RNA-directed RNA polymerase L OS=Nipah virus OX=3052225 GN=L PE=3 SV=1
EEF2K	S164	RNA-directed RNA polymerase L	tr|A0A857UYE9|A0A857UYE9_NIPAV RNA-directed RNA polymerase L OS=Nipah virus OX=3052225 GN=L PE=3 SV=1
EEF2K	S615	RNA-directed RNA polymerase L	tr|A0A857UYE9|A0A857UYE9_NIPAV RNA-directed RNA polymerase L OS=Nipah virus OX=3052225 GN=L PE=3 SV=1
EEF2K	S1067	RNA-directed RNA polymerase L	tr|A0A857UYE9|A0A857UYE9_NIPAV RNA-directed RNA polymerase L OS=Nipah virus OX=3052225 GN=L PE=3 SV=1
EEF2K	T1291	RNA-directed RNA polymerase L	tr|A0A857UYE9|A0A857UYE9_NIPAV RNA-directed RNA polymerase L OS=Nipah virus OX=3052225 GN=L PE=3 SV=1
EEF2K	T1502	RNA-directed RNA polymerase L	tr|A0A857UYE9|A0A857UYE9_NIPAV RNA-directed RNA polymerase L OS=Nipah virus OX=3052225 GN=L PE=3 SV=1
EEF2K	S1549	RNA-directed RNA polymerase L	tr|A0A857UYE9|A0A857UYE9_NIPAV RNA-directed RNA polymerase L OS=Nipah virus OX=3052225 GN=L PE=3 SV=1
EEF2K	T1610	RNA-directed RNA polymerase L	tr|A0A857UYE9|A0A857UYE9_NIPAV RNA-directed RNA polymerase L OS=Nipah virus OX=3052225 GN=L PE=3 SV=1
EEF2K	S1803	RNA-directed RNA polymerase L	tr|A0A857UYE9|A0A857UYE9_NIPAV RNA-directed RNA polymerase L OS=Nipah virus OX=3052225 GN=L PE=3 SV=1
EEF2K	S1835	RNA-directed RNA polymerase L	tr|A0A857UYE9|A0A857UYE9_NIPAV RNA-directed RNA polymerase L OS=Nipah virus OX=3052225 GN=L PE=3 SV=1
EEF2K	S1855	RNA-directed RNA polymerase L	tr|A0A857UYE9|A0A857UYE9_NIPAV RNA-directed RNA polymerase L OS=Nipah virus OX=3052225 GN=L PE=3 SV=1
EEF2K	S1860	RNA-directed RNA polymerase L	tr|A0A857UYE9|A0A857UYE9_NIPAV RNA-directed RNA polymerase L OS=Nipah virus OX=3052225 GN=L PE=3 SV=1
EEF2K	S1884	RNA-directed RNA polymerase L	tr|A0A857UYE9|A0A857UYE9_NIPAV RNA-directed RNA polymerase L OS=Nipah virus OX=3052225 GN=L PE=3 SV=1
EEF2K	S1894	RNA-directed RNA polymerase L	tr|A0A857UYE9|A0A857UYE9_NIPAV RNA-directed RNA polymerase L OS=Nipah virus OX=3052225 GN=L PE=3 SV=1
EEF2K	S2059	RNA-directed RNA polymerase L	tr|A0A857UYE9|A0A857UYE9_NIPAV RNA-directed RNA polymerase L OS=Nipah virus OX=3052225 GN=L PE=3 SV=1
EEF2K	T2080	RNA-directed RNA polymerase L	tr|A0A857UYE9|A0A857UYE9_NIPAV RNA-directed RNA polymerase L OS=Nipah virus OX=3052225 GN=L PE=3 SV=1
EEF2K	S2139	RNA-directed RNA polymerase L	tr|A0A857UYE9|A0A857UYE9_NIPAV RNA-directed RNA polymerase L OS=Nipah virus OX=3052225 GN=L PE=3 SV=1
EEF2K	S41	RNA-directed RNA polymerase L	tr|A0A857UYK0|A0A857UYK0_NIPAV RNA-directed RNA polymerase L OS=Nipah virus OX=3052225 GN=L PE=3 SV=1
EEF2K	S67	RNA-directed RNA polymerase L	tr|A0A857UYK0|A0A857UYK0_NIPAV RNA-directed RNA polymerase L OS=Nipah virus OX=3052225 GN=L PE=3 SV=1
EEF2K	S164	RNA-directed RNA polymerase L	tr|A0A857UYK0|A0A857UYK0_NIPAV RNA-directed RNA polymerase L OS=Nipah virus OX=3052225 GN=L PE=3 SV=1
EEF2K	S615	RNA-directed RNA polymerase L	tr|A0A857UYK0|A0A857UYK0_NIPAV RNA-directed RNA polymerase L OS=Nipah virus OX=3052225 GN=L PE=3 SV=1
EEF2K	S1067	RNA-directed RNA polymerase L	tr|A0A857UYK0|A0A857UYK0_NIPAV RNA-directed RNA polymerase L OS=Nipah virus OX=3052225 GN=L PE=3 SV=1
EEF2K	T1291	RNA-directed RNA polymerase L	tr|A0A857UYK0|A0A857UYK0_NIPAV RNA-directed RNA polymerase L OS=Nipah virus OX=3052225 GN=L PE=3 SV=1
EEF2K	T1502	RNA-directed RNA polymerase L	tr|A0A857UYK0|A0A857UYK0_NIPAV RNA-directed RNA polymerase L OS=Nipah virus OX=3052225 GN=L PE=3 SV=1
EEF2K	S1549	RNA-directed RNA polymerase L	tr|A0A857UYK0|A0A857UYK0_NIPAV RNA-directed RNA polymerase L OS=Nipah virus OX=3052225 GN=L PE=3 SV=1
EEF2K	T1610	RNA-directed RNA polymerase L	tr|A0A857UYK0|A0A857UYK0_NIPAV RNA-directed RNA polymerase L OS=Nipah virus OX=3052225 GN=L PE=3 SV=1
EEF2K	S1803	RNA-directed RNA polymerase L	tr|A0A857UYK0|A0A857UYK0_NIPAV RNA-directed RNA polymerase L OS=Nipah virus OX=3052225 GN=L PE=3 SV=1
EEF2K	S1835	RNA-directed RNA polymerase L	tr|A0A857UYK0|A0A857UYK0_NIPAV RNA-directed RNA polymerase L OS=Nipah virus OX=3052225 GN=L PE=3 SV=1
EEF2K	S1855	RNA-directed RNA polymerase L	tr|A0A857UYK0|A0A857UYK0_NIPAV RNA-directed RNA polymerase L OS=Nipah virus OX=3052225 GN=L PE=3 SV=1
EEF2K	S1860	RNA-directed RNA polymerase L	tr|A0A857UYK0|A0A857UYK0_NIPAV RNA-directed RNA polymerase L OS=Nipah virus OX=3052225 GN=L PE=3 SV=1
EEF2K	S1884	RNA-directed RNA polymerase L	tr|A0A857UYK0|A0A857UYK0_NIPAV RNA-directed RNA polymerase L OS=Nipah virus OX=3052225 GN=L PE=3 SV=1
EEF2K	S1894	RNA-directed RNA polymerase L	tr|A0A857UYK0|A0A857UYK0_NIPAV RNA-directed RNA polymerase L OS=Nipah virus OX=3052225 GN=L PE=3 SV=1
EEF2K	S2059	RNA-directed RNA polymerase L	tr|A0A857UYK0|A0A857UYK0_NIPAV RNA-directed RNA polymerase L OS=Nipah virus OX=3052225 GN=L PE=3 SV=1
EEF2K	T2080	RNA-directed RNA polymerase L	tr|A0A857UYK0|A0A857UYK0_NIPAV RNA-directed RNA polymerase L OS=Nipah virus OX=3052225 GN=L PE=3 SV=1
EEF2K	S2139	RNA-directed RNA polymerase L	tr|A0A857UYK0|A0A857UYK0_NIPAV RNA-directed RNA polymerase L OS=Nipah virus OX=3052225 GN=L PE=3 SV=1
EEF2K	S41	RNA-directed RNA polymerase L	tr|A0A857UYZ3|A0A857UYZ3_NIPAV RNA-directed RNA polymerase L OS=Nipah virus OX=3052225 GN=L PE=3 SV=1
EEF2K	S67	RNA-directed RNA polymerase L	tr|A0A857UYZ3|A0A857UYZ3_NIPAV RNA-directed RNA polymerase L OS=Nipah virus OX=3052225 GN=L PE=3 SV=1
EEF2K	S164	RNA-directed RNA polymerase L	tr|A0A857UYZ3|A0A857UYZ3_NIPAV RNA-directed RNA polymerase L OS=Nipah virus OX=3052225 GN=L PE=3 SV=1
EEF2K	S615	RNA-directed RNA polymerase L	tr|A0A857UYZ3|A0A857UYZ3_NIPAV RNA-directed RNA polymerase L OS=Nipah virus OX=3052225 GN=L PE=3 SV=1
EEF2K	S1067	RNA-directed RNA polymerase L	tr|A0A857UYZ3|A0A857UYZ3_NIPAV RNA-directed RNA polymerase L OS=Nipah virus OX=3052225 GN=L PE=3 SV=1
EEF2K	T1291	RNA-directed RNA polymerase L	tr|A0A857UYZ3|A0A857UYZ3_NIPAV RNA-directed RNA polymerase L OS=Nipah virus OX=3052225 GN=L PE=3 SV=1
EEF2K	T1502	RNA-directed RNA polymerase L	tr|A0A857UYZ3|A0A857UYZ3_NIPAV RNA-directed RNA polymerase L OS=Nipah virus OX=3052225 GN=L PE=3 SV=1
EEF2K	S1549	RNA-directed RNA polymerase L	tr|A0A857UYZ3|A0A857UYZ3_NIPAV RNA-directed RNA polymerase L OS=Nipah virus OX=3052225 GN=L PE=3 SV=1
EEF2K	T1610	RNA-directed RNA polymerase L	tr|A0A857UYZ3|A0A857UYZ3_NIPAV RNA-directed RNA polymerase L OS=Nipah virus OX=3052225 GN=L PE=3 SV=1
EEF2K	S1803	RNA-directed RNA polymerase L	tr|A0A857UYZ3|A0A857UYZ3_NIPAV RNA-directed RNA polymerase L OS=Nipah virus OX=3052225 GN=L PE=3 SV=1
EEF2K	S1835	RNA-directed RNA polymerase L	tr|A0A857UYZ3|A0A857UYZ3_NIPAV RNA-directed RNA polymerase L OS=Nipah virus OX=3052225 GN=L PE=3 SV=1
EEF2K	S1855	RNA-directed RNA polymerase L	tr|A0A857UYZ3|A0A857UYZ3_NIPAV RNA-directed RNA polymerase L OS=Nipah virus OX=3052225 GN=L PE=3 SV=1
EEF2K	S1860	RNA-directed RNA polymerase L	tr|A0A857UYZ3|A0A857UYZ3_NIPAV RNA-directed RNA polymerase L OS=Nipah virus OX=3052225 GN=L PE=3 SV=1
EEF2K	S1884	RNA-directed RNA polymerase L	tr|A0A857UYZ3|A0A857UYZ3_NIPAV RNA-directed RNA polymerase L OS=Nipah virus OX=3052225 GN=L PE=3 SV=1
EEF2K	S1894	RNA-directed RNA polymerase L	tr|A0A857UYZ3|A0A857UYZ3_NIPAV RNA-directed RNA polymerase L OS=Nipah virus OX=3052225 GN=L PE=3 SV=1
EEF2K	S2059	RNA-directed RNA polymerase L	tr|A0A857UYZ3|A0A857UYZ3_NIPAV RNA-directed RNA polymerase L OS=Nipah virus OX=3052225 GN=L PE=3 SV=1
EEF2K	T2080	RNA-directed RNA polymerase L	tr|A0A857UYZ3|A0A857UYZ3_NIPAV RNA-directed RNA polymerase L OS=Nipah virus OX=3052225 GN=L PE=3 SV=1
EEF2K	S2139	RNA-directed RNA polymerase L	tr|A0A857UYZ3|A0A857UYZ3_NIPAV RNA-directed RNA polymerase L OS=Nipah virus OX=3052225 GN=L PE=3 SV=1
EEF2K	S41	RNA-directed RNA polymerase L	tr|A0A857UZ87|A0A857UZ87_NIPAV RNA-directed RNA polymerase L OS=Nipah virus OX=3052225 GN=L PE=3 SV=1
EEF2K	S67	RNA-directed RNA polymerase L	tr|A0A857UZ87|A0A857UZ87_NIPAV RNA-directed RNA polymerase L OS=Nipah virus OX=3052225 GN=L PE=3 SV=1
EEF2K	S164	RNA-directed RNA polymerase L	tr|A0A857UZ87|A0A857UZ87_NIPAV RNA-directed RNA polymerase L OS=Nipah virus OX=3052225 GN=L PE=3 SV=1
EEF2K	S615	RNA-directed RNA polymerase L	tr|A0A857UZ87|A0A857UZ87_NIPAV RNA-directed RNA polymerase L OS=Nipah virus OX=3052225 GN=L PE=3 SV=1
EEF2K	S1067	RNA-directed RNA polymerase L	tr|A0A857UZ87|A0A857UZ87_NIPAV RNA-directed RNA polymerase L OS=Nipah virus OX=3052225 GN=L PE=3 SV=1
EEF2K	T1291	RNA-directed RNA polymerase L	tr|A0A857UZ87|A0A857UZ87_NIPAV RNA-directed RNA polymerase L OS=Nipah virus OX=3052225 GN=L PE=3 SV=1
EEF2K	T1502	RNA-directed RNA polymerase L	tr|A0A857UZ87|A0A857UZ87_NIPAV RNA-directed RNA polymerase L OS=Nipah virus OX=3052225 GN=L PE=3 SV=1
EEF2K	S1549	RNA-directed RNA polymerase L	tr|A0A857UZ87|A0A857UZ87_NIPAV RNA-directed RNA polymerase L OS=Nipah virus OX=3052225 GN=L PE=3 SV=1
EEF2K	T1610	RNA-directed RNA polymerase L	tr|A0A857UZ87|A0A857UZ87_NIPAV RNA-directed RNA polymerase L OS=Nipah virus OX=3052225 GN=L PE=3 SV=1
EEF2K	S1803	RNA-directed RNA polymerase L	tr|A0A857UZ87|A0A857UZ87_NIPAV RNA-directed RNA polymerase L OS=Nipah virus OX=3052225 GN=L PE=3 SV=1
EEF2K	S1835	RNA-directed RNA polymerase L	tr|A0A857UZ87|A0A857UZ87_NIPAV RNA-directed RNA polymerase L OS=Nipah virus OX=3052225 GN=L PE=3 SV=1
EEF2K	S1855	RNA-directed RNA polymerase L	tr|A0A857UZ87|A0A857UZ87_NIPAV RNA-directed RNA polymerase L OS=Nipah virus OX=3052225 GN=L PE=3 SV=1
EEF2K	S1860	RNA-directed RNA polymerase L	tr|A0A857UZ87|A0A857UZ87_NIPAV RNA-directed RNA polymerase L OS=Nipah virus OX=3052225 GN=L PE=3 SV=1
EEF2K	S1884	RNA-directed RNA polymerase L	tr|A0A857UZ87|A0A857UZ87_NIPAV RNA-directed RNA polymerase L OS=Nipah virus OX=3052225 GN=L PE=3 SV=1
EEF2K	S1894	RNA-directed RNA polymerase L	tr|A0A857UZ87|A0A857UZ87_NIPAV RNA-directed RNA polymerase L OS=Nipah virus OX=3052225 GN=L PE=3 SV=1
EEF2K	S2059	RNA-directed RNA polymerase L	tr|A0A857UZ87|A0A857UZ87_NIPAV RNA-directed RNA polymerase L OS=Nipah virus OX=3052225 GN=L PE=3 SV=1
EEF2K	T2080	RNA-directed RNA polymerase L	tr|A0A857UZ87|A0A857UZ87_NIPAV RNA-directed RNA polymerase L OS=Nipah virus OX=3052225 GN=L PE=3 SV=1
EEF2K	S2139	RNA-directed RNA polymerase L	tr|A0A857UZ87|A0A857UZ87_NIPAV RNA-directed RNA polymerase L OS=Nipah virus OX=3052225 GN=L PE=3 SV=1
EEF2K	S41	RNA-directed RNA polymerase L	tr|D2DEC2|D2DEC2_NIPAV RNA-directed RNA polymerase L OS=Nipah virus OX=3052225 GN=L PE=3 SV=1
EEF2K	S67	RNA-directed RNA polymerase L	tr|D2DEC2|D2DEC2_NIPAV RNA-directed RNA polymerase L OS=Nipah virus OX=3052225 GN=L PE=3 SV=1
EEF2K	S164	RNA-directed RNA polymerase L	tr|D2DEC2|D2DEC2_NIPAV RNA-directed RNA polymerase L OS=Nipah virus OX=3052225 GN=L PE=3 SV=1
EEF2K	S615	RNA-directed RNA polymerase L	tr|D2DEC2|D2DEC2_NIPAV RNA-directed RNA polymerase L OS=Nipah virus OX=3052225 GN=L PE=3 SV=1
EEF2K	S1067	RNA-directed RNA polymerase L	tr|D2DEC2|D2DEC2_NIPAV RNA-directed RNA polymerase L OS=Nipah virus OX=3052225 GN=L PE=3 SV=1
EEF2K	T1291	RNA-directed RNA polymerase L	tr|D2DEC2|D2DEC2_NIPAV RNA-directed RNA polymerase L OS=Nipah virus OX=3052225 GN=L PE=3 SV=1
EEF2K	T1502	RNA-directed RNA polymerase L	tr|D2DEC2|D2DEC2_NIPAV RNA-directed RNA polymerase L OS=Nipah virus OX=3052225 GN=L PE=3 SV=1
EEF2K	S1549	RNA-directed RNA polymerase L	tr|D2DEC2|D2DEC2_NIPAV RNA-directed RNA polymerase L OS=Nipah virus OX=3052225 GN=L PE=3 SV=1
EEF2K	T1610	RNA-directed RNA polymerase L	tr|D2DEC2|D2DEC2_NIPAV RNA-directed RNA polymerase L OS=Nipah virus OX=3052225 GN=L PE=3 SV=1
EEF2K	S1803	RNA-directed RNA polymerase L	tr|D2DEC2|D2DEC2_NIPAV RNA-directed RNA polymerase L OS=Nipah virus OX=3052225 GN=L PE=3 SV=1
EEF2K	S1835	RNA-directed RNA polymerase L	tr|D2DEC2|D2DEC2_NIPAV RNA-directed RNA polymerase L OS=Nipah virus OX=3052225 GN=L PE=3 SV=1
EEF2K	S1855	RNA-directed RNA polymerase L	tr|D2DEC2|D2DEC2_NIPAV RNA-directed RNA polymerase L OS=Nipah virus OX=3052225 GN=L PE=3 SV=1
EEF2K	S1860	RNA-directed RNA polymerase L	tr|D2DEC2|D2DEC2_NIPAV RNA-directed RNA polymerase L OS=Nipah virus OX=3052225 GN=L PE=3 SV=1
EEF2K	S1884	RNA-directed RNA polymerase L	tr|D2DEC2|D2DEC2_NIPAV RNA-directed RNA polymerase L OS=Nipah virus OX=3052225 GN=L PE=3 SV=1
EEF2K	S1894	RNA-directed RNA polymerase L	tr|D2DEC2|D2DEC2_NIPAV RNA-directed RNA polymerase L OS=Nipah virus OX=3052225 GN=L PE=3 SV=1
EEF2K	S2059	RNA-directed RNA polymerase L	tr|D2DEC2|D2DEC2_NIPAV RNA-directed RNA polymerase L OS=Nipah virus OX=3052225 GN=L PE=3 SV=1
EEF2K	T2080	RNA-directed RNA polymerase L	tr|D2DEC2|D2DEC2_NIPAV RNA-directed RNA polymerase L OS=Nipah virus OX=3052225 GN=L PE=3 SV=1
EEF2K	S2139	RNA-directed RNA polymerase L	tr|D2DEC2|D2DEC2_NIPAV RNA-directed RNA polymerase L OS=Nipah virus OX=3052225 GN=L PE=3 SV=1
EEF2K	S41	RNA-directed RNA polymerase L	tr|E2II05|E2II05_NIPAV RNA-directed RNA polymerase L OS=Nipah virus OX=3052225 GN=L PE=3 SV=1
EEF2K	S67	RNA-directed RNA polymerase L	tr|E2II05|E2II05_NIPAV RNA-directed RNA polymerase L OS=Nipah virus OX=3052225 GN=L PE=3 SV=1
EEF2K	S164	RNA-directed RNA polymerase L	tr|E2II05|E2II05_NIPAV RNA-directed RNA polymerase L OS=Nipah virus OX=3052225 GN=L PE=3 SV=1
EEF2K	S615	RNA-directed RNA polymerase L	tr|E2II05|E2II05_NIPAV RNA-directed RNA polymerase L OS=Nipah virus OX=3052225 GN=L PE=3 SV=1
EEF2K	S1067	RNA-directed RNA polymerase L	tr|E2II05|E2II05_NIPAV RNA-directed RNA polymerase L OS=Nipah virus OX=3052225 GN=L PE=3 SV=1
EEF2K	T1291	RNA-directed RNA polymerase L	tr|E2II05|E2II05_NIPAV RNA-directed RNA polymerase L OS=Nipah virus OX=3052225 GN=L PE=3 SV=1
EEF2K	T1502	RNA-directed RNA polymerase L	tr|E2II05|E2II05_NIPAV RNA-directed RNA polymerase L OS=Nipah virus OX=3052225 GN=L PE=3 SV=1
EEF2K	S1549	RNA-directed RNA polymerase L	tr|E2II05|E2II05_NIPAV RNA-directed RNA polymerase L OS=Nipah virus OX=3052225 GN=L PE=3 SV=1
EEF2K	T1610	RNA-directed RNA polymerase L	tr|E2II05|E2II05_NIPAV RNA-directed RNA polymerase L OS=Nipah virus OX=3052225 GN=L PE=3 SV=1
EEF2K	S1803	RNA-directed RNA polymerase L	tr|E2II05|E2II05_NIPAV RNA-directed RNA polymerase L OS=Nipah virus OX=3052225 GN=L PE=3 SV=1
EEF2K	S1835	RNA-directed RNA polymerase L	tr|E2II05|E2II05_NIPAV RNA-directed RNA polymerase L OS=Nipah virus OX=3052225 GN=L PE=3 SV=1
EEF2K	S1855	RNA-directed RNA polymerase L	tr|E2II05|E2II05_NIPAV RNA-directed RNA polymerase L OS=Nipah virus OX=3052225 GN=L PE=3 SV=1
EEF2K	S1860	RNA-directed RNA polymerase L	tr|E2II05|E2II05_NIPAV RNA-directed RNA polymerase L OS=Nipah virus OX=3052225 GN=L PE=3 SV=1
EEF2K	S1884	RNA-directed RNA polymerase L	tr|E2II05|E2II05_NIPAV RNA-directed RNA polymerase L OS=Nipah virus OX=3052225 GN=L PE=3 SV=1
EEF2K	S1894	RNA-directed RNA polymerase L	tr|E2II05|E2II05_NIPAV RNA-directed RNA polymerase L OS=Nipah virus OX=3052225 GN=L PE=3 SV=1
EEF2K	S2059	RNA-directed RNA polymerase L	tr|E2II05|E2II05_NIPAV RNA-directed RNA polymerase L OS=Nipah virus OX=3052225 GN=L PE=3 SV=1
EEF2K	T2080	RNA-directed RNA polymerase L	tr|E2II05|E2II05_NIPAV RNA-directed RNA polymerase L OS=Nipah virus OX=3052225 GN=L PE=3 SV=1
EEF2K	S2139	RNA-directed RNA polymerase L	tr|E2II05|E2II05_NIPAV RNA-directed RNA polymerase L OS=Nipah virus OX=3052225 GN=L PE=3 SV=1
EEF2K	S41	RNA-directed RNA polymerase L	tr|H6V867|H6V867_NIPAV RNA-directed RNA polymerase L OS=Nipah virus OX=3052225 GN=L PE=3 SV=1
EEF2K	S67	RNA-directed RNA polymerase L	tr|H6V867|H6V867_NIPAV RNA-directed RNA polymerase L OS=Nipah virus OX=3052225 GN=L PE=3 SV=1
EEF2K	S164	RNA-directed RNA polymerase L	tr|H6V867|H6V867_NIPAV RNA-directed RNA polymerase L OS=Nipah virus OX=3052225 GN=L PE=3 SV=1
EEF2K	S615	RNA-directed RNA polymerase L	tr|H6V867|H6V867_NIPAV RNA-directed RNA polymerase L OS=Nipah virus OX=3052225 GN=L PE=3 SV=1
EEF2K	S1067	RNA-directed RNA polymerase L	tr|H6V867|H6V867_NIPAV RNA-directed RNA polymerase L OS=Nipah virus OX=3052225 GN=L PE=3 SV=1
EEF2K	T1291	RNA-directed RNA polymerase L	tr|H6V867|H6V867_NIPAV RNA-directed RNA polymerase L OS=Nipah virus OX=3052225 GN=L PE=3 SV=1
EEF2K	T1502	RNA-directed RNA polymerase L	tr|H6V867|H6V867_NIPAV RNA-directed RNA polymerase L OS=Nipah virus OX=3052225 GN=L PE=3 SV=1
EEF2K	S1549	RNA-directed RNA polymerase L	tr|H6V867|H6V867_NIPAV RNA-directed RNA polymerase L OS=Nipah virus OX=3052225 GN=L PE=3 SV=1
EEF2K	T1610	RNA-directed RNA polymerase L	tr|H6V867|H6V867_NIPAV RNA-directed RNA polymerase L OS=Nipah virus OX=3052225 GN=L PE=3 SV=1
EEF2K	S1803	RNA-directed RNA polymerase L	tr|H6V867|H6V867_NIPAV RNA-directed RNA polymerase L OS=Nipah virus OX=3052225 GN=L PE=3 SV=1
EEF2K	S1835	RNA-directed RNA polymerase L	tr|H6V867|H6V867_NIPAV RNA-directed RNA polymerase L OS=Nipah virus OX=3052225 GN=L PE=3 SV=1
EEF2K	S1855	RNA-directed RNA polymerase L	tr|H6V867|H6V867_NIPAV RNA-directed RNA polymerase L OS=Nipah virus OX=3052225 GN=L PE=3 SV=1
EEF2K	S1860	RNA-directed RNA polymerase L	tr|H6V867|H6V867_NIPAV RNA-directed RNA polymerase L OS=Nipah virus OX=3052225 GN=L PE=3 SV=1
EEF2K	S1884	RNA-directed RNA polymerase L	tr|H6V867|H6V867_NIPAV RNA-directed RNA polymerase L OS=Nipah virus OX=3052225 GN=L PE=3 SV=1
EEF2K	S1894	RNA-directed RNA polymerase L	tr|H6V867|H6V867_NIPAV RNA-directed RNA polymerase L OS=Nipah virus OX=3052225 GN=L PE=3 SV=1
EEF2K	S2059	RNA-directed RNA polymerase L	tr|H6V867|H6V867_NIPAV RNA-directed RNA polymerase L OS=Nipah virus OX=3052225 GN=L PE=3 SV=1
EEF2K	T2080	RNA-directed RNA polymerase L	tr|H6V867|H6V867_NIPAV RNA-directed RNA polymerase L OS=Nipah virus OX=3052225 GN=L PE=3 SV=1
EEF2K	S2139	RNA-directed RNA polymerase L	tr|H6V867|H6V867_NIPAV RNA-directed RNA polymerase L OS=Nipah virus OX=3052225 GN=L PE=3 SV=1
EEF2K	S41	RNA-directed RNA polymerase L	tr|H6V876|H6V876_NIPAV RNA-directed RNA polymerase L OS=Nipah virus OX=3052225 GN=L PE=3 SV=1
EEF2K	S67	RNA-directed RNA polymerase L	tr|H6V876|H6V876_NIPAV RNA-directed RNA polymerase L OS=Nipah virus OX=3052225 GN=L PE=3 SV=1
EEF2K	S164	RNA-directed RNA polymerase L	tr|H6V876|H6V876_NIPAV RNA-directed RNA polymerase L OS=Nipah virus OX=3052225 GN=L PE=3 SV=1
EEF2K	S615	RNA-directed RNA polymerase L	tr|H6V876|H6V876_NIPAV RNA-directed RNA polymerase L OS=Nipah virus OX=3052225 GN=L PE=3 SV=1
EEF2K	S1067	RNA-directed RNA polymerase L	tr|H6V876|H6V876_NIPAV RNA-directed RNA polymerase L OS=Nipah virus OX=3052225 GN=L PE=3 SV=1
EEF2K	T1291	RNA-directed RNA polymerase L	tr|H6V876|H6V876_NIPAV RNA-directed RNA polymerase L OS=Nipah virus OX=3052225 GN=L PE=3 SV=1
EEF2K	T1502	RNA-directed RNA polymerase L	tr|H6V876|H6V876_NIPAV RNA-directed RNA polymerase L OS=Nipah virus OX=3052225 GN=L PE=3 SV=1
EEF2K	S1549	RNA-directed RNA polymerase L	tr|H6V876|H6V876_NIPAV RNA-directed RNA polymerase L OS=Nipah virus OX=3052225 GN=L PE=3 SV=1
EEF2K	T1610	RNA-directed RNA polymerase L	tr|H6V876|H6V876_NIPAV RNA-directed RNA polymerase L OS=Nipah virus OX=3052225 GN=L PE=3 SV=1
EEF2K	S1803	RNA-directed RNA polymerase L	tr|H6V876|H6V876_NIPAV RNA-directed RNA polymerase L OS=Nipah virus OX=3052225 GN=L PE=3 SV=1
EEF2K	S1835	RNA-directed RNA polymerase L	tr|H6V876|H6V876_NIPAV RNA-directed RNA polymerase L OS=Nipah virus OX=3052225 GN=L PE=3 SV=1
EEF2K	S1855	RNA-directed RNA polymerase L	tr|H6V876|H6V876_NIPAV RNA-directed RNA polymerase L OS=Nipah virus OX=3052225 GN=L PE=3 SV=1
EEF2K	S1860	RNA-directed RNA polymerase L	tr|H6V876|H6V876_NIPAV RNA-directed RNA polymerase L OS=Nipah virus OX=3052225 GN=L PE=3 SV=1
EEF2K	S1884	RNA-directed RNA polymerase L	tr|H6V876|H6V876_NIPAV RNA-directed RNA polymerase L OS=Nipah virus OX=3052225 GN=L PE=3 SV=1
EEF2K	S1894	RNA-directed RNA polymerase L	tr|H6V876|H6V876_NIPAV RNA-directed RNA polymerase L OS=Nipah virus OX=3052225 GN=L PE=3 SV=1
EEF2K	S2059	RNA-directed RNA polymerase L	tr|H6V876|H6V876_NIPAV RNA-directed RNA polymerase L OS=Nipah virus OX=3052225 GN=L PE=3 SV=1
EEF2K	T2080	RNA-directed RNA polymerase L	tr|H6V876|H6V876_NIPAV RNA-directed RNA polymerase L OS=Nipah virus OX=3052225 GN=L PE=3 SV=1
EEF2K	S2139	RNA-directed RNA polymerase L	tr|H6V876|H6V876_NIPAV RNA-directed RNA polymerase L OS=Nipah virus OX=3052225 GN=L PE=3 SV=1
EEF2K	S37	W protein	sp|P0C1C7|W_NIPAV Protein W OS=Nipah virus OX=3052225 GN=P/V/C PE=1 SV=1
EEF2K	S37	W protein	tr|A0A857UX97|A0A857UX97_NIPAV W protein OS=Nipah virus OX=3052225 GN=P/V/W/C PE=4 SV=1
EEF2K	T42	W protein	sp|P0C1C7|W_NIPAV Protein W OS=Nipah virus OX=3052225 GN=P/V/C PE=1 SV=1
EEF2K	T42	W protein	tr|A0A857UX97|A0A857UX97_NIPAV W protein OS=Nipah virus OX=3052225 GN=P/V/W/C PE=4 SV=1
EEF2K	T84	W protein	sp|P0C1C7|W_NIPAV Protein W OS=Nipah virus OX=3052225 GN=P/V/C PE=1 SV=1
EEF2K	T84	W protein	tr|A0A857UX97|A0A857UX97_NIPAV W protein OS=Nipah virus OX=3052225 GN=P/V/W/C PE=4 SV=1
EEF2K	T189	W protein	sp|P0C1C7|W_NIPAV Protein W OS=Nipah virus OX=3052225 GN=P/V/C PE=1 SV=1
EEF2K	T189	W protein	tr|A0A857UX97|A0A857UX97_NIPAV W protein OS=Nipah virus OX=3052225 GN=P/V/W/C PE=4 SV=1
EEF2K	T226	W protein	sp|P0C1C7|W_NIPAV Protein W OS=Nipah virus OX=3052225 GN=P/V/C PE=1 SV=1
EEF2K	T226	W protein	tr|A0A857UX97|A0A857UX97_NIPAV W protein OS=Nipah virus OX=3052225 GN=P/V/W/C PE=4 SV=1
EEF2K	S273	W protein	sp|P0C1C7|W_NIPAV Protein W OS=Nipah virus OX=3052225 GN=P/V/C PE=1 SV=1
EEF2K	S273	W protein	tr|A0A857UX97|A0A857UX97_NIPAV W protein OS=Nipah virus OX=3052225 GN=P/V/W/C PE=4 SV=1
EEF2K	S291	W protein	sp|P0C1C7|W_NIPAV Protein W OS=Nipah virus OX=3052225 GN=P/V/C PE=1 SV=1
EEF2K	S291	W protein	tr|A0A857UX97|A0A857UX97_NIPAV W protein OS=Nipah virus OX=3052225 GN=P/V/W/C PE=4 SV=1
EEF2K	T386	W protein	sp|P0C1C7|W_NIPAV Protein W OS=Nipah virus OX=3052225 GN=P/V/C PE=1 SV=1
EEF2K	T386	W protein	tr|A0A857UX97|A0A857UX97_NIPAV W protein OS=Nipah virus OX=3052225 GN=P/V/W/C PE=4 SV=1
EEF2K	T410	W protein	sp|P0C1C7|W_NIPAV Protein W OS=Nipah virus OX=3052225 GN=P/V/C PE=1 SV=1
EEF2K	T410	W protein	tr|A0A857UX97|A0A857UX97_NIPAV W protein OS=Nipah virus OX=3052225 GN=P/V/W/C PE=4 SV=1
EEF2K	T438	W protein	sp|P0C1C7|W_NIPAV Protein W OS=Nipah virus OX=3052225 GN=P/V/C PE=1 SV=1
EEF2K	T438	W protein	tr|A0A857UX97|A0A857UX97_NIPAV W protein OS=Nipah virus OX=3052225 GN=P/V/W/C PE=4 SV=1
EEF2K	S41	RNA-directed RNA polymerase L	tr|Q4VCP4|Q4VCP4_NIPAV RNA-directed RNA polymerase L OS=Nipah virus OX=3052225 GN=L PE=3 SV=1
EEF2K	S67	RNA-directed RNA polymerase L	tr|Q4VCP4|Q4VCP4_NIPAV RNA-directed RNA polymerase L OS=Nipah virus OX=3052225 GN=L PE=3 SV=1
EEF2K	S164	RNA-directed RNA polymerase L	tr|Q4VCP4|Q4VCP4_NIPAV RNA-directed RNA polymerase L OS=Nipah virus OX=3052225 GN=L PE=3 SV=1
EEF2K	S615	RNA-directed RNA polymerase L	tr|Q4VCP4|Q4VCP4_NIPAV RNA-directed RNA polymerase L OS=Nipah virus OX=3052225 GN=L PE=3 SV=1
EEF2K	S1067	RNA-directed RNA polymerase L	tr|Q4VCP4|Q4VCP4_NIPAV RNA-directed RNA polymerase L OS=Nipah virus OX=3052225 GN=L PE=3 SV=1
EEF2K	T1291	RNA-directed RNA polymerase L	tr|Q4VCP4|Q4VCP4_NIPAV RNA-directed RNA polymerase L OS=Nipah virus OX=3052225 GN=L PE=3 SV=1
EEF2K	T1502	RNA-directed RNA polymerase L	tr|Q4VCP4|Q4VCP4_NIPAV RNA-directed RNA polymerase L OS=Nipah virus OX=3052225 GN=L PE=3 SV=1
EEF2K	S1549	RNA-directed RNA polymerase L	tr|Q4VCP4|Q4VCP4_NIPAV RNA-directed RNA polymerase L OS=Nipah virus OX=3052225 GN=L PE=3 SV=1
EEF2K	T1610	RNA-directed RNA polymerase L	tr|Q4VCP4|Q4VCP4_NIPAV RNA-directed RNA polymerase L OS=Nipah virus OX=3052225 GN=L PE=3 SV=1
EEF2K	S1803	RNA-directed RNA polymerase L	tr|Q4VCP4|Q4VCP4_NIPAV RNA-directed RNA polymerase L OS=Nipah virus OX=3052225 GN=L PE=3 SV=1
EEF2K	S1835	RNA-directed RNA polymerase L	tr|Q4VCP4|Q4VCP4_NIPAV RNA-directed RNA polymerase L OS=Nipah virus OX=3052225 GN=L PE=3 SV=1
EEF2K	S1855	RNA-directed RNA polymerase L	tr|Q4VCP4|Q4VCP4_NIPAV RNA-directed RNA polymerase L OS=Nipah virus OX=3052225 GN=L PE=3 SV=1
EEF2K	S1860	RNA-directed RNA polymerase L	tr|Q4VCP4|Q4VCP4_NIPAV RNA-directed RNA polymerase L OS=Nipah virus OX=3052225 GN=L PE=3 SV=1
EEF2K	S1884	RNA-directed RNA polymerase L	tr|Q4VCP4|Q4VCP4_NIPAV RNA-directed RNA polymerase L OS=Nipah virus OX=3052225 GN=L PE=3 SV=1
EEF2K	S1894	RNA-directed RNA polymerase L	tr|Q4VCP4|Q4VCP4_NIPAV RNA-directed RNA polymerase L OS=Nipah virus OX=3052225 GN=L PE=3 SV=1
EEF2K	S2059	RNA-directed RNA polymerase L	tr|Q4VCP4|Q4VCP4_NIPAV RNA-directed RNA polymerase L OS=Nipah virus OX=3052225 GN=L PE=3 SV=1
EEF2K	T2080	RNA-directed RNA polymerase L	tr|Q4VCP4|Q4VCP4_NIPAV RNA-directed RNA polymerase L OS=Nipah virus OX=3052225 GN=L PE=3 SV=1
EEF2K	S2139	RNA-directed RNA polymerase L	tr|Q4VCP4|Q4VCP4_NIPAV RNA-directed RNA polymerase L OS=Nipah virus OX=3052225 GN=L PE=3 SV=1
EEF2K	S16	Nucleocapsid protein	tr|A0A0N6YW88|A0A0N6YW88_NIPAV Nucleocapsid OS=Nipah virus OX=3052225 GN=N PE=3 SV=1
EEF2K	S63	Nucleocapsid protein	tr|A0A0N6YW88|A0A0N6YW88_NIPAV Nucleocapsid OS=Nipah virus OX=3052225 GN=N PE=3 SV=1
EEF2K	S224	Nucleocapsid protein	tr|A0A0N6YW88|A0A0N6YW88_NIPAV Nucleocapsid OS=Nipah virus OX=3052225 GN=N PE=3 SV=1
EEF2K	S289	Nucleocapsid protein	tr|A0A0N6YW88|A0A0N6YW88_NIPAV Nucleocapsid OS=Nipah virus OX=3052225 GN=N PE=3 SV=1
EEF2K	T320	Nucleocapsid protein	tr|A0A0N6YW88|A0A0N6YW88_NIPAV Nucleocapsid OS=Nipah virus OX=3052225 GN=N PE=3 SV=1
EEF2K	S439	Nucleocapsid protein	tr|A0A0N6YW88|A0A0N6YW88_NIPAV Nucleocapsid OS=Nipah virus OX=3052225 GN=N PE=3 SV=1
EEF2K	S443	Nucleocapsid protein	tr|A0A0N6YW88|A0A0N6YW88_NIPAV Nucleocapsid OS=Nipah virus OX=3052225 GN=N PE=3 SV=1
EEF2K	S461	Nucleocapsid protein	tr|A0A0N6YW88|A0A0N6YW88_NIPAV Nucleocapsid OS=Nipah virus OX=3052225 GN=N PE=3 SV=1
EEF2K	S16	Nucleocapsid protein	tr|A0A141HUS0|A0A141HUS0_NIPAV Nucleocapsid OS=Nipah virus OX=3052225 PE=3 SV=1
EEF2K	S63	Nucleocapsid protein	tr|A0A141HUS0|A0A141HUS0_NIPAV Nucleocapsid OS=Nipah virus OX=3052225 PE=3 SV=1
EEF2K	S224	Nucleocapsid protein	tr|A0A141HUS0|A0A141HUS0_NIPAV Nucleocapsid OS=Nipah virus OX=3052225 PE=3 SV=1
EEF2K	S289	Nucleocapsid protein	tr|A0A141HUS0|A0A141HUS0_NIPAV Nucleocapsid OS=Nipah virus OX=3052225 PE=3 SV=1
EEF2K	T320	Nucleocapsid protein	tr|A0A141HUS0|A0A141HUS0_NIPAV Nucleocapsid OS=Nipah virus OX=3052225 PE=3 SV=1
EEF2K	S439	Nucleocapsid protein	tr|A0A141HUS0|A0A141HUS0_NIPAV Nucleocapsid OS=Nipah virus OX=3052225 PE=3 SV=1
EEF2K	S443	Nucleocapsid protein	tr|A0A141HUS0|A0A141HUS0_NIPAV Nucleocapsid OS=Nipah virus OX=3052225 PE=3 SV=1
EEF2K	S461	Nucleocapsid protein	tr|A0A141HUS0|A0A141HUS0_NIPAV Nucleocapsid OS=Nipah virus OX=3052225 PE=3 SV=1
EEF2K	S16	Nucleocapsid protein	tr|A0A141HUS1|A0A141HUS1_NIPAV Nucleocapsid OS=Nipah virus OX=3052225 PE=3 SV=1
EEF2K	S63	Nucleocapsid protein	tr|A0A141HUS1|A0A141HUS1_NIPAV Nucleocapsid OS=Nipah virus OX=3052225 PE=3 SV=1
EEF2K	S224	Nucleocapsid protein	tr|A0A141HUS1|A0A141HUS1_NIPAV Nucleocapsid OS=Nipah virus OX=3052225 PE=3 SV=1
EEF2K	S289	Nucleocapsid protein	tr|A0A141HUS1|A0A141HUS1_NIPAV Nucleocapsid OS=Nipah virus OX=3052225 PE=3 SV=1
EEF2K	T320	Nucleocapsid protein	tr|A0A141HUS1|A0A141HUS1_NIPAV Nucleocapsid OS=Nipah virus OX=3052225 PE=3 SV=1
EEF2K	S439	Nucleocapsid protein	tr|A0A141HUS1|A0A141HUS1_NIPAV Nucleocapsid OS=Nipah virus OX=3052225 PE=3 SV=1
EEF2K	S443	Nucleocapsid protein	tr|A0A141HUS1|A0A141HUS1_NIPAV Nucleocapsid OS=Nipah virus OX=3052225 PE=3 SV=1
EEF2K	S461	Nucleocapsid protein	tr|A0A141HUS1|A0A141HUS1_NIPAV Nucleocapsid OS=Nipah virus OX=3052225 PE=3 SV=1
EEF2K	S16	Nucleocapsid protein	tr|A0A141HUS2|A0A141HUS2_NIPAV Nucleocapsid OS=Nipah virus OX=3052225 PE=3 SV=1
EEF2K	S63	Nucleocapsid protein	tr|A0A141HUS2|A0A141HUS2_NIPAV Nucleocapsid OS=Nipah virus OX=3052225 PE=3 SV=1
EEF2K	S224	Nucleocapsid protein	tr|A0A141HUS2|A0A141HUS2_NIPAV Nucleocapsid OS=Nipah virus OX=3052225 PE=3 SV=1
EEF2K	S289	Nucleocapsid protein	tr|A0A141HUS2|A0A141HUS2_NIPAV Nucleocapsid OS=Nipah virus OX=3052225 PE=3 SV=1
EEF2K	T320	Nucleocapsid protein	tr|A0A141HUS2|A0A141HUS2_NIPAV Nucleocapsid OS=Nipah virus OX=3052225 PE=3 SV=1
EEF2K	S439	Nucleocapsid protein	tr|A0A141HUS2|A0A141HUS2_NIPAV Nucleocapsid OS=Nipah virus OX=3052225 PE=3 SV=1
EEF2K	S443	Nucleocapsid protein	tr|A0A141HUS2|A0A141HUS2_NIPAV Nucleocapsid OS=Nipah virus OX=3052225 PE=3 SV=1
EEF2K	S461	Nucleocapsid protein	tr|A0A141HUS2|A0A141HUS2_NIPAV Nucleocapsid OS=Nipah virus OX=3052225 PE=3 SV=1
EEF2K	S16	Nucleocapsid protein	tr|A0A141HUS6|A0A141HUS6_NIPAV Nucleocapsid OS=Nipah virus OX=3052225 PE=3 SV=1
EEF2K	S63	Nucleocapsid protein	tr|A0A141HUS6|A0A141HUS6_NIPAV Nucleocapsid OS=Nipah virus OX=3052225 PE=3 SV=1
EEF2K	S224	Nucleocapsid protein	tr|A0A141HUS6|A0A141HUS6_NIPAV Nucleocapsid OS=Nipah virus OX=3052225 PE=3 SV=1
EEF2K	S289	Nucleocapsid protein	tr|A0A141HUS6|A0A141HUS6_NIPAV Nucleocapsid OS=Nipah virus OX=3052225 PE=3 SV=1
EEF2K	T320	Nucleocapsid protein	tr|A0A141HUS6|A0A141HUS6_NIPAV Nucleocapsid OS=Nipah virus OX=3052225 PE=3 SV=1
EEF2K	S439	Nucleocapsid protein	tr|A0A141HUS6|A0A141HUS6_NIPAV Nucleocapsid OS=Nipah virus OX=3052225 PE=3 SV=1
EEF2K	S443	Nucleocapsid protein	tr|A0A141HUS6|A0A141HUS6_NIPAV Nucleocapsid OS=Nipah virus OX=3052225 PE=3 SV=1
EEF2K	S461	Nucleocapsid protein	tr|A0A141HUS6|A0A141HUS6_NIPAV Nucleocapsid OS=Nipah virus OX=3052225 PE=3 SV=1
EEF2K	T521	Nucleocapsid protein	tr|A0A141HUS6|A0A141HUS6_NIPAV Nucleocapsid OS=Nipah virus OX=3052225 PE=3 SV=1
EEF2K	S16	Nucleocapsid protein	tr|A0A141HUS8|A0A141HUS8_NIPAV Nucleocapsid OS=Nipah virus OX=3052225 PE=3 SV=1
EEF2K	S63	Nucleocapsid protein	tr|A0A141HUS8|A0A141HUS8_NIPAV Nucleocapsid OS=Nipah virus OX=3052225 PE=3 SV=1
EEF2K	S224	Nucleocapsid protein	tr|A0A141HUS8|A0A141HUS8_NIPAV Nucleocapsid OS=Nipah virus OX=3052225 PE=3 SV=1
EEF2K	S289	Nucleocapsid protein	tr|A0A141HUS8|A0A141HUS8_NIPAV Nucleocapsid OS=Nipah virus OX=3052225 PE=3 SV=1
EEF2K	T320	Nucleocapsid protein	tr|A0A141HUS8|A0A141HUS8_NIPAV Nucleocapsid OS=Nipah virus OX=3052225 PE=3 SV=1
EEF2K	S439	Nucleocapsid protein	tr|A0A141HUS8|A0A141HUS8_NIPAV Nucleocapsid OS=Nipah virus OX=3052225 PE=3 SV=1
EEF2K	S443	Nucleocapsid protein	tr|A0A141HUS8|A0A141HUS8_NIPAV Nucleocapsid OS=Nipah virus OX=3052225 PE=3 SV=1
EEF2K	S461	Nucleocapsid protein	tr|A0A141HUS8|A0A141HUS8_NIPAV Nucleocapsid OS=Nipah virus OX=3052225 PE=3 SV=1
EEF2K	T521	Nucleocapsid protein	tr|A0A141HUS8|A0A141HUS8_NIPAV Nucleocapsid OS=Nipah virus OX=3052225 PE=3 SV=1
EEF2K	S16	Nucleocapsid protein	tr|A0A141HUS9|A0A141HUS9_NIPAV Nucleocapsid OS=Nipah virus OX=3052225 PE=3 SV=1
EEF2K	S63	Nucleocapsid protein	tr|A0A141HUS9|A0A141HUS9_NIPAV Nucleocapsid OS=Nipah virus OX=3052225 PE=3 SV=1
EEF2K	S224	Nucleocapsid protein	tr|A0A141HUS9|A0A141HUS9_NIPAV Nucleocapsid OS=Nipah virus OX=3052225 PE=3 SV=1
EEF2K	S289	Nucleocapsid protein	tr|A0A141HUS9|A0A141HUS9_NIPAV Nucleocapsid OS=Nipah virus OX=3052225 PE=3 SV=1
EEF2K	T320	Nucleocapsid protein	tr|A0A141HUS9|A0A141HUS9_NIPAV Nucleocapsid OS=Nipah virus OX=3052225 PE=3 SV=1
EEF2K	S439	Nucleocapsid protein	tr|A0A141HUS9|A0A141HUS9_NIPAV Nucleocapsid OS=Nipah virus OX=3052225 PE=3 SV=1
EEF2K	S443	Nucleocapsid protein	tr|A0A141HUS9|A0A141HUS9_NIPAV Nucleocapsid OS=Nipah virus OX=3052225 PE=3 SV=1
EEF2K	S461	Nucleocapsid protein	tr|A0A141HUS9|A0A141HUS9_NIPAV Nucleocapsid OS=Nipah virus OX=3052225 PE=3 SV=1
EEF2K	T521	Nucleocapsid protein	tr|A0A141HUS9|A0A141HUS9_NIPAV Nucleocapsid OS=Nipah virus OX=3052225 PE=3 SV=1
EEF2K	S16	Nucleocapsid protein	tr|A0A3G1QY29|A0A3G1QY29_NIPAV Nucleocapsid OS=Nipah virus OX=3052225 GN=N PE=3 SV=1
EEF2K	S63	Nucleocapsid protein	tr|A0A3G1QY29|A0A3G1QY29_NIPAV Nucleocapsid OS=Nipah virus OX=3052225 GN=N PE=3 SV=1
EEF2K	S224	Nucleocapsid protein	tr|A0A3G1QY29|A0A3G1QY29_NIPAV Nucleocapsid OS=Nipah virus OX=3052225 GN=N PE=3 SV=1
EEF2K	S289	Nucleocapsid protein	tr|A0A3G1QY29|A0A3G1QY29_NIPAV Nucleocapsid OS=Nipah virus OX=3052225 GN=N PE=3 SV=1
EEF2K	T320	Nucleocapsid protein	tr|A0A3G1QY29|A0A3G1QY29_NIPAV Nucleocapsid OS=Nipah virus OX=3052225 GN=N PE=3 SV=1
EEF2K	S439	Nucleocapsid protein	tr|A0A3G1QY29|A0A3G1QY29_NIPAV Nucleocapsid OS=Nipah virus OX=3052225 GN=N PE=3 SV=1
EEF2K	S443	Nucleocapsid protein	tr|A0A3G1QY29|A0A3G1QY29_NIPAV Nucleocapsid OS=Nipah virus OX=3052225 GN=N PE=3 SV=1
EEF2K	S461	Nucleocapsid protein	tr|A0A3G1QY29|A0A3G1QY29_NIPAV Nucleocapsid OS=Nipah virus OX=3052225 GN=N PE=3 SV=1
EEF2K	S37	Phosphoprotein	tr|A0A3G1QY38|A0A3G1QY38_NIPAV Phosphoprotein OS=Nipah virus OX=3052225 GN=P PE=4 SV=1
EEF2K	T84	Phosphoprotein	tr|A0A3G1QY38|A0A3G1QY38_NIPAV Phosphoprotein OS=Nipah virus OX=3052225 GN=P PE=4 SV=1
EEF2K	T189	Phosphoprotein	tr|A0A3G1QY38|A0A3G1QY38_NIPAV Phosphoprotein OS=Nipah virus OX=3052225 GN=P PE=4 SV=1
EEF2K	S273	Phosphoprotein	tr|A0A3G1QY38|A0A3G1QY38_NIPAV Phosphoprotein OS=Nipah virus OX=3052225 GN=P PE=4 SV=1
EEF2K	S291	Phosphoprotein	tr|A0A3G1QY38|A0A3G1QY38_NIPAV Phosphoprotein OS=Nipah virus OX=3052225 GN=P PE=4 SV=1
EEF2K	S414	Phosphoprotein	tr|A0A3G1QY38|A0A3G1QY38_NIPAV Phosphoprotein OS=Nipah virus OX=3052225 GN=P PE=4 SV=1
EEF2K	T454	Phosphoprotein	tr|A0A3G1QY38|A0A3G1QY38_NIPAV Phosphoprotein OS=Nipah virus OX=3052225 GN=P PE=4 SV=1
EEF2K	S481	Phosphoprotein	tr|A0A3G1QY38|A0A3G1QY38_NIPAV Phosphoprotein OS=Nipah virus OX=3052225 GN=P PE=4 SV=1
EEF2K	S607	Phosphoprotein	tr|A0A3G1QY38|A0A3G1QY38_NIPAV Phosphoprotein OS=Nipah virus OX=3052225 GN=P PE=4 SV=1
EEF2K	S22	Glycoprotein	tr|A0A3G1QY43|A0A3G1QY43_NIPAV Glycoprotein OS=Nipah virus OX=3052225 GN=G PE=3 SV=1
EEF2K	S89	Glycoprotein	tr|A0A3G1QY43|A0A3G1QY43_NIPAV Glycoprotein OS=Nipah virus OX=3052225 GN=G PE=3 SV=1
EEF2K	S134	Glycoprotein	tr|A0A3G1QY43|A0A3G1QY43_NIPAV Glycoprotein OS=Nipah virus OX=3052225 GN=G PE=3 SV=1
EEF2K	T175	Glycoprotein	tr|A0A3G1QY43|A0A3G1QY43_NIPAV Glycoprotein OS=Nipah virus OX=3052225 GN=G PE=3 SV=1
EEF2K	S213	Glycoprotein	tr|A0A3G1QY43|A0A3G1QY43_NIPAV Glycoprotein OS=Nipah virus OX=3052225 GN=G PE=3 SV=1
EEF2K	S264	Glycoprotein	tr|A0A3G1QY43|A0A3G1QY43_NIPAV Glycoprotein OS=Nipah virus OX=3052225 GN=G PE=3 SV=1
EEF2K	S274	Glycoprotein	tr|A0A3G1QY43|A0A3G1QY43_NIPAV Glycoprotein OS=Nipah virus OX=3052225 GN=G PE=3 SV=1
EEF2K	S354	Glycoprotein	tr|A0A3G1QY43|A0A3G1QY43_NIPAV Glycoprotein OS=Nipah virus OX=3052225 GN=G PE=3 SV=1
EEF2K	S442	Glycoprotein	tr|A0A3G1QY43|A0A3G1QY43_NIPAV Glycoprotein OS=Nipah virus OX=3052225 GN=G PE=3 SV=1
EEF2K	T471	Glycoprotein	tr|A0A3G1QY43|A0A3G1QY43_NIPAV Glycoprotein OS=Nipah virus OX=3052225 GN=G PE=3 SV=1
EEF2K	S491	Glycoprotein	tr|A0A3G1QY43|A0A3G1QY43_NIPAV Glycoprotein OS=Nipah virus OX=3052225 GN=G PE=3 SV=1
EEF2K	T531	Glycoprotein	tr|A0A3G1QY43|A0A3G1QY43_NIPAV Glycoprotein OS=Nipah virus OX=3052225 GN=G PE=3 SV=1
EEF2K	T186	FusionGlycoprotein F0	tr|A0A3G1QY51|A0A3G1QY51_NIPAV Fusion glycoprotein F0 OS=Nipah virus OX=3052225 GN=F PE=3 SV=1
EEF2K	T195	FusionGlycoprotein F0	tr|A0A3G1QY51|A0A3G1QY51_NIPAV Fusion glycoprotein F0 OS=Nipah virus OX=3052225 GN=F PE=3 SV=1
EEF2K	T396	FusionGlycoprotein F0	tr|A0A3G1QY51|A0A3G1QY51_NIPAV Fusion glycoprotein F0 OS=Nipah virus OX=3052225 GN=F PE=3 SV=1
EEF2K	S404	FusionGlycoprotein F0	tr|A0A3G1QY51|A0A3G1QY51_NIPAV Fusion glycoprotein F0 OS=Nipah virus OX=3052225 GN=F PE=3 SV=1
EEF2K	T408	FusionGlycoprotein F0	tr|A0A3G1QY51|A0A3G1QY51_NIPAV Fusion glycoprotein F0 OS=Nipah virus OX=3052225 GN=F PE=3 SV=1
EEF2K	T419	FusionGlycoprotein F0	tr|A0A3G1QY51|A0A3G1QY51_NIPAV Fusion glycoprotein F0 OS=Nipah virus OX=3052225 GN=F PE=3 SV=1
EEF2K	S466	FusionGlycoprotein F0	tr|A0A3G1QY51|A0A3G1QY51_NIPAV Fusion glycoprotein F0 OS=Nipah virus OX=3052225 GN=F PE=3 SV=1
EEF2K	S470	FusionGlycoprotein F0	tr|A0A3G1QY51|A0A3G1QY51_NIPAV Fusion glycoprotein F0 OS=Nipah virus OX=3052225 GN=F PE=3 SV=1
EEF2K	S487	FusionGlycoprotein F0	tr|A0A3G1QY51|A0A3G1QY51_NIPAV Fusion glycoprotein F0 OS=Nipah virus OX=3052225 GN=F PE=3 SV=1
EEF2K	T536	FusionGlycoprotein F0	tr|A0A3G1QY51|A0A3G1QY51_NIPAV Fusion glycoprotein F0 OS=Nipah virus OX=3052225 GN=F PE=3 SV=1
EEF2K	T156	FusionGlycoprotein F0	tr|A0A3G3IRB9|A0A3G3IRB9_NIPAV Fusion glycoprotein F0 (Fragment) OS=Nipah virus OX=3052225 GN=F PE=3 SV=1
EEF2K	T165	FusionGlycoprotein F0	tr|A0A3G3IRB9|A0A3G3IRB9_NIPAV Fusion glycoprotein F0 (Fragment) OS=Nipah virus OX=3052225 GN=F PE=3 SV=1
EEF2K	T25	Phosphoprotein	tr|A0A3G3IRC2|A0A3G3IRC2_NIPAV Phosphoprotein (Fragment) OS=Nipah virus OX=3052225 GN=P PE=4 SV=1
EEF2K	T130	Phosphoprotein	tr|A0A3G3IRC2|A0A3G3IRC2_NIPAV Phosphoprotein (Fragment) OS=Nipah virus OX=3052225 GN=P PE=4 SV=1
EEF2K	S214	Phosphoprotein	tr|A0A3G3IRC2|A0A3G3IRC2_NIPAV Phosphoprotein (Fragment) OS=Nipah virus OX=3052225 GN=P PE=4 SV=1
EEF2K	S232	Phosphoprotein	tr|A0A3G3IRC2|A0A3G3IRC2_NIPAV Phosphoprotein (Fragment) OS=Nipah virus OX=3052225 GN=P PE=4 SV=1
EEF2K	S355	Phosphoprotein	tr|A0A3G3IRC2|A0A3G3IRC2_NIPAV Phosphoprotein (Fragment) OS=Nipah virus OX=3052225 GN=P PE=4 SV=1
EEF2K	T395	Phosphoprotein	tr|A0A3G3IRC2|A0A3G3IRC2_NIPAV Phosphoprotein (Fragment) OS=Nipah virus OX=3052225 GN=P PE=4 SV=1
EEF2K	S422	Phosphoprotein	tr|A0A3G3IRC2|A0A3G3IRC2_NIPAV Phosphoprotein (Fragment) OS=Nipah virus OX=3052225 GN=P PE=4 SV=1
EEF2K	S548	Phosphoprotein	tr|A0A3G3IRC2|A0A3G3IRC2_NIPAV Phosphoprotein (Fragment) OS=Nipah virus OX=3052225 GN=P PE=4 SV=1
EEF2K	S48	Nucleocapsid protein	tr|A0A3G3IRC4|A0A3G3IRC4_NIPAV Nucleocapsid (Fragment) OS=Nipah virus OX=3052225 GN=N PE=3 SV=1
EEF2K	S209	Nucleocapsid protein	tr|A0A3G3IRC4|A0A3G3IRC4_NIPAV Nucleocapsid (Fragment) OS=Nipah virus OX=3052225 GN=N PE=3 SV=1
EEF2K	S274	Nucleocapsid protein	tr|A0A3G3IRC4|A0A3G3IRC4_NIPAV Nucleocapsid (Fragment) OS=Nipah virus OX=3052225 GN=N PE=3 SV=1
EEF2K	T305	Nucleocapsid protein	tr|A0A3G3IRC4|A0A3G3IRC4_NIPAV Nucleocapsid (Fragment) OS=Nipah virus OX=3052225 GN=N PE=3 SV=1
EEF2K	S424	Nucleocapsid protein	tr|A0A3G3IRC4|A0A3G3IRC4_NIPAV Nucleocapsid (Fragment) OS=Nipah virus OX=3052225 GN=N PE=3 SV=1
EEF2K	S428	Nucleocapsid protein	tr|A0A3G3IRC4|A0A3G3IRC4_NIPAV Nucleocapsid (Fragment) OS=Nipah virus OX=3052225 GN=N PE=3 SV=1
EEF2K	S446	Nucleocapsid protein	tr|A0A3G3IRC4|A0A3G3IRC4_NIPAV Nucleocapsid (Fragment) OS=Nipah virus OX=3052225 GN=N PE=3 SV=1
EEF2K	S453	RNA-directed RNA polymerase L	tr|A0A3G3IRC6|A0A3G3IRC6_NIPAV RNA-directed RNA polymerase (Fragment) OS=Nipah virus OX=3052225 GN=L PE=4 SV=1
EEF2K	S37	Phosphoprotein	tr|A0A482LP66|A0A482LP66_NIPAV Phosphoprotein OS=Nipah virus OX=3052225 GN=P PE=4 SV=1
EEF2K	T84	Phosphoprotein	tr|A0A482LP66|A0A482LP66_NIPAV Phosphoprotein OS=Nipah virus OX=3052225 GN=P PE=4 SV=1
EEF2K	T189	Phosphoprotein	tr|A0A482LP66|A0A482LP66_NIPAV Phosphoprotein OS=Nipah virus OX=3052225 GN=P PE=4 SV=1
EEF2K	S273	Phosphoprotein	tr|A0A482LP66|A0A482LP66_NIPAV Phosphoprotein OS=Nipah virus OX=3052225 GN=P PE=4 SV=1
EEF2K	S291	Phosphoprotein	tr|A0A482LP66|A0A482LP66_NIPAV Phosphoprotein OS=Nipah virus OX=3052225 GN=P PE=4 SV=1
EEF2K	S414	Phosphoprotein	tr|A0A482LP66|A0A482LP66_NIPAV Phosphoprotein OS=Nipah virus OX=3052225 GN=P PE=4 SV=1
EEF2K	T454	Phosphoprotein	tr|A0A482LP66|A0A482LP66_NIPAV Phosphoprotein OS=Nipah virus OX=3052225 GN=P PE=4 SV=1
EEF2K	S481	Phosphoprotein	tr|A0A482LP66|A0A482LP66_NIPAV Phosphoprotein OS=Nipah virus OX=3052225 GN=P PE=4 SV=1
EEF2K	S607	Phosphoprotein	tr|A0A482LP66|A0A482LP66_NIPAV Phosphoprotein OS=Nipah virus OX=3052225 GN=P PE=4 SV=1
EEF2K	S88	Nucleocapsid protein	tr|A0A482LP85|A0A482LP85_NIPAV Nucleocapsid (Fragment) OS=Nipah virus OX=3052225 GN=N PE=3 SV=1
EEF2K	S92	Nucleocapsid protein	tr|A0A482LP85|A0A482LP85_NIPAV Nucleocapsid (Fragment) OS=Nipah virus OX=3052225 GN=N PE=3 SV=1
EEF2K	S110	Nucleocapsid protein	tr|A0A482LP85|A0A482LP85_NIPAV Nucleocapsid (Fragment) OS=Nipah virus OX=3052225 GN=N PE=3 SV=1
EEF2K	S43	Nucleocapsid protein	tr|A0A4P2T124|A0A4P2T124_NIPAV Nucleocapsid (Fragment) OS=Nipah virus OX=3052225 GN=N PE=3 SV=1
EEF2K	S43	Nucleocapsid protein	tr|A0A4V0NQ16|A0A4V0NQ16_NIPAV Nucleocapsid (Fragment) OS=Nipah virus OX=3052225 GN=N PE=3 SV=1
EEF2K	S204	Nucleocapsid protein	tr|A0A4P2T124|A0A4P2T124_NIPAV Nucleocapsid (Fragment) OS=Nipah virus OX=3052225 GN=N PE=3 SV=1
EEF2K	S204	Nucleocapsid protein	tr|A0A4V0NQ16|A0A4V0NQ16_NIPAV Nucleocapsid (Fragment) OS=Nipah virus OX=3052225 GN=N PE=3 SV=1
EEF2K	S269	Nucleocapsid protein	tr|A0A4P2T124|A0A4P2T124_NIPAV Nucleocapsid (Fragment) OS=Nipah virus OX=3052225 GN=N PE=3 SV=1
EEF2K	S269	Nucleocapsid protein	tr|A0A4V0NQ16|A0A4V0NQ16_NIPAV Nucleocapsid (Fragment) OS=Nipah virus OX=3052225 GN=N PE=3 SV=1
EEF2K	T300	Nucleocapsid protein	tr|A0A4P2T124|A0A4P2T124_NIPAV Nucleocapsid (Fragment) OS=Nipah virus OX=3052225 GN=N PE=3 SV=1
EEF2K	T300	Nucleocapsid protein	tr|A0A4V0NQ16|A0A4V0NQ16_NIPAV Nucleocapsid (Fragment) OS=Nipah virus OX=3052225 GN=N PE=3 SV=1
EEF2K	S419	Nucleocapsid protein	tr|A0A4P2T124|A0A4P2T124_NIPAV Nucleocapsid (Fragment) OS=Nipah virus OX=3052225 GN=N PE=3 SV=1
EEF2K	S419	Nucleocapsid protein	tr|A0A4V0NQ16|A0A4V0NQ16_NIPAV Nucleocapsid (Fragment) OS=Nipah virus OX=3052225 GN=N PE=3 SV=1
EEF2K	S423	Nucleocapsid protein	tr|A0A4P2T124|A0A4P2T124_NIPAV Nucleocapsid (Fragment) OS=Nipah virus OX=3052225 GN=N PE=3 SV=1
EEF2K	S423	Nucleocapsid protein	tr|A0A4V0NQ16|A0A4V0NQ16_NIPAV Nucleocapsid (Fragment) OS=Nipah virus OX=3052225 GN=N PE=3 SV=1
EEF2K	S441	Nucleocapsid protein	tr|A0A4P2T124|A0A4P2T124_NIPAV Nucleocapsid (Fragment) OS=Nipah virus OX=3052225 GN=N PE=3 SV=1
EEF2K	S441	Nucleocapsid protein	tr|A0A4V0NQ16|A0A4V0NQ16_NIPAV Nucleocapsid (Fragment) OS=Nipah virus OX=3052225 GN=N PE=3 SV=1
EEF2K	S22	Glycoprotein	tr|A0A514MHI9|A0A514MHI9_NIPAV Attachment glycoprotein OS=Nipah virus OX=3052225 PE=3 SV=1
EEF2K	S134	Glycoprotein	tr|A0A514MHI9|A0A514MHI9_NIPAV Attachment glycoprotein OS=Nipah virus OX=3052225 PE=3 SV=1
EEF2K	T175	Glycoprotein	tr|A0A514MHI9|A0A514MHI9_NIPAV Attachment glycoprotein OS=Nipah virus OX=3052225 PE=3 SV=1
EEF2K	S213	Glycoprotein	tr|A0A514MHI9|A0A514MHI9_NIPAV Attachment glycoprotein OS=Nipah virus OX=3052225 PE=3 SV=1
EEF2K	S264	Glycoprotein	tr|A0A514MHI9|A0A514MHI9_NIPAV Attachment glycoprotein OS=Nipah virus OX=3052225 PE=3 SV=1
EEF2K	S354	Glycoprotein	tr|A0A514MHI9|A0A514MHI9_NIPAV Attachment glycoprotein OS=Nipah virus OX=3052225 PE=3 SV=1
EEF2K	S442	Glycoprotein	tr|A0A514MHI9|A0A514MHI9_NIPAV Attachment glycoprotein OS=Nipah virus OX=3052225 PE=3 SV=1
EEF2K	T471	Glycoprotein	tr|A0A514MHI9|A0A514MHI9_NIPAV Attachment glycoprotein OS=Nipah virus OX=3052225 PE=3 SV=1
EEF2K	S491	Glycoprotein	tr|A0A514MHI9|A0A514MHI9_NIPAV Attachment glycoprotein OS=Nipah virus OX=3052225 PE=3 SV=1
EEF2K	T531	Glycoprotein	tr|A0A514MHI9|A0A514MHI9_NIPAV Attachment glycoprotein OS=Nipah virus OX=3052225 PE=3 SV=1
EEF2K	T186	FusionGlycoprotein F0	tr|A0A514MHK3|A0A514MHK3_NIPAV Fusion glycoprotein F0 OS=Nipah virus OX=3052225 PE=3 SV=1
EEF2K	T195	FusionGlycoprotein F0	tr|A0A514MHK3|A0A514MHK3_NIPAV Fusion glycoprotein F0 OS=Nipah virus OX=3052225 PE=3 SV=1
EEF2K	T396	FusionGlycoprotein F0	tr|A0A514MHK3|A0A514MHK3_NIPAV Fusion glycoprotein F0 OS=Nipah virus OX=3052225 PE=3 SV=1
EEF2K	S404	FusionGlycoprotein F0	tr|A0A514MHK3|A0A514MHK3_NIPAV Fusion glycoprotein F0 OS=Nipah virus OX=3052225 PE=3 SV=1
EEF2K	T408	FusionGlycoprotein F0	tr|A0A514MHK3|A0A514MHK3_NIPAV Fusion glycoprotein F0 OS=Nipah virus OX=3052225 PE=3 SV=1
EEF2K	T419	FusionGlycoprotein F0	tr|A0A514MHK3|A0A514MHK3_NIPAV Fusion glycoprotein F0 OS=Nipah virus OX=3052225 PE=3 SV=1
EEF2K	S466	FusionGlycoprotein F0	tr|A0A514MHK3|A0A514MHK3_NIPAV Fusion glycoprotein F0 OS=Nipah virus OX=3052225 PE=3 SV=1
EEF2K	S470	FusionGlycoprotein F0	tr|A0A514MHK3|A0A514MHK3_NIPAV Fusion glycoprotein F0 OS=Nipah virus OX=3052225 PE=3 SV=1
EEF2K	S487	FusionGlycoprotein F0	tr|A0A514MHK3|A0A514MHK3_NIPAV Fusion glycoprotein F0 OS=Nipah virus OX=3052225 PE=3 SV=1
EEF2K	T536	FusionGlycoprotein F0	tr|A0A514MHK3|A0A514MHK3_NIPAV Fusion glycoprotein F0 OS=Nipah virus OX=3052225 PE=3 SV=1
EEF2K	S16	Nucleocapsid protein	tr|A0A514MHL6|A0A514MHL6_NIPAV Nucleocapsid OS=Nipah virus OX=3052225 PE=3 SV=1
EEF2K	S63	Nucleocapsid protein	tr|A0A514MHL6|A0A514MHL6_NIPAV Nucleocapsid OS=Nipah virus OX=3052225 PE=3 SV=1
EEF2K	S224	Nucleocapsid protein	tr|A0A514MHL6|A0A514MHL6_NIPAV Nucleocapsid OS=Nipah virus OX=3052225 PE=3 SV=1
EEF2K	S289	Nucleocapsid protein	tr|A0A514MHL6|A0A514MHL6_NIPAV Nucleocapsid OS=Nipah virus OX=3052225 PE=3 SV=1
EEF2K	T320	Nucleocapsid protein	tr|A0A514MHL6|A0A514MHL6_NIPAV Nucleocapsid OS=Nipah virus OX=3052225 PE=3 SV=1
EEF2K	S439	Nucleocapsid protein	tr|A0A514MHL6|A0A514MHL6_NIPAV Nucleocapsid OS=Nipah virus OX=3052225 PE=3 SV=1
EEF2K	S443	Nucleocapsid protein	tr|A0A514MHL6|A0A514MHL6_NIPAV Nucleocapsid OS=Nipah virus OX=3052225 PE=3 SV=1
EEF2K	S461	Nucleocapsid protein	tr|A0A514MHL6|A0A514MHL6_NIPAV Nucleocapsid OS=Nipah virus OX=3052225 PE=3 SV=1
EEF2K	T521	Nucleocapsid protein	tr|A0A514MHL6|A0A514MHL6_NIPAV Nucleocapsid OS=Nipah virus OX=3052225 PE=3 SV=1
EEF2K	S22	Glycoprotein	tr|A0A7L5MR41|A0A7L5MR41_NIPAV Attachment glycoprotein OS=Nipah virus OX=3052225 GN=G PE=3 SV=1
EEF2K	S89	Glycoprotein	tr|A0A7L5MR41|A0A7L5MR41_NIPAV Attachment glycoprotein OS=Nipah virus OX=3052225 GN=G PE=3 SV=1
EEF2K	S134	Glycoprotein	tr|A0A7L5MR41|A0A7L5MR41_NIPAV Attachment glycoprotein OS=Nipah virus OX=3052225 GN=G PE=3 SV=1
EEF2K	T175	Glycoprotein	tr|A0A7L5MR41|A0A7L5MR41_NIPAV Attachment glycoprotein OS=Nipah virus OX=3052225 GN=G PE=3 SV=1
EEF2K	S213	Glycoprotein	tr|A0A7L5MR41|A0A7L5MR41_NIPAV Attachment glycoprotein OS=Nipah virus OX=3052225 GN=G PE=3 SV=1
EEF2K	S264	Glycoprotein	tr|A0A7L5MR41|A0A7L5MR41_NIPAV Attachment glycoprotein OS=Nipah virus OX=3052225 GN=G PE=3 SV=1
EEF2K	S274	Glycoprotein	tr|A0A7L5MR41|A0A7L5MR41_NIPAV Attachment glycoprotein OS=Nipah virus OX=3052225 GN=G PE=3 SV=1
EEF2K	S354	Glycoprotein	tr|A0A7L5MR41|A0A7L5MR41_NIPAV Attachment glycoprotein OS=Nipah virus OX=3052225 GN=G PE=3 SV=1
EEF2K	S442	Glycoprotein	tr|A0A7L5MR41|A0A7L5MR41_NIPAV Attachment glycoprotein OS=Nipah virus OX=3052225 GN=G PE=3 SV=1
EEF2K	T471	Glycoprotein	tr|A0A7L5MR41|A0A7L5MR41_NIPAV Attachment glycoprotein OS=Nipah virus OX=3052225 GN=G PE=3 SV=1
EEF2K	S491	Glycoprotein	tr|A0A7L5MR41|A0A7L5MR41_NIPAV Attachment glycoprotein OS=Nipah virus OX=3052225 GN=G PE=3 SV=1
EEF2K	T531	Glycoprotein	tr|A0A7L5MR41|A0A7L5MR41_NIPAV Attachment glycoprotein OS=Nipah virus OX=3052225 GN=G PE=3 SV=1
EEF2K	S37	V protein	tr|A0A7L5MR44|A0A7L5MR44_NIPAV Non-structural protein V OS=Nipah virus OX=3052225 GN=P/V/C PE=4 SV=1
EEF2K	T84	V protein	tr|A0A7L5MR44|A0A7L5MR44_NIPAV Non-structural protein V OS=Nipah virus OX=3052225 GN=P/V/C PE=4 SV=1
EEF2K	T189	V protein	tr|A0A7L5MR44|A0A7L5MR44_NIPAV Non-structural protein V OS=Nipah virus OX=3052225 GN=P/V/C PE=4 SV=1
EEF2K	S273	V protein	tr|A0A7L5MR44|A0A7L5MR44_NIPAV Non-structural protein V OS=Nipah virus OX=3052225 GN=P/V/C PE=4 SV=1
EEF2K	S291	V protein	tr|A0A7L5MR44|A0A7L5MR44_NIPAV Non-structural protein V OS=Nipah virus OX=3052225 GN=P/V/C PE=4 SV=1
EEF2K	S16	Nucleocapsid protein	tr|A0A7L5MR50|A0A7L5MR50_NIPAV Nucleocapsid OS=Nipah virus OX=3052225 GN=N PE=3 SV=1
EEF2K	S63	Nucleocapsid protein	tr|A0A7L5MR50|A0A7L5MR50_NIPAV Nucleocapsid OS=Nipah virus OX=3052225 GN=N PE=3 SV=1
EEF2K	S224	Nucleocapsid protein	tr|A0A7L5MR50|A0A7L5MR50_NIPAV Nucleocapsid OS=Nipah virus OX=3052225 GN=N PE=3 SV=1
EEF2K	S289	Nucleocapsid protein	tr|A0A7L5MR50|A0A7L5MR50_NIPAV Nucleocapsid OS=Nipah virus OX=3052225 GN=N PE=3 SV=1
EEF2K	T320	Nucleocapsid protein	tr|A0A7L5MR50|A0A7L5MR50_NIPAV Nucleocapsid OS=Nipah virus OX=3052225 GN=N PE=3 SV=1
EEF2K	S439	Nucleocapsid protein	tr|A0A7L5MR50|A0A7L5MR50_NIPAV Nucleocapsid OS=Nipah virus OX=3052225 GN=N PE=3 SV=1
EEF2K	S443	Nucleocapsid protein	tr|A0A7L5MR50|A0A7L5MR50_NIPAV Nucleocapsid OS=Nipah virus OX=3052225 GN=N PE=3 SV=1
EEF2K	S461	Nucleocapsid protein	tr|A0A7L5MR50|A0A7L5MR50_NIPAV Nucleocapsid OS=Nipah virus OX=3052225 GN=N PE=3 SV=1
EEF2K	S22	Glycoprotein	tr|A0A7L5MR61|A0A7L5MR61_NIPAV Attachment glycoprotein OS=Nipah virus OX=3052225 GN=G PE=3 SV=1
EEF2K	S89	Glycoprotein	tr|A0A7L5MR61|A0A7L5MR61_NIPAV Attachment glycoprotein OS=Nipah virus OX=3052225 GN=G PE=3 SV=1
EEF2K	S134	Glycoprotein	tr|A0A7L5MR61|A0A7L5MR61_NIPAV Attachment glycoprotein OS=Nipah virus OX=3052225 GN=G PE=3 SV=1
EEF2K	T175	Glycoprotein	tr|A0A7L5MR61|A0A7L5MR61_NIPAV Attachment glycoprotein OS=Nipah virus OX=3052225 GN=G PE=3 SV=1
EEF2K	S213	Glycoprotein	tr|A0A7L5MR61|A0A7L5MR61_NIPAV Attachment glycoprotein OS=Nipah virus OX=3052225 GN=G PE=3 SV=1
EEF2K	S264	Glycoprotein	tr|A0A7L5MR61|A0A7L5MR61_NIPAV Attachment glycoprotein OS=Nipah virus OX=3052225 GN=G PE=3 SV=1
EEF2K	S274	Glycoprotein	tr|A0A7L5MR61|A0A7L5MR61_NIPAV Attachment glycoprotein OS=Nipah virus OX=3052225 GN=G PE=3 SV=1
EEF2K	S354	Glycoprotein	tr|A0A7L5MR61|A0A7L5MR61_NIPAV Attachment glycoprotein OS=Nipah virus OX=3052225 GN=G PE=3 SV=1
EEF2K	T471	Glycoprotein	tr|A0A7L5MR61|A0A7L5MR61_NIPAV Attachment glycoprotein OS=Nipah virus OX=3052225 GN=G PE=3 SV=1
EEF2K	S491	Glycoprotein	tr|A0A7L5MR61|A0A7L5MR61_NIPAV Attachment glycoprotein OS=Nipah virus OX=3052225 GN=G PE=3 SV=1
EEF2K	T531	Glycoprotein	tr|A0A7L5MR61|A0A7L5MR61_NIPAV Attachment glycoprotein OS=Nipah virus OX=3052225 GN=G PE=3 SV=1
EEF2K	T186	FusionGlycoprotein F0	tr|A0A7L5MR69|A0A7L5MR69_NIPAV Fusion glycoprotein F0 (Fragment) OS=Nipah virus OX=3052225 GN=F PE=3 SV=1
EEF2K	T195	FusionGlycoprotein F0	tr|A0A7L5MR69|A0A7L5MR69_NIPAV Fusion glycoprotein F0 (Fragment) OS=Nipah virus OX=3052225 GN=F PE=3 SV=1
EEF2K	T396	FusionGlycoprotein F0	tr|A0A7L5MR69|A0A7L5MR69_NIPAV Fusion glycoprotein F0 (Fragment) OS=Nipah virus OX=3052225 GN=F PE=3 SV=1
EEF2K	S404	FusionGlycoprotein F0	tr|A0A7L5MR69|A0A7L5MR69_NIPAV Fusion glycoprotein F0 (Fragment) OS=Nipah virus OX=3052225 GN=F PE=3 SV=1
EEF2K	T408	FusionGlycoprotein F0	tr|A0A7L5MR69|A0A7L5MR69_NIPAV Fusion glycoprotein F0 (Fragment) OS=Nipah virus OX=3052225 GN=F PE=3 SV=1
EEF2K	T419	FusionGlycoprotein F0	tr|A0A7L5MR69|A0A7L5MR69_NIPAV Fusion glycoprotein F0 (Fragment) OS=Nipah virus OX=3052225 GN=F PE=3 SV=1
EEF2K	S466	FusionGlycoprotein F0	tr|A0A7L5MR69|A0A7L5MR69_NIPAV Fusion glycoprotein F0 (Fragment) OS=Nipah virus OX=3052225 GN=F PE=3 SV=1
EEF2K	S470	FusionGlycoprotein F0	tr|A0A7L5MR69|A0A7L5MR69_NIPAV Fusion glycoprotein F0 (Fragment) OS=Nipah virus OX=3052225 GN=F PE=3 SV=1
EEF2K	S487	FusionGlycoprotein F0	tr|A0A7L5MR69|A0A7L5MR69_NIPAV Fusion glycoprotein F0 (Fragment) OS=Nipah virus OX=3052225 GN=F PE=3 SV=1
EEF2K	T536	FusionGlycoprotein F0	tr|A0A7L5MR69|A0A7L5MR69_NIPAV Fusion glycoprotein F0 (Fragment) OS=Nipah virus OX=3052225 GN=F PE=3 SV=1
EEF2K	S16	Nucleocapsid protein	tr|A0A7L5MR71|A0A7L5MR71_NIPAV Nucleocapsid OS=Nipah virus OX=3052225 GN=N PE=3 SV=1
EEF2K	S63	Nucleocapsid protein	tr|A0A7L5MR71|A0A7L5MR71_NIPAV Nucleocapsid OS=Nipah virus OX=3052225 GN=N PE=3 SV=1
EEF2K	S289	Nucleocapsid protein	tr|A0A7L5MR71|A0A7L5MR71_NIPAV Nucleocapsid OS=Nipah virus OX=3052225 GN=N PE=3 SV=1
EEF2K	T320	Nucleocapsid protein	tr|A0A7L5MR71|A0A7L5MR71_NIPAV Nucleocapsid OS=Nipah virus OX=3052225 GN=N PE=3 SV=1
EEF2K	S439	Nucleocapsid protein	tr|A0A7L5MR71|A0A7L5MR71_NIPAV Nucleocapsid OS=Nipah virus OX=3052225 GN=N PE=3 SV=1
EEF2K	S443	Nucleocapsid protein	tr|A0A7L5MR71|A0A7L5MR71_NIPAV Nucleocapsid OS=Nipah virus OX=3052225 GN=N PE=3 SV=1
EEF2K	S461	Nucleocapsid protein	tr|A0A7L5MR71|A0A7L5MR71_NIPAV Nucleocapsid OS=Nipah virus OX=3052225 GN=N PE=3 SV=1
EEF2K	S16	Nucleocapsid protein	tr|A0A7L5MR75|A0A7L5MR75_NIPAV Nucleocapsid OS=Nipah virus OX=3052225 GN=N PE=3 SV=1
EEF2K	S63	Nucleocapsid protein	tr|A0A7L5MR75|A0A7L5MR75_NIPAV Nucleocapsid OS=Nipah virus OX=3052225 GN=N PE=3 SV=1
EEF2K	S224	Nucleocapsid protein	tr|A0A7L5MR75|A0A7L5MR75_NIPAV Nucleocapsid OS=Nipah virus OX=3052225 GN=N PE=3 SV=1
EEF2K	S289	Nucleocapsid protein	tr|A0A7L5MR75|A0A7L5MR75_NIPAV Nucleocapsid OS=Nipah virus OX=3052225 GN=N PE=3 SV=1
EEF2K	T320	Nucleocapsid protein	tr|A0A7L5MR75|A0A7L5MR75_NIPAV Nucleocapsid OS=Nipah virus OX=3052225 GN=N PE=3 SV=1
EEF2K	S439	Nucleocapsid protein	tr|A0A7L5MR75|A0A7L5MR75_NIPAV Nucleocapsid OS=Nipah virus OX=3052225 GN=N PE=3 SV=1
EEF2K	S443	Nucleocapsid protein	tr|A0A7L5MR75|A0A7L5MR75_NIPAV Nucleocapsid OS=Nipah virus OX=3052225 GN=N PE=3 SV=1
EEF2K	S461	Nucleocapsid protein	tr|A0A7L5MR75|A0A7L5MR75_NIPAV Nucleocapsid OS=Nipah virus OX=3052225 GN=N PE=3 SV=1
EEF2K	S22	Glycoprotein	tr|A0A7L5MR80|A0A7L5MR80_NIPAV Attachment glycoproteinOS=Nipah virus OX=3052225 GN=G PE=3 SV=1
EEF2K	S89	Glycoprotein	tr|A0A7L5MR80|A0A7L5MR80_NIPAV Attachment glycoproteinOS=Nipah virus OX=3052225 GN=G PE=3 SV=1
EEF2K	S134	Glycoprotein	tr|A0A7L5MR80|A0A7L5MR80_NIPAV Attachment glycoproteinOS=Nipah virus OX=3052225 GN=G PE=3 SV=1
EEF2K	T175	Glycoprotein	tr|A0A7L5MR80|A0A7L5MR80_NIPAV Attachment glycoproteinOS=Nipah virus OX=3052225 GN=G PE=3 SV=1
EEF2K	S213	Glycoprotein	tr|A0A7L5MR80|A0A7L5MR80_NIPAV Attachment glycoproteinOS=Nipah virus OX=3052225 GN=G PE=3 SV=1
EEF2K	S264	Glycoprotein	tr|A0A7L5MR80|A0A7L5MR80_NIPAV Attachment glycoproteinOS=Nipah virus OX=3052225 GN=G PE=3 SV=1
EEF2K	S274	Glycoprotein	tr|A0A7L5MR80|A0A7L5MR80_NIPAV Attachment glycoproteinOS=Nipah virus OX=3052225 GN=G PE=3 SV=1
EEF2K	S354	Glycoprotein	tr|A0A7L5MR80|A0A7L5MR80_NIPAV Attachment glycoproteinOS=Nipah virus OX=3052225 GN=G PE=3 SV=1
EEF2K	S442	Glycoprotein	tr|A0A7L5MR80|A0A7L5MR80_NIPAV Attachment glycoproteinOS=Nipah virus OX=3052225 GN=G PE=3 SV=1
EEF2K	T471	Glycoprotein	tr|A0A7L5MR80|A0A7L5MR80_NIPAV Attachment glycoproteinOS=Nipah virus OX=3052225 GN=G PE=3 SV=1
EEF2K	S491	Glycoprotein	tr|A0A7L5MR80|A0A7L5MR80_NIPAV Attachment glycoproteinOS=Nipah virus OX=3052225 GN=G PE=3 SV=1
EEF2K	T531	Glycoprotein	tr|A0A7L5MR80|A0A7L5MR80_NIPAV Attachment glycoproteinOS=Nipah virus OX=3052225 GN=G PE=3 SV=1
EEF2K	S22	Glycoprotein	tr|A0A7L5MR85|A0A7L5MR85_NIPAV Attachment glycoprotein OS=Nipah virus OX=3052225 GN=G PE=3 SV=1
EEF2K	S89	Glycoprotein	tr|A0A7L5MR85|A0A7L5MR85_NIPAV Attachment glycoprotein OS=Nipah virus OX=3052225 GN=G PE=3 SV=1
EEF2K	S134	Glycoprotein	tr|A0A7L5MR85|A0A7L5MR85_NIPAV Attachment glycoprotein OS=Nipah virus OX=3052225 GN=G PE=3 SV=1
EEF2K	T175	Glycoprotein	tr|A0A7L5MR85|A0A7L5MR85_NIPAV Attachment glycoprotein OS=Nipah virus OX=3052225 GN=G PE=3 SV=1
EEF2K	S213	Glycoprotein	tr|A0A7L5MR85|A0A7L5MR85_NIPAV Attachment glycoprotein OS=Nipah virus OX=3052225 GN=G PE=3 SV=1
EEF2K	S264	Glycoprotein	tr|A0A7L5MR85|A0A7L5MR85_NIPAV Attachment glycoprotein OS=Nipah virus OX=3052225 GN=G PE=3 SV=1
EEF2K	S274	Glycoprotein	tr|A0A7L5MR85|A0A7L5MR85_NIPAV Attachment glycoprotein OS=Nipah virus OX=3052225 GN=G PE=3 SV=1
EEF2K	T471	Glycoprotein	tr|A0A7L5MR85|A0A7L5MR85_NIPAV Attachment glycoprotein OS=Nipah virus OX=3052225 GN=G PE=3 SV=1
EEF2K	S491	Glycoprotein	tr|A0A7L5MR85|A0A7L5MR85_NIPAV Attachment glycoprotein OS=Nipah virus OX=3052225 GN=G PE=3 SV=1
EEF2K	S33	V protein	tr|A0A7L5MR87|A0A7L5MR87_NIPAV Non-structural protein V (Fragment) OS=Nipah virus OX=3052225 GN=P/V/C PE=4 SV=1
EEF2K	T80	V protein	tr|A0A7L5MR87|A0A7L5MR87_NIPAV Non-structural protein V (Fragment) OS=Nipah virus OX=3052225 GN=P/V/C PE=4 SV=1
EEF2K	T185	V protein	tr|A0A7L5MR87|A0A7L5MR87_NIPAV Non-structural protein V (Fragment) OS=Nipah virus OX=3052225 GN=P/V/C PE=4 SV=1
EEF2K	S269	V protein	tr|A0A7L5MR87|A0A7L5MR87_NIPAV Non-structural protein V (Fragment) OS=Nipah virus OX=3052225 GN=P/V/C PE=4 SV=1
EEF2K	S287	V protein	tr|A0A7L5MR87|A0A7L5MR87_NIPAV Non-structural protein V (Fragment) OS=Nipah virus OX=3052225 GN=P/V/C PE=4 SV=1
EEF2K	S204	Nucleocapsid protein	tr|A0A7L5MRA2|A0A7L5MRA2_NIPAV Nucleocapsid (Fragment) OS=Nipah virus OX=3052225 GN=N PE=3 SV=1
EEF2K	T235	Nucleocapsid protein	tr|A0A7L5MRA2|A0A7L5MRA2_NIPAV Nucleocapsid (Fragment) OS=Nipah virus OX=3052225 GN=N PE=3 SV=1
EEF2K	S354	Nucleocapsid protein	tr|A0A7L5MRA2|A0A7L5MRA2_NIPAV Nucleocapsid (Fragment) OS=Nipah virus OX=3052225 GN=N PE=3 SV=1
EEF2K	S358	Nucleocapsid protein	tr|A0A7L5MRA2|A0A7L5MRA2_NIPAV Nucleocapsid (Fragment) OS=Nipah virus OX=3052225 GN=N PE=3 SV=1
EEF2K	S376	Nucleocapsid protein	tr|A0A7L5MRA2|A0A7L5MRA2_NIPAV Nucleocapsid (Fragment) OS=Nipah virus OX=3052225 GN=N PE=3 SV=1
EEF2K	S37	V protein	tr|A0A7L5MRA9|A0A7L5MRA9_NIPAV Non-structural protein V OS=Nipah virus OX=3052225 GN=P/V/C PE=4 SV=1
EEF2K	T84	V protein	tr|A0A7L5MRA9|A0A7L5MRA9_NIPAV Non-structural protein V OS=Nipah virus OX=3052225 GN=P/V/C PE=4 SV=1
EEF2K	T189	V protein	tr|A0A7L5MRA9|A0A7L5MRA9_NIPAV Non-structural protein V OS=Nipah virus OX=3052225 GN=P/V/C PE=4 SV=1
EEF2K	S273	V protein	tr|A0A7L5MRA9|A0A7L5MRA9_NIPAV Non-structural protein V OS=Nipah virus OX=3052225 GN=P/V/C PE=4 SV=1
EEF2K	S291	V protein	tr|A0A7L5MRA9|A0A7L5MRA9_NIPAV Non-structural protein V OS=Nipah virus OX=3052225 GN=P/V/C PE=4 SV=1
EEF2K	S89	Glycoprotein	tr|A0A7L5MRB2|A0A7L5MRB2_NIPAV Attachment glycoproteinOS=Nipah virus OX=3052225 GN=G PE=3 SV=1
EEF2K	S134	Glycoprotein	tr|A0A7L5MRB2|A0A7L5MRB2_NIPAV Attachment glycoproteinOS=Nipah virus OX=3052225 GN=G PE=3 SV=1
EEF2K	T175	Glycoprotein	tr|A0A7L5MRB2|A0A7L5MRB2_NIPAV Attachment glycoproteinOS=Nipah virus OX=3052225 GN=G PE=3 SV=1
EEF2K	S213	Glycoprotein	tr|A0A7L5MRB2|A0A7L5MRB2_NIPAV Attachment glycoproteinOS=Nipah virus OX=3052225 GN=G PE=3 SV=1
EEF2K	S264	Glycoprotein	tr|A0A7L5MRB2|A0A7L5MRB2_NIPAV Attachment glycoproteinOS=Nipah virus OX=3052225 GN=G PE=3 SV=1
EEF2K	S274	Glycoprotein	tr|A0A7L5MRB2|A0A7L5MRB2_NIPAV Attachment glycoproteinOS=Nipah virus OX=3052225 GN=G PE=3 SV=1
EEF2K	S442	Glycoprotein	tr|A0A7L5MRB2|A0A7L5MRB2_NIPAV Attachment glycoproteinOS=Nipah virus OX=3052225 GN=G PE=3 SV=1
EEF2K	T471	Glycoprotein	tr|A0A7L5MRB2|A0A7L5MRB2_NIPAV Attachment glycoproteinOS=Nipah virus OX=3052225 GN=G PE=3 SV=1
EEF2K	S491	Glycoprotein	tr|A0A7L5MRB2|A0A7L5MRB2_NIPAV Attachment glycoproteinOS=Nipah virus OX=3052225 GN=G PE=3 SV=1
EEF2K	T531	Glycoprotein	tr|A0A7L5MRB2|A0A7L5MRB2_NIPAV Attachment glycoproteinOS=Nipah virus OX=3052225 GN=G PE=3 SV=1
EEF2K	T186	FusionGlycoprotein F0	tr|A0A7L5MRD3|A0A7L5MRD3_NIPAV Fusion glycoprotein F0 OS=Nipah virus OX=3052225 GN=F PE=3 SV=1
EEF2K	T195	FusionGlycoprotein F0	tr|A0A7L5MRD3|A0A7L5MRD3_NIPAV Fusion glycoprotein F0 OS=Nipah virus OX=3052225 GN=F PE=3 SV=1
EEF2K	T396	FusionGlycoprotein F0	tr|A0A7L5MRD3|A0A7L5MRD3_NIPAV Fusion glycoprotein F0 OS=Nipah virus OX=3052225 GN=F PE=3 SV=1
EEF2K	S404	FusionGlycoprotein F0	tr|A0A7L5MRD3|A0A7L5MRD3_NIPAV Fusion glycoprotein F0 OS=Nipah virus OX=3052225 GN=F PE=3 SV=1
EEF2K	T408	FusionGlycoprotein F0	tr|A0A7L5MRD3|A0A7L5MRD3_NIPAV Fusion glycoprotein F0 OS=Nipah virus OX=3052225 GN=F PE=3 SV=1
EEF2K	T419	FusionGlycoprotein F0	tr|A0A7L5MRD3|A0A7L5MRD3_NIPAV Fusion glycoprotein F0 OS=Nipah virus OX=3052225 GN=F PE=3 SV=1
EEF2K	S466	FusionGlycoprotein F0	tr|A0A7L5MRD3|A0A7L5MRD3_NIPAV Fusion glycoprotein F0 OS=Nipah virus OX=3052225 GN=F PE=3 SV=1
EEF2K	S470	FusionGlycoprotein F0	tr|A0A7L5MRD3|A0A7L5MRD3_NIPAV Fusion glycoprotein F0 OS=Nipah virus OX=3052225 GN=F PE=3 SV=1
EEF2K	S487	FusionGlycoprotein F0	tr|A0A7L5MRD3|A0A7L5MRD3_NIPAV Fusion glycoprotein F0 OS=Nipah virus OX=3052225 GN=F PE=3 SV=1
EEF2K	T536	FusionGlycoprotein F0	tr|A0A7L5MRD3|A0A7L5MRD3_NIPAV Fusion glycoprotein F0 OS=Nipah virus OX=3052225 GN=F PE=3 SV=1
EEF2K	S22	Glycoprotein	tr|A0A7L5MRE1|A0A7L5MRE1_NIPAV Attachment glycoprotein OS=Nipah virus OX=3052225 GN=G PE=3 SV=1
EEF2K	S89	Glycoprotein	tr|A0A7L5MRE1|A0A7L5MRE1_NIPAV Attachment glycoprotein OS=Nipah virus OX=3052225 GN=G PE=3 SV=1
EEF2K	S134	Glycoprotein	tr|A0A7L5MRE1|A0A7L5MRE1_NIPAV Attachment glycoprotein OS=Nipah virus OX=3052225 GN=G PE=3 SV=1
EEF2K	T175	Glycoprotein	tr|A0A7L5MRE1|A0A7L5MRE1_NIPAV Attachment glycoprotein OS=Nipah virus OX=3052225 GN=G PE=3 SV=1
EEF2K	S213	Glycoprotein	tr|A0A7L5MRE1|A0A7L5MRE1_NIPAV Attachment glycoprotein OS=Nipah virus OX=3052225 GN=G PE=3 SV=1
EEF2K	S264	Glycoprotein	tr|A0A7L5MRE1|A0A7L5MRE1_NIPAV Attachment glycoprotein OS=Nipah virus OX=3052225 GN=G PE=3 SV=1
EEF2K	S274	Glycoprotein	tr|A0A7L5MRE1|A0A7L5MRE1_NIPAV Attachment glycoprotein OS=Nipah virus OX=3052225 GN=G PE=3 SV=1
EEF2K	S354	Glycoprotein	tr|A0A7L5MRE1|A0A7L5MRE1_NIPAV Attachment glycoprotein OS=Nipah virus OX=3052225 GN=G PE=3 SV=1
EEF2K	S442	Glycoprotein	tr|A0A7L5MRE1|A0A7L5MRE1_NIPAV Attachment glycoprotein OS=Nipah virus OX=3052225 GN=G PE=3 SV=1
EEF2K	T471	Glycoprotein	tr|A0A7L5MRE1|A0A7L5MRE1_NIPAV Attachment glycoprotein OS=Nipah virus OX=3052225 GN=G PE=3 SV=1
EEF2K	S491	Glycoprotein	tr|A0A7L5MRE1|A0A7L5MRE1_NIPAV Attachment glycoprotein OS=Nipah virus OX=3052225 GN=G PE=3 SV=1
EEF2K	T531	Glycoprotein	tr|A0A7L5MRE1|A0A7L5MRE1_NIPAV Attachment glycoprotein OS=Nipah virus OX=3052225 GN=G PE=3 SV=1
EEF2K	S22	Glycoprotein	tr|A0A7L5MRE2|A0A7L5MRE2_NIPAV Attachment glycoprotein OS=Nipah virus OX=3052225 GN=G PE=3 SV=1
EEF2K	S89	Glycoprotein	tr|A0A7L5MRE2|A0A7L5MRE2_NIPAV Attachment glycoprotein OS=Nipah virus OX=3052225 GN=G PE=3 SV=1
EEF2K	S134	Glycoprotein	tr|A0A7L5MRE2|A0A7L5MRE2_NIPAV Attachment glycoprotein OS=Nipah virus OX=3052225 GN=G PE=3 SV=1
EEF2K	T175	Glycoprotein	tr|A0A7L5MRE2|A0A7L5MRE2_NIPAV Attachment glycoprotein OS=Nipah virus OX=3052225 GN=G PE=3 SV=1
EEF2K	S213	Glycoprotein	tr|A0A7L5MRE2|A0A7L5MRE2_NIPAV Attachment glycoprotein OS=Nipah virus OX=3052225 GN=G PE=3 SV=1
EEF2K	S264	Glycoprotein	tr|A0A7L5MRE2|A0A7L5MRE2_NIPAV Attachment glycoprotein OS=Nipah virus OX=3052225 GN=G PE=3 SV=1
EEF2K	S274	Glycoprotein	tr|A0A7L5MRE2|A0A7L5MRE2_NIPAV Attachment glycoprotein OS=Nipah virus OX=3052225 GN=G PE=3 SV=1
EEF2K	S437	Glycoprotein	tr|A0A7L5MRE2|A0A7L5MRE2_NIPAV Attachment glycoprotein OS=Nipah virus OX=3052225 GN=G PE=3 SV=1
EEF2K	S442	Glycoprotein	tr|A0A7L5MRE2|A0A7L5MRE2_NIPAV Attachment glycoprotein OS=Nipah virus OX=3052225 GN=G PE=3 SV=1
EEF2K	T471	Glycoprotein	tr|A0A7L5MRE2|A0A7L5MRE2_NIPAV Attachment glycoprotein OS=Nipah virus OX=3052225 GN=G PE=3 SV=1
EEF2K	S491	Glycoprotein	tr|A0A7L5MRE2|A0A7L5MRE2_NIPAV Attachment glycoprotein OS=Nipah virus OX=3052225 GN=G PE=3 SV=1
EEF2K	S205	Nucleocapsid protein	tr|A0A7L5MRF3|A0A7L5MRF3_NIPAV Nucleocapsid (Fragment) OS=Nipah virus OX=3052225 GN=N PE=3 SV=1
EEF2K	T236	Nucleocapsid protein	tr|A0A7L5MRF3|A0A7L5MRF3_NIPAV Nucleocapsid (Fragment) OS=Nipah virus OX=3052225 GN=N PE=3 SV=1
EEF2K	S37	V protein	tr|A0A7L5MRG6|A0A7L5MRG6_NIPAV Non-structural protein V OS=Nipah virus OX=3052225 GN=P/V/C PE=4 SV=1
EEF2K	T84	V protein	tr|A0A7L5MRG6|A0A7L5MRG6_NIPAV Non-structural protein V OS=Nipah virus OX=3052225 GN=P/V/C PE=4 SV=1
EEF2K	T189	V protein	tr|A0A7L5MRG6|A0A7L5MRG6_NIPAV Non-structural protein V OS=Nipah virus OX=3052225 GN=P/V/C PE=4 SV=1
EEF2K	S273	V protein	tr|A0A7L5MRG6|A0A7L5MRG6_NIPAV Non-structural protein V OS=Nipah virus OX=3052225 GN=P/V/C PE=4 SV=1
EEF2K	S291	V protein	tr|A0A7L5MRG6|A0A7L5MRG6_NIPAV Non-structural protein V OS=Nipah virus OX=3052225 GN=P/V/C PE=4 SV=1
EEF2K	S16	Nucleocapsid protein	tr|A0A7M4C696|A0A7M4C696_NIPAV Nucleocapsid OS=Nipah virus OX=3052225 GN=N PE=3 SV=1
EEF2K	S63	Nucleocapsid protein	tr|A0A7M4C696|A0A7M4C696_NIPAV Nucleocapsid OS=Nipah virus OX=3052225 GN=N PE=3 SV=1
EEF2K	S213	Nucleocapsid protein	tr|A0A7M4C696|A0A7M4C696_NIPAV Nucleocapsid OS=Nipah virus OX=3052225 GN=N PE=3 SV=1
EEF2K	S224	Nucleocapsid protein	tr|A0A7M4C696|A0A7M4C696_NIPAV Nucleocapsid OS=Nipah virus OX=3052225 GN=N PE=3 SV=1
EEF2K	S289	Nucleocapsid protein	tr|A0A7M4C696|A0A7M4C696_NIPAV Nucleocapsid OS=Nipah virus OX=3052225 GN=N PE=3 SV=1
EEF2K	T320	Nucleocapsid protein	tr|A0A7M4C696|A0A7M4C696_NIPAV Nucleocapsid OS=Nipah virus OX=3052225 GN=N PE=3 SV=1
EEF2K	S439	Nucleocapsid protein	tr|A0A7M4C696|A0A7M4C696_NIPAV Nucleocapsid OS=Nipah virus OX=3052225 GN=N PE=3 SV=1
EEF2K	S443	Nucleocapsid protein	tr|A0A7M4C696|A0A7M4C696_NIPAV Nucleocapsid OS=Nipah virus OX=3052225 GN=N PE=3 SV=1
EEF2K	S461	Nucleocapsid protein	tr|A0A7M4C696|A0A7M4C696_NIPAV Nucleocapsid OS=Nipah virus OX=3052225 GN=N PE=3 SV=1
EEF2K	S37	V protein	tr|A0A7M4C699|A0A7M4C699_NIPAV Non-structural protein V OS=Nipah virus OX=3052225 GN=P/V/C PE=4 SV=1
EEF2K	T84	V protein	tr|A0A7M4C699|A0A7M4C699_NIPAV Non-structural protein V OS=Nipah virus OX=3052225 GN=P/V/C PE=4 SV=1
EEF2K	T189	V protein	tr|A0A7M4C699|A0A7M4C699_NIPAV Non-structural protein V OS=Nipah virus OX=3052225 GN=P/V/C PE=4 SV=1
EEF2K	S273	V protein	tr|A0A7M4C699|A0A7M4C699_NIPAV Non-structural protein V OS=Nipah virus OX=3052225 GN=P/V/C PE=4 SV=1
EEF2K	S291	V protein	tr|A0A7M4C699|A0A7M4C699_NIPAV Non-structural protein V OS=Nipah virus OX=3052225 GN=P/V/C PE=4 SV=1
EEF2K	T186	FusionGlycoprotein F0	tr|A0A7M4C6A7|A0A7M4C6A7_NIPAV Fusion glycoprotein F0 OS=Nipah virus OX=3052225 GN=F PE=3 SV=1
EEF2K	T195	FusionGlycoprotein F0	tr|A0A7M4C6A7|A0A7M4C6A7_NIPAV Fusion glycoprotein F0 OS=Nipah virus OX=3052225 GN=F PE=3 SV=1
EEF2K	T396	FusionGlycoprotein F0	tr|A0A7M4C6A7|A0A7M4C6A7_NIPAV Fusion glycoprotein F0 OS=Nipah virus OX=3052225 GN=F PE=3 SV=1
EEF2K	S404	FusionGlycoprotein F0	tr|A0A7M4C6A7|A0A7M4C6A7_NIPAV Fusion glycoprotein F0 OS=Nipah virus OX=3052225 GN=F PE=3 SV=1
EEF2K	T408	FusionGlycoprotein F0	tr|A0A7M4C6A7|A0A7M4C6A7_NIPAV Fusion glycoprotein F0 OS=Nipah virus OX=3052225 GN=F PE=3 SV=1
EEF2K	T419	FusionGlycoprotein F0	tr|A0A7M4C6A7|A0A7M4C6A7_NIPAV Fusion glycoprotein F0 OS=Nipah virus OX=3052225 GN=F PE=3 SV=1
EEF2K	S466	FusionGlycoprotein F0	tr|A0A7M4C6A7|A0A7M4C6A7_NIPAV Fusion glycoprotein F0 OS=Nipah virus OX=3052225 GN=F PE=3 SV=1
EEF2K	S470	FusionGlycoprotein F0	tr|A0A7M4C6A7|A0A7M4C6A7_NIPAV Fusion glycoprotein F0 OS=Nipah virus OX=3052225 GN=F PE=3 SV=1
EEF2K	S487	FusionGlycoprotein F0	tr|A0A7M4C6A7|A0A7M4C6A7_NIPAV Fusion glycoprotein F0 OS=Nipah virus OX=3052225 GN=F PE=3 SV=1
EEF2K	T536	FusionGlycoprotein F0	tr|A0A7M4C6A7|A0A7M4C6A7_NIPAV Fusion glycoprotein F0 OS=Nipah virus OX=3052225 GN=F PE=3 SV=1
EEF2K	S22	Glycoprotein	tr|A0A7M4C6A9|A0A7M4C6A9_NIPAV Attachment glycoprotein OS=Nipah virus OX=3052225 GN=G PE=3 SV=1
EEF2K	S89	Glycoprotein	tr|A0A7M4C6A9|A0A7M4C6A9_NIPAV Attachment glycoprotein OS=Nipah virus OX=3052225 GN=G PE=3 SV=1
EEF2K	S134	Glycoprotein	tr|A0A7M4C6A9|A0A7M4C6A9_NIPAV Attachment glycoprotein OS=Nipah virus OX=3052225 GN=G PE=3 SV=1
EEF2K	T175	Glycoprotein	tr|A0A7M4C6A9|A0A7M4C6A9_NIPAV Attachment glycoprotein OS=Nipah virus OX=3052225 GN=G PE=3 SV=1
EEF2K	S213	Glycoprotein	tr|A0A7M4C6A9|A0A7M4C6A9_NIPAV Attachment glycoprotein OS=Nipah virus OX=3052225 GN=G PE=3 SV=1
EEF2K	S264	Glycoprotein	tr|A0A7M4C6A9|A0A7M4C6A9_NIPAV Attachment glycoprotein OS=Nipah virus OX=3052225 GN=G PE=3 SV=1
EEF2K	S274	Glycoprotein	tr|A0A7M4C6A9|A0A7M4C6A9_NIPAV Attachment glycoprotein OS=Nipah virus OX=3052225 GN=G PE=3 SV=1
EEF2K	S442	Glycoprotein	tr|A0A7M4C6A9|A0A7M4C6A9_NIPAV Attachment glycoprotein OS=Nipah virus OX=3052225 GN=G PE=3 SV=1
EEF2K	T471	Glycoprotein	tr|A0A7M4C6A9|A0A7M4C6A9_NIPAV Attachment glycoprotein OS=Nipah virus OX=3052225 GN=G PE=3 SV=1
EEF2K	S491	Glycoprotein	tr|A0A7M4C6A9|A0A7M4C6A9_NIPAV Attachment glycoprotein OS=Nipah virus OX=3052225 GN=G PE=3 SV=1
EEF2K	T531	Glycoprotein	tr|A0A7M4C6A9|A0A7M4C6A9_NIPAV Attachment glycoprotein OS=Nipah virus OX=3052225 GN=G PE=3 SV=1
EEF2K	S22	Glycoprotein	tr|A0A7M4C6B0|A0A7M4C6B0_NIPAV Attachment glycoprotein OS=Nipah virus OX=3052225 GN=G PE=3 SV=1
EEF2K	S89	Glycoprotein	tr|A0A7M4C6B0|A0A7M4C6B0_NIPAV Attachment glycoprotein OS=Nipah virus OX=3052225 GN=G PE=3 SV=1
EEF2K	S134	Glycoprotein	tr|A0A7M4C6B0|A0A7M4C6B0_NIPAV Attachment glycoprotein OS=Nipah virus OX=3052225 GN=G PE=3 SV=1
EEF2K	T175	Glycoprotein	tr|A0A7M4C6B0|A0A7M4C6B0_NIPAV Attachment glycoprotein OS=Nipah virus OX=3052225 GN=G PE=3 SV=1
EEF2K	S213	Glycoprotein	tr|A0A7M4C6B0|A0A7M4C6B0_NIPAV Attachment glycoprotein OS=Nipah virus OX=3052225 GN=G PE=3 SV=1
EEF2K	S264	Glycoprotein	tr|A0A7M4C6B0|A0A7M4C6B0_NIPAV Attachment glycoprotein OS=Nipah virus OX=3052225 GN=G PE=3 SV=1
EEF2K	S274	Glycoprotein	tr|A0A7M4C6B0|A0A7M4C6B0_NIPAV Attachment glycoprotein OS=Nipah virus OX=3052225 GN=G PE=3 SV=1
EEF2K	S354	Glycoprotein	tr|A0A7M4C6B0|A0A7M4C6B0_NIPAV Attachment glycoprotein OS=Nipah virus OX=3052225 GN=G PE=3 SV=1
EEF2K	S442	Glycoprotein	tr|A0A7M4C6B0|A0A7M4C6B0_NIPAV Attachment glycoprotein OS=Nipah virus OX=3052225 GN=G PE=3 SV=1
EEF2K	T471	Glycoprotein	tr|A0A7M4C6B0|A0A7M4C6B0_NIPAV Attachment glycoprotein OS=Nipah virus OX=3052225 GN=G PE=3 SV=1
EEF2K	S491	Glycoprotein	tr|A0A7M4C6B0|A0A7M4C6B0_NIPAV Attachment glycoprotein OS=Nipah virus OX=3052225 GN=G PE=3 SV=1
EEF2K	T531	Glycoprotein	tr|A0A7M4C6B0|A0A7M4C6B0_NIPAV Attachment glycoprotein OS=Nipah virus OX=3052225 GN=G PE=3 SV=1
EEF2K	S16	Nucleocapsid protein	tr|A0A7M4C6B3|A0A7M4C6B3_NIPAV Nucleocapsid OS=Nipah virus OX=3052225 GN=N PE=3 SV=1
EEF2K	S63	Nucleocapsid protein	tr|A0A7M4C6B3|A0A7M4C6B3_NIPAV Nucleocapsid OS=Nipah virus OX=3052225 GN=N PE=3 SV=1
EEF2K	S224	Nucleocapsid protein	tr|A0A7M4C6B3|A0A7M4C6B3_NIPAV Nucleocapsid OS=Nipah virus OX=3052225 GN=N PE=3 SV=1
EEF2K	S289	Nucleocapsid protein	tr|A0A7M4C6B3|A0A7M4C6B3_NIPAV Nucleocapsid OS=Nipah virus OX=3052225 GN=N PE=3 SV=1
EEF2K	T320	Nucleocapsid protein	tr|A0A7M4C6B3|A0A7M4C6B3_NIPAV Nucleocapsid OS=Nipah virus OX=3052225 GN=N PE=3 SV=1
EEF2K	S439	Nucleocapsid protein	tr|A0A7M4C6B3|A0A7M4C6B3_NIPAV Nucleocapsid OS=Nipah virus OX=3052225 GN=N PE=3 SV=1
EEF2K	S443	Nucleocapsid protein	tr|A0A7M4C6B3|A0A7M4C6B3_NIPAV Nucleocapsid OS=Nipah virus OX=3052225 GN=N PE=3 SV=1
EEF2K	S461	Nucleocapsid protein	tr|A0A7M4C6B3|A0A7M4C6B3_NIPAV Nucleocapsid OS=Nipah virus OX=3052225 GN=N PE=3 SV=1
EEF2K	S16	Nucleocapsid protein	tr|A0A7S8FJG0|A0A7S8FJG0_NIPAV Nucleocapsid OS=Nipah virus OX=3052225 PE=3 SV=1
EEF2K	S63	Nucleocapsid protein	tr|A0A7S8FJG0|A0A7S8FJG0_NIPAV Nucleocapsid OS=Nipah virus OX=3052225 PE=3 SV=1
EEF2K	S224	Nucleocapsid protein	tr|A0A7S8FJG0|A0A7S8FJG0_NIPAV Nucleocapsid OS=Nipah virus OX=3052225 PE=3 SV=1
EEF2K	S289	Nucleocapsid protein	tr|A0A7S8FJG0|A0A7S8FJG0_NIPAV Nucleocapsid OS=Nipah virus OX=3052225 PE=3 SV=1
EEF2K	T320	Nucleocapsid protein	tr|A0A7S8FJG0|A0A7S8FJG0_NIPAV Nucleocapsid OS=Nipah virus OX=3052225 PE=3 SV=1
EEF2K	S439	Nucleocapsid protein	tr|A0A7S8FJG0|A0A7S8FJG0_NIPAV Nucleocapsid OS=Nipah virus OX=3052225 PE=3 SV=1
EEF2K	S443	Nucleocapsid protein	tr|A0A7S8FJG0|A0A7S8FJG0_NIPAV Nucleocapsid OS=Nipah virus OX=3052225 PE=3 SV=1
EEF2K	S461	Nucleocapsid protein	tr|A0A7S8FJG0|A0A7S8FJG0_NIPAV Nucleocapsid OS=Nipah virus OX=3052225 PE=3 SV=1
EEF2K	T521	Nucleocapsid protein	tr|A0A7S8FJG0|A0A7S8FJG0_NIPAV Nucleocapsid OS=Nipah virus OX=3052225 PE=3 SV=1
EEF2K	S16	Nucleocapsid protein	tr|A0A7S8FJG6|A0A7S8FJG6_NIPAV Nucleocapsid (Fragment) OS=Nipah virus OX=3052225 PE=3 SV=1
EEF2K	S63	Nucleocapsid protein	tr|A0A7S8FJG6|A0A7S8FJG6_NIPAV Nucleocapsid (Fragment) OS=Nipah virus OX=3052225 PE=3 SV=1
EEF2K	S224	Nucleocapsid protein	tr|A0A7S8FJG6|A0A7S8FJG6_NIPAV Nucleocapsid (Fragment) OS=Nipah virus OX=3052225 PE=3 SV=1
EEF2K	S289	Nucleocapsid protein	tr|A0A7S8FJG6|A0A7S8FJG6_NIPAV Nucleocapsid (Fragment) OS=Nipah virus OX=3052225 PE=3 SV=1
EEF2K	T320	Nucleocapsid protein	tr|A0A7S8FJG6|A0A7S8FJG6_NIPAV Nucleocapsid (Fragment) OS=Nipah virus OX=3052225 PE=3 SV=1
EEF2K	S439	Nucleocapsid protein	tr|A0A7S8FJG6|A0A7S8FJG6_NIPAV Nucleocapsid (Fragment) OS=Nipah virus OX=3052225 PE=3 SV=1
EEF2K	S443	Nucleocapsid protein	tr|A0A7S8FJG6|A0A7S8FJG6_NIPAV Nucleocapsid (Fragment) OS=Nipah virus OX=3052225 PE=3 SV=1
EEF2K	S161	Nucleocapsid protein	tr|A0A7S8FJS2|A0A7S8FJS2_NIPAV Nucleocapsid (Fragment) OS=Nipah virus OX=3052225 PE=3 SV=1
EEF2K	S226	Nucleocapsid protein	tr|A0A7S8FJS2|A0A7S8FJS2_NIPAV Nucleocapsid (Fragment) OS=Nipah virus OX=3052225 PE=3 SV=1
EEF2K	T257	Nucleocapsid protein	tr|A0A7S8FJS2|A0A7S8FJS2_NIPAV Nucleocapsid (Fragment) OS=Nipah virus OX=3052225 PE=3 SV=1
EEF2K	S376	Nucleocapsid protein	tr|A0A7S8FJS2|A0A7S8FJS2_NIPAV Nucleocapsid (Fragment) OS=Nipah virus OX=3052225 PE=3 SV=1
[truncated: 20,596 more rows]
