# Supplementary material for: Uncovering human kinase substrates in nipah proteome
Source: Front Bioinform. 2025 Dec 5;5:1678189. doi: 10.3389/fbinf.2025.1678189 (PMC12715814; doi:10.3389/fbinf.2025.1678189)
Supplement: Supplementary file 8 [file Table10.xlsx]

## Sheet: Sheet1
Gene_symbol	Protein_Name	Mod_Sequence	Header	Site	Variant_Count	total_variants	Percentage_conservation
ACVR1	Matrix protein	EDVERTPETGK	sp|Q9IK90|MATRX_NIPAV Matrix protein OS=Nipah virus OX=3052225 GN=M PE=1 SV=1	T77	14	14	100
BMPR1A	RNA-directed RNA polymerase L	ISTEFSINETL	sp|Q997F0|L_NIPAV RNA-directed RNA polymerase L OS=Nipah virus OX=3052225 GN=L PE=1 SV=1	S966	39	39	100
CDC7	RNA-directed RNA polymerase L	QLSISSVPRGN	sp|Q997F0|L_NIPAV RNA-directed RNA polymerase L OS=Nipah virus OX=3052225 GN=L PE=1 SV=1	S602	40	40	100
CDC7	V protein	YQEGKSVNAEN	tr|A0A3G1QY20|A0A3G1QY20_NIPAV V protein OS=Nipah virus OX=3052225 GN=P PE=4 SV=1	S442	3	3	100
CDC7	W Protein	YQEGKSVNAEN	tr|A0A3G1QY27|A0A3G1QY27_NIPAV W protein OS=Nipah virus OX=3052225 GN=P PE=4 SV=1	S442	3	3	100
CDK2	V protein	IERSISPDKTE	sp|Q997F2|V_NIPAV Non-structural protein V OS=Nipah virus OX=3052225 GN=P/V/C PE=1 SV=1	S373	2	2	100
CDK2	Phosphoprotein	IERSISPDKTE	sp|Q9IK91|PHOSP_NIPAV Phosphoprotein OS=Nipah virus OX=3052225 GN=P/V/C PE=1 SV=1	S373	3	3	100
CDK2	W Protein	IERSISPDKTE	sp|P0C1C7|W_NIPAV Protein W OS=Nipah virus OX=3052225 GN=P/V/C PE=1 SV=1	S373	3	3	100
CDK6	Matrix protein	KYKIYTPGANE	sp|Q9IK90|MATRX_NIPAV Matrix protein OS=Nipah virus OX=3052225 GN=M PE=1 SV=1	T51	14	14	100
CLK3	V protein	IERSISPDKTE	sp|Q997F2|V_NIPAV Non-structural protein V OS=Nipah virus OX=3052225 GN=P/V/C PE=1 SV=1	S373	2	2	100
CLK3	Phosphoprotein	IERSISPDKTE	sp|Q9IK91|PHOSP_NIPAV Phosphoprotein OS=Nipah virus OX=3052225 GN=P/V/C PE=1 SV=1	S373	3	3	100
CLK3	W Protein	IERSISPDKTE	sp|P0C1C7|W_NIPAV Protein W OS=Nipah virus OX=3052225 GN=P/V/C PE=1 SV=1	S373	3	3	100
CSK	V protein	VIAEHYYGLGV	sp|Q997F2|V_NIPAV Non-structural protein V OS=Nipah virus OX=3052225 GN=P/V/C PE=1 SV=1	Y212	29	29	100
CSK	Phosphoprotein	VIAEHYYGLGV	sp|Q9IK91|PHOSP_NIPAV Phosphoprotein OS=Nipah virus OX=3052225 GN=P/V/C PE=1 SV=1	Y212	39	39	100
CSK	W Protein	VIAEHYYGLGV	sp|P0C1C7|W_NIPAV Protein W OS=Nipah virus OX=3052225 GN=P/V/C PE=1 SV=1	Y212	29	29	100
EEF2K	RNA-directed RNA polymerase L	GNDPQSINNIE	sp|Q997F0|L_NIPAV RNA-directed RNA polymerase L OS=Nipah virus OX=3052225 GN=L PE=1 SV=1	S615	40	40	100
EEF2K	V protein	SSTSPTDGTIG	sp|Q997F2|V_NIPAV Non-structural protein V OS=Nipah virus OX=3052225 GN=P/V/C PE=1 SV=1	T84	29	29	100
EEF2K	W Protein	SSTSPTDGTIG	sp|P0C1C7|W_NIPAV Protein W OS=Nipah virus OX=3052225 GN=P/V/C PE=1 SV=1	T84	29	29	100
EEF2K	Glycoprotein	GDEVPSLFMTN	sp|Q9IH62|GLYCP_NIPAV Glycoprotein G OS=Nipah virus OX=3052225 GN=G PE=1 SV=1	S264	34	34	100
EEF2K	Fusion Glycoprotein F0	TNLVPTIDKIS	sp|Q9IH63|FUS_NIPAV Fusion glycoprotein F0 OS=Nipah virus OX=3052225 GN=F PE=1 SV=1	T186	16	16	100
EEF2K	Fusion Glycoprotein F0	ISCKQTELSLD	sp|Q9IH63|FUS_NIPAV Fusion glycoprotein F0 OS=Nipah virus OX=3052225 GN=F PE=1 SV=1	T195	16	16	100
EPHA5	Fusion Glycoprotein F0	AFGGNYETLLR	sp|Q9IH63|FUS_NIPAV Fusion glycoprotein F0 OS=Nipah virus OX=3052225 GN=F PE=1 SV=1	Y239	14	14	100
EPHA6	Fusion Glycoprotein F0	AFGGNYETLLR	sp|Q9IH63|FUS_NIPAV Fusion glycoprotein F0 OS=Nipah virus OX=3052225 GN=F PE=1 SV=1	Y239	14	14	100
EPHB2	Fusion Glycoprotein F0	AFGGNYETLLR	sp|Q9IH63|FUS_NIPAV Fusion glycoprotein F0 OS=Nipah virus OX=3052225 GN=F PE=1 SV=1	Y239	14	14	100
EPHB3	Fusion Glycoprotein F0	AFGGNYETLLR	sp|Q9IH63|FUS_NIPAV Fusion glycoprotein F0 OS=Nipah virus OX=3052225 GN=F PE=1 SV=1	Y239	14	14	100
FER	Fusion Glycoprotein F0	AFGGNYETLLR	sp|Q9IH63|FUS_NIPAV Fusion glycoprotein F0 OS=Nipah virus OX=3052225 GN=F PE=1 SV=1	Y239	14	14	100
HASPIN	RNA-directed RNA polymerase L	IDDLLSILNID	sp|Q997F0|L_NIPAV RNA-directed RNA polymerase L OS=Nipah virus OX=3052225 GN=L PE=1 SV=1	S343	40	40	100
HASPIN	RNA-directed RNA polymerase L	SGESLTIDDCV	sp|Q997F0|L_NIPAV RNA-directed RNA polymerase L OS=Nipah virus OX=3052225 GN=L PE=1 SV=1	T439	40	40	100
HASPIN	RNA-directed RNA polymerase L	TLFQLSISSVP	sp|Q997F0|L_NIPAV RNA-directed RNA polymerase L OS=Nipah virus OX=3052225 GN=L PE=1 SV=1	S599	40	40	100
HASPIN	RNA-directed RNA polymerase L	GNDPQSINNIE	sp|Q997F0|L_NIPAV RNA-directed RNA polymerase L OS=Nipah virus OX=3052225 GN=L PE=1 SV=1	S615	40	40	100
HASPIN	V protein	TYGRSSIQQPS	sp|Q997F2|V_NIPAV Non-structural protein V OS=Nipah virus OX=3052225 GN=P/V/C PE=1 SV=1	S32	29	29	100
HASPIN	W Protein	TYGRSSIQQPS	sp|P0C1C7|W_NIPAV Protein W OS=Nipah virus OX=3052225 GN=P/V/C PE=1 SV=1	S32	29	29	100
HASPIN	V protein	SPTDGTIGKRV	sp|Q997F2|V_NIPAV Non-structural protein V OS=Nipah virus OX=3052225 GN=P/V/C PE=1 SV=1	T87	29	29	100
HASPIN	Phosphoprotein	SPTDGTIGKRV	sp|Q9IK91|PHOSP_NIPAV Phosphoprotein OS=Nipah virus OX=3052225 GN=P/V/C PE=1 SV=1	T87	39	39	100
HASPIN	W Protein	SPTDGTIGKRV	sp|P0C1C7|W_NIPAV Protein W OS=Nipah virus OX=3052225 GN=P/V/C PE=1 SV=1	T87	29	29	100
HASPIN	V protein	NVNLDSIKLYT	sp|Q997F2|V_NIPAV Non-structural protein V OS=Nipah virus OX=3052225 GN=P/V/C PE=1 SV=1	S234	29	29	100
HASPIN	Phosphoprotein	NVNLDSIKLYT	sp|Q9IK91|PHOSP_NIPAV Phosphoprotein OS=Nipah virus OX=3052225 GN=P/V/C PE=1 SV=1	S234	39	39	100
HASPIN	W Protein	NVNLDSIKLYT	sp|P0C1C7|W_NIPAV Protein W OS=Nipah virus OX=3052225 GN=P/V/C PE=1 SV=1	S234	29	29	100
HASPIN	Fusion Glycoprotein F0	NKLKSSIESTN	sp|Q9IH63|FUS_NIPAV Fusion glycoprotein F0 OS=Nipah virus OX=3052225 GN=F PE=1 SV=1	S150	16	16	100
HASPIN	Fusion Glycoprotein F0	TNLVPTIDKIS	sp|Q9IH63|FUS_NIPAV Fusion glycoprotein F0 OS=Nipah virus OX=3052225 GN=F PE=1 SV=1	T186	16	16	100
HASPIN	Phosphoprotein	MGVINSIKLIN	sp|Q9IK91|PHOSP_NIPAV Phosphoprotein OS=Nipah virus OX=3052225 GN=P/V/C PE=1 SV=1	S523	39	39	100
HASPIN	Phosphoprotein	NTALSTIEGHL	sp|Q9IK91|PHOSP_NIPAV Phosphoprotein OS=Nipah virus OX=3052225 GN=P/V/C PE=1 SV=1	T566	39	39	100
MAPK9	RNA-directed RNA polymerase L	KDKALSPIKDE	sp|Q997F0|L_NIPAV RNA-directed RNA polymerase L OS=Nipah virus OX=3052225 GN=L PE=1 SV=1	S477	40	40	100
MAPK9	RNA-directed RNA polymerase L	EVLSYTPPKST	sp|Q997F0|L_NIPAV RNA-directed RNA polymerase L OS=Nipah virus OX=3052225 GN=L PE=1 SV=1	T495	40	40	100
MAPK9	V protein	DLSSTSPTDGT	sp|Q997F2|V_NIPAV Non-structural protein V OS=Nipah virus OX=3052225 GN=P/V/C PE=1 SV=1	S82	29	29	100
MAPK9	W Protein	DLSSTSPTDGT	sp|P0C1C7|W_NIPAV Protein W OS=Nipah virus OX=3052225 GN=P/V/C PE=1 SV=1	S82	29	29	100
MAPK9	V protein	YGFTSSPERGW	sp|Q997F2|V_NIPAV Non-structural protein V OS=Nipah virus OX=3052225 GN=P/V/C PE=1 SV=1	S131	29	29	100
MAPK9	Phosphoprotein	YGFTSSPERGW	sp|Q9IK91|PHOSP_NIPAV Phosphoprotein OS=Nipah virus OX=3052225 GN=P/V/C PE=1 SV=1	S131	39	39	100
MAPK9	W Protein	YGFTSSPERGW	sp|P0C1C7|W_NIPAV Protein W OS=Nipah virus OX=3052225 GN=P/V/C PE=1 SV=1	S131	29	29	100
MAPK9	Fusion Glycoprotein F0	LNGILTPIKGA	sp|Q9IH63|FUS_NIPAV Fusion glycoprotein F0 OS=Nipah virus OX=3052225 GN=F PE=1 SV=1	T88	16	16	100
MAPK9	Matrix protein	GVSDFSPSSWE	sp|Q9IK90|MATRX_NIPAV Matrix protein OS=Nipah virus OX=3052225 GN=M PE=1 SV=1	S20	14	14	100
MAPK9	Matrix protein	KYKIYTPGANE	sp|Q9IK90|MATRX_NIPAV Matrix protein OS=Nipah virus OX=3052225 GN=M PE=1 SV=1	T51	14	14	100
MAPK9	Matrix protein	EDVERTPETGK	sp|Q9IK90|MATRX_NIPAV Matrix protein OS=Nipah virus OX=3052225 GN=M PE=1 SV=1	T77	14	14	100
LIMK1	V protein	SPTDGTIGKRV	sp|Q997F2|V_NIPAV Non-structural protein V OS=Nipah virus OX=3052225 GN=P/V/C PE=1 SV=1	T87	29	29	100
LIMK1	Phosphoprotein	SPTDGTIGKRV	sp|Q9IK91|PHOSP_NIPAV Phosphoprotein OS=Nipah virus OX=3052225 GN=P/V/C PE=1 SV=1	T87	39	39	100
LIMK1	W Protein	SPTDGTIGKRV	sp|P0C1C7|W_NIPAV Protein W OS=Nipah virus OX=3052225 GN=P/V/C PE=1 SV=1	T87	29	29	100
LIMK1	Glycoprotein	IALLGSIVIIV	sp|Q9IH62|GLYCP_NIPAV Glycoprotein G OS=Nipah virus OX=3052225 GN=G PE=1 SV=1	S59	31	31	100
STK11	RNA-directed RNA polymerase L	CDFKKSPFLIA	sp|Q997F0|L_NIPAV RNA-directed RNA polymerase L OS=Nipah virus OX=3052225 GN=L PE=1 SV=1	S1645	4	4	100
MAP2K6	V protein	IERSISPDKTE	sp|Q997F2|V_NIPAV Non-structural protein V OS=Nipah virus OX=3052225 GN=P/V/C PE=1 SV=1	S373	2	2	100
MAP2K6	Phosphoprotein	IERSISPDKTE	sp|Q9IK91|PHOSP_NIPAV Phosphoprotein OS=Nipah virus OX=3052225 GN=P/V/C PE=1 SV=1	S373	3	3	100
MAP2K6	W Protein	IERSISPDKTE	sp|P0C1C7|W_NIPAV Protein W OS=Nipah virus OX=3052225 GN=P/V/C PE=1 SV=1	S373	3	3	100
MAP2K7	V protein	IERSISPDKTE	sp|Q997F2|V_NIPAV Non-structural protein V OS=Nipah virus OX=3052225 GN=P/V/C PE=1 SV=1	S373	2	2	100
MAP2K7	Phosphoprotein	IERSISPDKTE	sp|Q9IK91|PHOSP_NIPAV Phosphoprotein OS=Nipah virus OX=3052225 GN=P/V/C PE=1 SV=1	S373	3	3	100
MAP2K7	W Protein	IERSISPDKTE	sp|P0C1C7|W_NIPAV Protein W OS=Nipah virus OX=3052225 GN=P/V/C PE=1 SV=1	S373	3	3	100
MAP3K1	Nucleocapsid	NLLSQSLSVRK	sp|Q9IK92|NCAP_NIPAV Nucleoprotein OS=Nipah virus OX=3052225 GN=N PE=1 SV=1	S224	55	55	100
MAST2	RNA-directed RNA polymerase L	LDSDLSMYMKD	sp|Q997F0|L_NIPAV RNA-directed RNA polymerase L OS=Nipah virus OX=3052225 GN=L PE=1 SV=1	S468	40	40	100
MAST2	V protein	SPTDGTIGKRV	sp|Q997F2|V_NIPAV Non-structural protein V OS=Nipah virus OX=3052225 GN=P/V/C PE=1 SV=1	T87	29	29	100
MAST2	Phosphoprotein	SPTDGTIGKRV	sp|Q9IK91|PHOSP_NIPAV Phosphoprotein OS=Nipah virus OX=3052225 GN=P/V/C PE=1 SV=1	T87	39	39	100
MAST2	W Protein	SPTDGTIGKRV	sp|P0C1C7|W_NIPAV Protein W OS=Nipah virus OX=3052225 GN=P/V/C PE=1 SV=1	T87	29	29	100
MAST2	Phosphoprotein	NFRDGSLTNEP	sp|Q9IK91|PHOSP_NIPAV Phosphoprotein OS=Nipah virus OX=3052225 GN=P/V/C PE=1 SV=1	S621	39	39	100
MET	RNA-directed RNA polymerase L	KSDIKYQPLIS	sp|Q997F0|L_NIPAV RNA-directed RNA polymerase L OS=Nipah virus OX=3052225 GN=L PE=1 SV=1	Y258	40	40	100
MET	RNA-directed RNA polymerase L	ENFDPYNMLEY	sp|Q997F0|L_NIPAV RNA-directed RNA polymerase L OS=Nipah virus OX=3052225 GN=L PE=1 SV=1	Y518	40	40	100
MET	V protein	VIAEHYYGLGV	sp|Q997F2|V_NIPAV Non-structural protein V OS=Nipah virus OX=3052225 GN=P/V/C PE=1 SV=1	Y212	29	29	100
MET	W Protein	VIAEHYYGLGV	sp|P0C1C7|W_NIPAV Protein W OS=Nipah virus OX=3052225 GN=P/V/C PE=1 SV=1	Y212	29	29	100
PRKCI	Fusion Glycoprotein F0	ETAEKTVYVLT	sp|Q9IH63|FUS_NIPAV Fusion glycoprotein F0 OS=Nipah virus OX=3052225 GN=F PE=1 SV=1	T168	16	16	100
RET	RNA-directed RNA polymerase L	GIDGDYIPGQR	sp|Q997F0|L_NIPAV RNA-directed RNA polymerase L OS=Nipah virus OX=3052225 GN=L PE=1 SV=1	Y1872	38	38	100
RET	Fusion Glycoprotein F0	TALQDYINTNL	sp|Q9IH63|FUS_NIPAV Fusion glycoprotein F0 OS=Nipah virus OX=3052225 GN=F PE=1 SV=1	Y178	16	16	100
ROR2	RNA-directed RNA polymerase L	CLNWRYESMAI	sp|Q997F0|L_NIPAV RNA-directed RNA polymerase L OS=Nipah virus OX=3052225 GN=L PE=1 SV=1	Y732	39	39	100
SYK	RNA-directed RNA polymerase L	ENFDPYNMLEY	sp|Q997F0|L_NIPAV RNA-directed RNA polymerase L OS=Nipah virus OX=3052225 GN=L PE=1 SV=1	Y518	40	40	100
SYK	RNA-directed RNA polymerase L	FAKMTYKMRAC	sp|Q997F0|L_NIPAV RNA-directed RNA polymerase L OS=Nipah virus OX=3052225 GN=L PE=1 SV=1	Y558	40	40	100
SYK	Protein C	WLQTLYTMIME	sp|Q997F1|C_NIPAV Protein C OS=Nipah virus OX=3052225 GN=P/V/C PE=4 SV=1	Y108	10	10	100
SYK	Protein C	GMYVLYLMQRC	sp|Q997F1|C_NIPAV Protein C OS=Nipah virus OX=3052225 GN=P/V/C PE=4 SV=1	Y144	10	10	100
TEK	Fusion Glycoprotein F0	AFGGNYETLLR	sp|Q9IH63|FUS_NIPAV Fusion glycoprotein F0 OS=Nipah virus OX=3052225 GN=F PE=1 SV=1	Y239	14	14	100
ACVR1	RNA-directed RNA polymerase L	YTPPKSTEPRR	sp|Q997F0|L_NIPAV RNA-directed RNA polymerase L OS=Nipah virus OX=3052225 GN=L PE=1 SV=1	S499	40	40	100
BMPR1A	RNA-directed RNA polymerase L	QQLLISTEFSI	sp|Q997F0|L_NIPAV RNA-directed RNA polymerase L OS=Nipah virus OX=3052225 GN=L PE=1 SV=1	S962	39	39	100
BMPR1A	RNA-directed RNA polymerase L	IGNLDSYEYII	sp|Q997F0|L_NIPAV RNA-directed RNA polymerase L OS=Nipah virus OX=3052225 GN=L PE=1 SV=1	S1921	39	39	100
BMPR1A	V protein	PPYHWSIERSI	sp|Q997F2|V_NIPAV Non-structural protein V OS=Nipah virus OX=3052225 GN=P/V/C PE=1 SV=1	S367	2	2	100
BMPR1A	W Protein	PPYHWSIERSI	sp|P0C1C7|W_NIPAV Protein W OS=Nipah virus OX=3052225 GN=P/V/C PE=1 SV=1	S367	3	3	100
BMPR1A	Nucleocapsid	VSAVITIEAQI	sp|Q9IK92|NCAP_NIPAV Nucleoprotein OS=Nipah virus OX=3052225 GN=N PE=1 SV=1	T167	65	65	100
CDC7	RNA-directed RNA polymerase L	VPRGNSQGNDP	sp|Q997F0|L_NIPAV RNA-directed RNA polymerase L OS=Nipah virus OX=3052225 GN=L PE=1 SV=1	S608	40	40	100
CDC7	Matrix protein	VFIDNTGRILK	sp|Q9IK90|MATRX_NIPAV Matrix protein OS=Nipah virus OX=3052225 GN=M PE=1 SV=1	T346	12	12	100
CDC7	Nucleocapsid	VPATNSPELRW	sp|Q9IK92|NCAP_NIPAV Nucleoprotein OS=Nipah virus OX=3052225 GN=N PE=1 SV=1	S44	47	47	100
CHEK2	RNA-directed RNA polymerase L	KLMTKTLPKGM	sp|Q997F0|L_NIPAV RNA-directed RNA polymerase L OS=Nipah virus OX=3052225 GN=L PE=1 SV=1	T2204	39	39	100
CLK3	V protein	PPYHWSIERSI	sp|Q997F2|V_NIPAV Non-structural protein V OS=Nipah virus OX=3052225 GN=P/V/C PE=1 SV=1	S367	2	2	100
CLK3	Phosphoprotein	PPYHWSIERSI	sp|Q9IK91|PHOSP_NIPAV Phosphoprotein OS=Nipah virus OX=3052225 GN=P/V/C PE=1 SV=1	S367	3	3	100
CLK3	W Protein	PPYHWSIERSI	sp|P0C1C7|W_NIPAV Protein W OS=Nipah virus OX=3052225 GN=P/V/C PE=1 SV=1	S367	3	3	100
EEF2K	RNA-directed RNA polymerase L	KDKALSPIKDE	sp|Q997F0|L_NIPAV RNA-directed RNA polymerase L OS=Nipah virus OX=3052225 GN=L PE=1 SV=1	S477	40	40	100
EEF2K	RNA-directed RNA polymerase L	EVLSYTPPKST	sp|Q997F0|L_NIPAV RNA-directed RNA polymerase L OS=Nipah virus OX=3052225 GN=L PE=1 SV=1	T495	40	40	100
EEF2K	RNA-directed RNA polymerase L	VPRGNSQGNDP	sp|Q997F0|L_NIPAV RNA-directed RNA polymerase L OS=Nipah virus OX=3052225 GN=L PE=1 SV=1	S608	40	40	100
EEF2K	V protein	DLSSTSPTDGT	sp|Q997F2|V_NIPAV Non-structural protein V OS=Nipah virus OX=3052225 GN=P/V/C PE=1 SV=1	S82	29	29	100
EEF2K	W Protein	DLSSTSPTDGT	sp|P0C1C7|W_NIPAV Protein W OS=Nipah virus OX=3052225 GN=P/V/C PE=1 SV=1	S82	29	29	100
EEF2K	V protein	YGFTSSPERGW	sp|Q997F2|V_NIPAV Non-structural protein V OS=Nipah virus OX=3052225 GN=P/V/C PE=1 SV=1	S131	29	29	100
EEF2K	Phosphoprotein	YGFTSSPERGW	sp|Q9IK91|PHOSP_NIPAV Phosphoprotein OS=Nipah virus OX=3052225 GN=P/V/C PE=1 SV=1	S131	39	39	100
EEF2K	W Protein	YGFTSSPERGW	sp|P0C1C7|W_NIPAV Protein W OS=Nipah virus OX=3052225 GN=P/V/C PE=1 SV=1	S131	29	29	100
EEF2K	Fusion Glycoprotein F0	NVSNMSQCTGS	sp|Q9IH63|FUS_NIPAV Fusion glycoprotein F0 OS=Nipah virus OX=3052225 GN=F PE=1 SV=1	S69	16	16	100
EEF2K	Fusion Glycoprotein F0	LNGILTPIKGA	sp|Q9IH63|FUS_NIPAV Fusion glycoprotein F0 OS=Nipah virus OX=3052225 GN=F PE=1 SV=1	T88	16	16	100
EEF2K	Matrix protein	GVSDFSPSSWE	sp|Q9IK90|MATRX_NIPAV Matrix protein OS=Nipah virus OX=3052225 GN=M PE=1 SV=1	S20	14	14	100
EEF2K	Matrix protein	KYKIYTPGANE	sp|Q9IK90|MATRX_NIPAV Matrix protein OS=Nipah virus OX=3052225 GN=M PE=1 SV=1	T51	14	14	100
EEF2K	Matrix protein	EDVERTPETGK	sp|Q9IK90|MATRX_NIPAV Matrix protein OS=Nipah virus OX=3052225 GN=M PE=1 SV=1	T77	14	14	100
ERBB2	RNA-directed RNA polymerase L	VCFPVYSNPDS	sp|Q997F0|L_NIPAV RNA-directed RNA polymerase L OS=Nipah virus OX=3052225 GN=L PE=1 SV=1	Y2006	38	38	100
HASPIN	RNA-directed RNA polymerase L	IYNIVSMIEPL	sp|Q997F0|L_NIPAV RNA-directed RNA polymerase L OS=Nipah virus OX=3052225 GN=L PE=1 SV=1	S288	40	40	100
HASPIN	RNA-directed RNA polymerase L	IRLKNSGESLT	sp|Q997F0|L_NIPAV RNA-directed RNA polymerase L OS=Nipah virus OX=3052225 GN=L PE=1 SV=1	S434	40	40	100
HASPIN	V protein	IGKRVSNTRDW	sp|Q997F2|V_NIPAV Non-structural protein V OS=Nipah virus OX=3052225 GN=P/V/C PE=1 SV=1	S93	29	29	100
HASPIN	Phosphoprotein	IGKRVSNTRDW	sp|Q9IK91|PHOSP_NIPAV Phosphoprotein OS=Nipah virus OX=3052225 GN=P/V/C PE=1 SV=1	S93	39	39	100
HASPIN	W Protein	IGKRVSNTRDW	sp|P0C1C7|W_NIPAV Protein W OS=Nipah virus OX=3052225 GN=P/V/C PE=1 SV=1	S93	29	29	100
HASPIN	V protein	IKLYTSDDEEA	sp|Q997F2|V_NIPAV Non-structural protein V OS=Nipah virus OX=3052225 GN=P/V/C PE=1 SV=1	S240	29	29	100
HASPIN	Phosphoprotein	IKLYTSDDEEA	sp|Q9IK91|PHOSP_NIPAV Phosphoprotein OS=Nipah virus OX=3052225 GN=P/V/C PE=1 SV=1	S240	39	39	100
HASPIN	W Protein	IKLYTSDDEEA	sp|P0C1C7|W_NIPAV Protein W OS=Nipah virus OX=3052225 GN=P/V/C PE=1 SV=1	S240	29	29	100
HASPIN	Fusion Glycoprotein F0	IYKNNTHDLVG	sp|Q9IH63|FUS_NIPAV Fusion glycoprotein F0 OS=Nipah virus OX=3052225 GN=F PE=1 SV=1	T101	16	16	100
HASPIN	Fusion Glycoprotein F0	INKLKSSIEST	sp|Q9IH63|FUS_NIPAV Fusion glycoprotein F0 OS=Nipah virus OX=3052225 GN=F PE=1 SV=1	S149	16	16	100
HASPIN	Fusion Glycoprotein F0	ISCKQTELSLD	sp|Q9IH63|FUS_NIPAV Fusion glycoprotein F0 OS=Nipah virus OX=3052225 GN=F PE=1 SV=1	T195	16	16	100
EIF2AK1	RNA-directed RNA polymerase L	HLFIYSKKIHY	sp|Q997F0|L_NIPAV RNA-directed RNA polymerase L OS=Nipah virus OX=3052225 GN=L PE=1 SV=1	S892	5	5	100
MAPK9	RNA-directed RNA polymerase L	PLISRSNALWG	sp|Q997F0|L_NIPAV RNA-directed RNA polymerase L OS=Nipah virus OX=3052225 GN=L PE=1 SV=1	S265	40	40	100
MAPK9	RNA-directed RNA polymerase L	PREVLSYTPPK	sp|Q997F0|L_NIPAV RNA-directed RNA polymerase L OS=Nipah virus OX=3052225 GN=L PE=1 SV=1	S493	40	40	100
MAPK9	V protein	PEIAVSKEDRE	sp|Q997F2|V_NIPAV Non-structural protein V OS=Nipah virus OX=3052225 GN=P/V/C PE=1 SV=1	S166	29	29	100
MAPK9	Phosphoprotein	PEIAVSKEDRE	sp|Q9IK91|PHOSP_NIPAV Phosphoprotein OS=Nipah virus OX=3052225 GN=P/V/C PE=1 SV=1	S166	39	39	100
MAPK9	W Protein	PEIAVSKEDRE	sp|P0C1C7|W_NIPAV Protein W OS=Nipah virus OX=3052225 GN=P/V/C PE=1 SV=1	S166	29	29	100
MAPK9	Glycoprotein	PSLFMTNVWTP	sp|Q9IH62|GLYCP_NIPAV Glycoprotein G OS=Nipah virus OX=3052225 GN=G PE=1 SV=1	T268	34	34	100
LIMK1	RNA-directed RNA polymerase L	IRLKNSGESLT	sp|Q997F0|L_NIPAV RNA-directed RNA polymerase L OS=Nipah virus OX=3052225 GN=L PE=1 SV=1	S434	40	40	100
MAP2K7	V protein	PPYHWSIERSI	sp|Q997F2|V_NIPAV Non-structural protein V OS=Nipah virus OX=3052225 GN=P/V/C PE=1 SV=1	S367	2	2	100
MAP2K7	Phosphoprotein	PPYHWSIERSI	sp|Q9IK91|PHOSP_NIPAV Phosphoprotein OS=Nipah virus OX=3052225 GN=P/V/C PE=1 SV=1	S367	3	3	100
MAP2K7	W Protein	PPYHWSIERSI	sp|P0C1C7|W_NIPAV Protein W OS=Nipah virus OX=3052225 GN=P/V/C PE=1 SV=1	S367	3	3	100
MAST2	RNA-directed RNA polymerase L	SGESLTIDDCV	sp|Q997F0|L_NIPAV RNA-directed RNA polymerase L OS=Nipah virus OX=3052225 GN=L PE=1 SV=1	T439	40	40	100
MAST2	V protein	KRVSNTRDWAE	sp|Q997F2|V_NIPAV Non-structural protein V OS=Nipah virus OX=3052225 GN=P/V/C PE=1 SV=1	T95	29	29	100
MAST2	Phosphoprotein	KRVSNTRDWAE	sp|Q9IK91|PHOSP_NIPAV Phosphoprotein OS=Nipah virus OX=3052225 GN=P/V/C PE=1 SV=1	T95	39	39	100
MAST2	W Protein	KRVSNTRDWAE	sp|P0C1C7|W_NIPAV Protein W OS=Nipah virus OX=3052225 GN=P/V/C PE=1 SV=1	T95	29	29	100
MAST2	V protein	SIKLYTSDDEE	sp|Q997F2|V_NIPAV Non-structural protein V OS=Nipah virus OX=3052225 GN=P/V/C PE=1 SV=1	T239	29	29	100
MAST2	Phosphoprotein	SIKLYTSDDEE	sp|Q9IK91|PHOSP_NIPAV Phosphoprotein OS=Nipah virus OX=3052225 GN=P/V/C PE=1 SV=1	T239	39	39	100
MAST2	W Protein	SIKLYTSDDEE	sp|P0C1C7|W_NIPAV Protein W OS=Nipah virus OX=3052225 GN=P/V/C PE=1 SV=1	T239	29	29	100
MAST2	V protein	IKLYTSDDEEA	sp|Q997F2|V_NIPAV Non-structural protein V OS=Nipah virus OX=3052225 GN=P/V/C PE=1 SV=1	S240	29	29	100
MAST2	Phosphoprotein	IKLYTSDDEEA	sp|Q9IK91|PHOSP_NIPAV Phosphoprotein OS=Nipah virus OX=3052225 GN=P/V/C PE=1 SV=1	S240	39	39	100
MAST2	W Protein	IKLYTSDDEEA	sp|P0C1C7|W_NIPAV Protein W OS=Nipah virus OX=3052225 GN=P/V/C PE=1 SV=1	S240	29	29	100
MAST2	V protein	FECSGSEDPII	sp|Q997F2|V_NIPAV Non-structural protein V OS=Nipah virus OX=3052225 GN=P/V/C PE=1 SV=1	S337	29	29	100
MAST2	Phosphoprotein	FECSGSEDPII	sp|Q9IK91|PHOSP_NIPAV Phosphoprotein OS=Nipah virus OX=3052225 GN=P/V/C PE=1 SV=1	S337	39	39	100
MAST2	W Protein	FECSGSEDPII	sp|P0C1C7|W_NIPAV Protein W OS=Nipah virus OX=3052225 GN=P/V/C PE=1 SV=1	S337	29	29	100
MAST2	Fusion Glycoprotein F0	KSNPLTKDIVI	sp|Q9IH63|FUS_NIPAV Fusion glycoprotein F0 OS=Nipah virus OX=3052225 GN=F PE=1 SV=1	T54	16	16	100
MAST2	Fusion Glycoprotein F0	IYKNNTHDLVG	sp|Q9IH63|FUS_NIPAV Fusion glycoprotein F0 OS=Nipah virus OX=3052225 GN=F PE=1 SV=1	T101	16	16	100
MAST2	Fusion Glycoprotein F0	TNLVPTIDKIS	sp|Q9IH63|FUS_NIPAV Fusion glycoprotein F0 OS=Nipah virus OX=3052225 GN=F PE=1 SV=1	T186	16	16	100
MAST2	Matrix protein	AGKYYSVDYCR	sp|Q9IK90|MATRX_NIPAV Matrix protein OS=Nipah virus OX=3052225 GN=M PE=1 SV=1	S251	19	19	100
MAST2	Phosphoprotein	QQSLFSFDNVK	sp|Q9IK91|PHOSP_NIPAV Phosphoprotein OS=Nipah virus OX=3052225 GN=P/V/C PE=1 SV=1	S610	39	39	100
MET	RNA-directed RNA polymerase L	SDLSMYMKDKA	sp|Q997F0|L_NIPAV RNA-directed RNA polymerase L OS=Nipah virus OX=3052225 GN=L PE=1 SV=1	Y470	40	40	100
MET	Fusion Glycoprotein F0	GALEIYKNNTH	sp|Q9IH63|FUS_NIPAV Fusion glycoprotein F0 OS=Nipah virus OX=3052225 GN=F PE=1 SV=1	Y97	16	16	100
MET	Fusion Glycoprotein F0	TALQDYINTNL	sp|Q9IH63|FUS_NIPAV Fusion glycoprotein F0 OS=Nipah virus OX=3052225 GN=F PE=1 SV=1	Y178	16	16	100
EIF2AK3	RNA-directed RNA polymerase L	LFHDKSFDEDL	sp|Q997F0|L_NIPAV RNA-directed RNA polymerase L OS=Nipah virus OX=3052225 GN=L PE=1 SV=1	S1097	39	39	100
PLK2	V protein	DEFAGSSSEVI	sp|Q997F2|V_NIPAV Non-structural protein V OS=Nipah virus OX=3052225 GN=P/V/C PE=1 SV=1	S257	28	28	100
PLK2	Phosphoprotein	DEFAGSSSEVI	sp|Q9IK91|PHOSP_NIPAV Phosphoprotein OS=Nipah virus OX=3052225 GN=P/V/C PE=1 SV=1	S257	38	38	100
PLK2	W Protein	DEFAGSSSEVI	sp|P0C1C7|W_NIPAV Protein W OS=Nipah virus OX=3052225 GN=P/V/C PE=1 SV=1	S257	28	28	100
PLK2	Fusion Glycoprotein F0	SQCTGSVMENY	sp|Q9IH63|FUS_NIPAV Fusion glycoprotein F0 OS=Nipah virus OX=3052225 GN=F PE=1 SV=1	S74	16	16	100
ROR2	RNA-directed RNA polymerase L	LSHHDYNQFLI	sp|Q997F0|L_NIPAV RNA-directed RNA polymerase L OS=Nipah virus OX=3052225 GN=L PE=1 SV=1	Y1167	39	39	100
ROR2	RNA-directed RNA polymerase L	DSTEVYLLCLQ	sp|Q997F0|L_NIPAV RNA-directed RNA polymerase L OS=Nipah virus OX=3052225 GN=L PE=1 SV=1	Y2015	39	39	100
SYK	Glycoprotein	AMDEGYFAYSH	sp|Q9IH62|GLYCP_NIPAV Glycoprotein G OS=Nipah virus OX=3052225 GN=G PE=1 SV=1	Y228	31	31	100
SYK	Fusion Glycoprotein F0	SMIILYVLSIA	sp|Q9IH63|FUS_NIPAV Fusion glycoprotein F0 OS=Nipah virus OX=3052225 GN=F PE=1 SV=1	Y498	15	15	100
SYK	Matrix protein	SMIPKYKIYTP	sp|Q9IK90|MATRX_NIPAV Matrix protein OS=Nipah virus OX=3052225 GN=M PE=1 SV=1	Y47	14	14	100
TYRO3	Fusion Glycoprotein F0	TALQDYINTNL	sp|Q9IH63|FUS_NIPAV Fusion glycoprotein F0 OS=Nipah virus OX=3052225 GN=F PE=1 SV=1	Y178	16	16	100
MET	Nucleocapsid	GLETRYPALAL	sp|Q9IK92|NCAP_NIPAV Nucleoprotein OS=Nipah virus OX=3052225 GN=N PE=1 SV=1	Y279	59	60	98.3333
MET	Nucleocapsid	GPRAPYMVLLE	sp|Q9IK92|NCAP_NIPAV Nucleoprotein OS=Nipah virus OX=3052225 GN=N PE=1 SV=1	Y310	59	60	98.3333
MET	Nucleocapsid	FAPGGYPLLWS	sp|Q9IK92|NCAP_NIPAV Nucleoprotein OS=Nipah virus OX=3052225 GN=N PE=1 SV=1	Y327	59	60	98.3333
MET	Nucleocapsid	YLEPMYFRLGQ	sp|Q9IK92|NCAP_NIPAV Nucleoprotein OS=Nipah virus OX=3052225 GN=N PE=1 SV=1	Y359	59	60	98.3333
ACVR1	RNA-directed RNA polymerase L	WIVDLSNREVK	sp|Q997F0|L_NIPAV RNA-directed RNA polymerase L OS=Nipah virus OX=3052225 GN=L PE=1 SV=1	S2227	39	40	97.5
EEF2K	RNA-directed RNA polymerase L	LPDSQSITKTI	sp|Q997F0|L_NIPAV RNA-directed RNA polymerase L OS=Nipah virus OX=3052225 GN=L PE=1 SV=1	S1067	39	40	97.5
EEF2K	RNA-directed RNA polymerase L	QRYLPSGAQRL	sp|Q997F0|L_NIPAV RNA-directed RNA polymerase L OS=Nipah virus OX=3052225 GN=L PE=1 SV=1	S1835	39	40	97.5
EEF2K	RNA-directed RNA polymerase L	DNRSPSHHLEP	sp|Q997F0|L_NIPAV RNA-directed RNA polymerase L OS=Nipah virus OX=3052225 GN=L PE=1 SV=1	S2139	39	40	97.5
HASPIN	RNA-directed RNA polymerase L	FLFWFTIKTEM	sp|Q997F0|L_NIPAV RNA-directed RNA polymerase L OS=Nipah virus OX=3052225 GN=L PE=1 SV=1	T175	39	40	97.5
HASPIN	RNA-directed RNA polymerase L	SQKTWTIATIP	sp|Q997F0|L_NIPAV RNA-directed RNA polymerase L OS=Nipah virus OX=3052225 GN=L PE=1 SV=1	T807	39	40	97.5
HASPIN	RNA-directed RNA polymerase L	TWTIATIPFLF	sp|Q997F0|L_NIPAV RNA-directed RNA polymerase L OS=Nipah virus OX=3052225 GN=L PE=1 SV=1	T810	39	40	97.5
HASPIN	RNA-directed RNA polymerase L	QGDNESIAITQ	sp|Q997F0|L_NIPAV RNA-directed RNA polymerase L OS=Nipah virus OX=3052225 GN=L PE=1 SV=1	S835	39	40	97.5
HASPIN	RNA-directed RNA polymerase L	ISTEFSINETL	sp|Q997F0|L_NIPAV RNA-directed RNA polymerase L OS=Nipah virus OX=3052225 GN=L PE=1 SV=1	S966	39	40	97.5
HASPIN	RNA-directed RNA polymerase L	RMIDHSIMTES	sp|Q997F0|L_NIPAV RNA-directed RNA polymerase L OS=Nipah virus OX=3052225 GN=L PE=1 SV=1	S1030	39	40	97.5
HASPIN	RNA-directed RNA polymerase L	LPDSQSITKTI	sp|Q997F0|L_NIPAV RNA-directed RNA polymerase L OS=Nipah virus OX=3052225 GN=L PE=1 SV=1	S1067	39	40	97.5
HASPIN	RNA-directed RNA polymerase L	QSITKTIKNIT	sp|Q997F0|L_NIPAV RNA-directed RNA polymerase L OS=Nipah virus OX=3052225 GN=L PE=1 SV=1	T1071	39	40	97.5
MAPK9	RNA-directed RNA polymerase L	TLDVTSPISNN	sp|Q997F0|L_NIPAV RNA-directed RNA polymerase L OS=Nipah virus OX=3052225 GN=L PE=1 SV=1	S977	39	40	97.5
MAPK9	RNA-directed RNA polymerase L	TILRNSPNPML	sp|Q997F0|L_NIPAV RNA-directed RNA polymerase L OS=Nipah virus OX=3052225 GN=L PE=1 SV=1	S1084	39	40	97.5
MAPK9	RNA-directed RNA polymerase L	KALNLSPLIQR	sp|Q997F0|L_NIPAV RNA-directed RNA polymerase L OS=Nipah virus OX=3052225 GN=L PE=1 SV=1	S1826	39	40	97.5
MAST2	RNA-directed RNA polymerase L	YKSDNTEAAVL	sp|Q997F0|L_NIPAV RNA-directed RNA polymerase L OS=Nipah virus OX=3052225 GN=L PE=1 SV=1	T696	39	40	97.5
MAST2	RNA-directed RNA polymerase L	LTLDVTSPISN	sp|Q997F0|L_NIPAV RNA-directed RNA polymerase L OS=Nipah virus OX=3052225 GN=L PE=1 SV=1	T976	39	40	97.5
MAST2	RNA-directed RNA polymerase L	RMIDHSIMTES	sp|Q997F0|L_NIPAV RNA-directed RNA polymerase L OS=Nipah virus OX=3052225 GN=L PE=1 SV=1	S1030	39	40	97.5
MAST2	RNA-directed RNA polymerase L	EPGDASFLDWA	sp|Q997F0|L_NIPAV RNA-directed RNA polymerase L OS=Nipah virus OX=3052225 GN=L PE=1 SV=1	S1049	39	40	97.5
MAST2	RNA-directed RNA polymerase L	LFHDKSFDEDL	sp|Q997F0|L_NIPAV RNA-directed RNA polymerase L OS=Nipah virus OX=3052225 GN=L PE=1 SV=1	S1097	39	40	97.5
MAST2	RNA-directed RNA polymerase L	EILDNSLTGAR	sp|Q997F0|L_NIPAV RNA-directed RNA polymerase L OS=Nipah virus OX=3052225 GN=L PE=1 SV=1	S1126	39	40	97.5
MAST2	RNA-directed RNA polymerase L	RLRDKSTQFKF	sp|Q997F0|L_NIPAV RNA-directed RNA polymerase L OS=Nipah virus OX=3052225 GN=L PE=1 SV=1	S1353	39	40	97.5
MAST2	RNA-directed RNA polymerase L	SEIDCSRLSNQ	sp|Q997F0|L_NIPAV RNA-directed RNA polymerase L OS=Nipah virus OX=3052225 GN=L PE=1 SV=1	S1469	39	40	97.5
MAST2	RNA-directed RNA polymerase L	SNPDSTEVYLL	sp|Q997F0|L_NIPAV RNA-directed RNA polymerase L OS=Nipah virus OX=3052225 GN=L PE=1 SV=1	T2012	39	40	97.5
MAST2	RNA-directed RNA polymerase L	WIVDLSNREVK	sp|Q997F0|L_NIPAV RNA-directed RNA polymerase L OS=Nipah virus OX=3052225 GN=L PE=1 SV=1	S2227	39	40	97.5
MET	RNA-directed RNA polymerase L	IGGFNYLNLSR	sp|Q997F0|L_NIPAV RNA-directed RNA polymerase L OS=Nipah virus OX=3052225 GN=L PE=1 SV=1	Y1001	39	40	97.5
MET	RNA-directed RNA polymerase L	NSSSCYKALNL	sp|Q997F0|L_NIPAV RNA-directed RNA polymerase L OS=Nipah virus OX=3052225 GN=L PE=1 SV=1	Y1820	39	40	97.5
MET	RNA-directed RNA polymerase L	HHLEPYPVLER	sp|Q997F0|L_NIPAV RNA-directed RNA polymerase L OS=Nipah virus OX=3052225 GN=L PE=1 SV=1	Y2145	39	40	97.5
MET	Phosphoprotein	VIAEHYYGLGV	sp|Q9IK91|PHOSP_NIPAV Phosphoprotein OS=Nipah virus OX=3052225 GN=P/V/C PE=1 SV=1	Y212	39	40	97.5
SYK	RNA-directed RNA polymerase L	TSYMIYLMNWC	sp|Q997F0|L_NIPAV RNA-directed RNA polymerase L OS=Nipah virus OX=3052225 GN=L PE=1 SV=1	Y1635	39	40	97.5
ACVR1	RNA-directed RNA polymerase L	LFHDKSFDEDL	sp|Q997F0|L_NIPAV RNA-directed RNA polymerase L OS=Nipah virus OX=3052225 GN=L PE=1 SV=1	S1097	39	40	97.5
ACVR1	RNA-directed RNA polymerase L	NQESKSRELDF	sp|Q997F0|L_NIPAV RNA-directed RNA polymerase L OS=Nipah virus OX=3052225 GN=L PE=1 SV=1	S1478	39	40	97.5
ACVR1	RNA-directed RNA polymerase L	FKDTKSSELYH	sp|Q997F0|L_NIPAV RNA-directed RNA polymerase L OS=Nipah virus OX=3052225 GN=L PE=1 SV=1	S2177	39	40	97.5
CDK6	RNA-directed RNA polymerase L	PEILKSEISYD	sp|Q997F0|L_NIPAV RNA-directed RNA polymerase L OS=Nipah virus OX=3052225 GN=L PE=1 SV=1	S2104	39	40	97.5
EEF2K	RNA-directed RNA polymerase L	GIEGYSQKTWT	sp|Q997F0|L_NIPAV RNA-directed RNA polymerase L OS=Nipah virus OX=3052225 GN=L PE=1 SV=1	S802	39	40	97.5
EEF2K	RNA-directed RNA polymerase L	ESIAITQKVHP	sp|Q997F0|L_NIPAV RNA-directed RNA polymerase L OS=Nipah virus OX=3052225 GN=L PE=1 SV=1	T839	39	40	97.5
EEF2K	RNA-directed RNA polymerase L	TLDVTSPISNN	sp|Q997F0|L_NIPAV RNA-directed RNA polymerase L OS=Nipah virus OX=3052225 GN=L PE=1 SV=1	S977	39	40	97.5
EEF2K	RNA-directed RNA polymerase L	GNLPDSQSITK	sp|Q997F0|L_NIPAV RNA-directed RNA polymerase L OS=Nipah virus OX=3052225 GN=L PE=1 SV=1	S1065	39	40	97.5
EEF2K	RNA-directed RNA polymerase L	TILRNSPNPML	sp|Q997F0|L_NIPAV RNA-directed RNA polymerase L OS=Nipah virus OX=3052225 GN=L PE=1 SV=1	S1084	39	40	97.5
EEF2K	RNA-directed RNA polymerase L	FVPRDSQLDQV	sp|Q997F0|L_NIPAV RNA-directed RNA polymerase L OS=Nipah virus OX=3052225 GN=L PE=1 SV=1	S1255	39	40	97.5
EEF2K	RNA-directed RNA polymerase L	LRDKSTQFKFA	sp|Q997F0|L_NIPAV RNA-directed RNA polymerase L OS=Nipah virus OX=3052225 GN=L PE=1 SV=1	T1354	39	40	97.5
EEF2K	RNA-directed RNA polymerase L	DFEKLSQNLLV	sp|Q997F0|L_NIPAV RNA-directed RNA polymerase L OS=Nipah virus OX=3052225 GN=L PE=1 SV=1	S1624	39	40	97.5
EEF2K	RNA-directed RNA polymerase L	KALNLSPLIQR	sp|Q997F0|L_NIPAV RNA-directed RNA polymerase L OS=Nipah virus OX=3052225 GN=L PE=1 SV=1	S1826	39	40	97.5
HASPIN	RNA-directed RNA polymerase L	IENGLSRNVGY	sp|Q997F0|L_NIPAV RNA-directed RNA polymerase L OS=Nipah virus OX=3052225 GN=L PE=1 SV=1	S943	39	40	97.5
HASPIN	RNA-directed RNA polymerase L	INETLTLDVTS	sp|Q997F0|L_NIPAV RNA-directed RNA polymerase L OS=Nipah virus OX=3052225 GN=L PE=1 SV=1	T972	39	40	97.5
HASPIN	RNA-directed RNA polymerase L	IGDPVTASLAD	sp|Q997F0|L_NIPAV RNA-directed RNA polymerase L OS=Nipah virus OX=3052225 GN=L PE=1 SV=1	T1017	39	40	97.5
HASPIN	RNA-directed RNA polymerase L	IATVYTWAYGD	sp|Q997F0|L_NIPAV RNA-directed RNA polymerase L OS=Nipah virus OX=3052225 GN=L PE=1 SV=1	T1305	39	40	97.5
HASPIN	RNA-directed RNA polymerase L	INSLITEFLIV	sp|Q997F0|L_NIPAV RNA-directed RNA polymerase L OS=Nipah virus OX=3052225 GN=L PE=1 SV=1	T1532	39	40	97.5
HASPIN	RNA-directed RNA polymerase L	IGLNSSSCYKA	sp|Q997F0|L_NIPAV RNA-directed RNA polymerase L OS=Nipah virus OX=3052225 GN=L PE=1 SV=1	S1817	39	40	97.5
HASPIN	RNA-directed RNA polymerase L	IGNLDSYEYII	sp|Q997F0|L_NIPAV RNA-directed RNA polymerase L OS=Nipah virus OX=3052225 GN=L PE=1 SV=1	S1921	39	40	97.5
HASPIN	RNA-directed RNA polymerase L	IKFKDTKSSEL	sp|Q997F0|L_NIPAV RNA-directed RNA polymerase L OS=Nipah virus OX=3052225 GN=L PE=1 SV=1	T2175	39	40	97.5
HASPIN	RNA-directed RNA polymerase L	ILDFRSKLMTK	sp|Q997F0|L_NIPAV RNA-directed RNA polymerase L OS=Nipah virus OX=3052225 GN=L PE=1 SV=1	S2198	39	40	97.5
MAPK9	RNA-directed RNA polymerase L	PFLFLSAYETN	sp|Q997F0|L_NIPAV RNA-directed RNA polymerase L OS=Nipah virus OX=3052225 GN=L PE=1 SV=1	S817	39	40	97.5
MAPK9	RNA-directed RNA polymerase L	PYVGSSTDERS	sp|Q997F0|L_NIPAV RNA-directed RNA polymerase L OS=Nipah virus OX=3052225 GN=L PE=1 SV=1	S1275	39	40	97.5
MAPK9	RNA-directed RNA polymerase L	PIPEYTEVDNN	sp|Q997F0|L_NIPAV RNA-directed RNA polymerase L OS=Nipah virus OX=3052225 GN=L PE=1 SV=1	T1449	39	40	97.5
MAPK9	RNA-directed RNA polymerase L	PEILKSEISYD	sp|Q997F0|L_NIPAV RNA-directed RNA polymerase L OS=Nipah virus OX=3052225 GN=L PE=1 SV=1	S2104	39	40	97.5
MAST2	RNA-directed RNA polymerase L	INETLTLDVTS	sp|Q997F0|L_NIPAV RNA-directed RNA polymerase L OS=Nipah virus OX=3052225 GN=L PE=1 SV=1	T972	39	40	97.5
MAST2	RNA-directed RNA polymerase L	SSNTCSVDLAR	sp|Q997F0|L_NIPAV RNA-directed RNA polymerase L OS=Nipah virus OX=3052225 GN=L PE=1 SV=1	S1192	39	40	97.5
MAST2	RNA-directed RNA polymerase L	PYVGSSTDERS	sp|Q997F0|L_NIPAV RNA-directed RNA polymerase L OS=Nipah virus OX=3052225 GN=L PE=1 SV=1	S1275	39	40	97.5
MAST2	RNA-directed RNA polymerase L	HLAIDSDDNIN	sp|Q997F0|L_NIPAV RNA-directed RNA polymerase L OS=Nipah virus OX=3052225 GN=L PE=1 SV=1	S1523	39	40	97.5
MAST2	RNA-directed RNA polymerase L	SRSWNTSDLDF	sp|Q997F0|L_NIPAV RNA-directed RNA polymerase L OS=Nipah virus OX=3052225 GN=L PE=1 SV=1	T1716	39	40	97.5
MAST2	RNA-directed RNA polymerase L	LKSEISYDIGS	sp|Q997F0|L_NIPAV RNA-directed RNA polymerase L OS=Nipah virus OX=3052225 GN=L PE=1 SV=1	S2107	39	40	97.5
MET	RNA-directed RNA polymerase L	LFLSAYETNTR	sp|Q997F0|L_NIPAV RNA-directed RNA polymerase L OS=Nipah virus OX=3052225 GN=L PE=1 SV=1	Y819	39	40	97.5
MET	RNA-directed RNA polymerase L	GNLDSYEYIIN	sp|Q997F0|L_NIPAV RNA-directed RNA polymerase L OS=Nipah virus OX=3052225 GN=L PE=1 SV=1	Y1922	39	40	97.5
CDC7	Phosphoprotein	YQEGKSVNAEN	sp|Q9IK91|PHOSP_NIPAV Phosphoprotein OS=Nipah virus OX=3052225 GN=P/V/C PE=1 SV=1	S442	38	39	97.4359
EEF2K	Phosphoprotein	KYIMPSDDFSN	sp|Q9IK91|PHOSP_NIPAV Phosphoprotein OS=Nipah virus OX=3052225 GN=P/V/C PE=1 SV=1	S481	38	39	97.4359
HASPIN	Phosphoprotein	TYGRSSIQQPS	sp|Q9IK91|PHOSP_NIPAV Phosphoprotein OS=Nipah virus OX=3052225 GN=P/V/C PE=1 SV=1	S32	38	39	97.4359
HASPIN	Phosphoprotein	INKLESIDRVL	sp|Q9IK91|PHOSP_NIPAV Phosphoprotein OS=Nipah virus OX=3052225 GN=P/V/C PE=1 SV=1	S552	38	39	97.4359
MAPK9	Phosphoprotein	RHVRGSPPYQE	sp|Q9IK91|PHOSP_NIPAV Phosphoprotein OS=Nipah virus OX=3052225 GN=P/V/C PE=1 SV=1	S434	38	39	97.4359
STK11	Phosphoprotein	DDFSNTFFPHD	sp|Q9IK91|PHOSP_NIPAV Phosphoprotein OS=Nipah virus OX=3052225 GN=P/V/C PE=1 SV=1	T487	38	39	97.4359
MAST2	Phosphoprotein	PSDDFSNTFFP	sp|Q9IK91|PHOSP_NIPAV Phosphoprotein OS=Nipah virus OX=3052225 GN=P/V/C PE=1 SV=1	S485	38	39	97.4359
SYK	Phosphoprotein	SLDDKYIMPSD	sp|Q9IK91|PHOSP_NIPAV Phosphoprotein OS=Nipah virus OX=3052225 GN=P/V/C PE=1 SV=1	Y477	38	39	97.4359
BMPR1A	RNA-directed RNA polymerase L	RYITGSLECQI	sp|Q997F0|L_NIPAV RNA-directed RNA polymerase L OS=Nipah virus OX=3052225 GN=L PE=1 SV=1	S1233	38	39	97.4359
EEF2K	Phosphoprotein	RHVRGSPPYQE	sp|Q9IK91|PHOSP_NIPAV Phosphoprotein OS=Nipah virus OX=3052225 GN=P/V/C PE=1 SV=1	S434	38	39	97.4359
MAPK9	Phosphoprotein	PSDDFSNTFFP	sp|Q9IK91|PHOSP_NIPAV Phosphoprotein OS=Nipah virus OX=3052225 GN=P/V/C PE=1 SV=1	S485	38	39	97.4359
LRRK2	Phosphoprotein	INKLESIDRVL	sp|Q9IK91|PHOSP_NIPAV Phosphoprotein OS=Nipah virus OX=3052225 GN=P/V/C PE=1 SV=1	S552	38	39	97.4359
MAST2	Phosphoprotein	DWAEGSDDIQL	sp|Q9IK91|PHOSP_NIPAV Phosphoprotein OS=Nipah virus OX=3052225 GN=P/V/C PE=1 SV=1	S102	38	39	97.4359
MAST2	Phosphoprotein	KYIMPSDDFSN	sp|Q9IK91|PHOSP_NIPAV Phosphoprotein OS=Nipah virus OX=3052225 GN=P/V/C PE=1 SV=1	S481	38	39	97.4359
MAST2	Phosphoprotein	INKLESIDRVL	sp|Q9IK91|PHOSP_NIPAV Phosphoprotein OS=Nipah virus OX=3052225 GN=P/V/C PE=1 SV=1	S552	38	39	97.4359
ROR2	Nucleocapsid	ASFRSYQSKLG	sp|Q9IK92|NCAP_NIPAV Nucleoprotein OS=Nipah virus OX=3052225 GN=N PE=1 SV=1	Y14	38	39	97.4359
LRRK2	Nucleocapsid	FKREMSISSLA	sp|Q9IK92|NCAP_NIPAV Nucleoprotein OS=Nipah virus OX=3052225 GN=N PE=1 SV=1	S451	143	147	97.2789
TNNI3K	RNA-directed RNA polymerase L	KFRSDSCIIHM	sp|Q997F0|L_NIPAV RNA-directed RNA polymerase L OS=Nipah virus OX=3052225 GN=L PE=1 SV=1	S196	35	36	97.2222
ROR2	Glycoprotein	ILNSTYWSGSL	sp|Q9IH62|GLYCP_NIPAV Glycoprotein G OS=Nipah virus OX=3052225 GN=G PE=1 SV=1	Y309	33	34	97.0588
HASPIN	Glycoprotein	ICLQKTSNQIL	sp|Q9IH62|GLYCP_NIPAV Glycoprotein G OS=Nipah virus OX=3052225 GN=G PE=1 SV=1	T193	33	34	97.0588
MAPK9	Glycoprotein	PILNSTYWSGS	sp|Q9IH62|GLYCP_NIPAV Glycoprotein G OS=Nipah virus OX=3052225 GN=G PE=1 SV=1	T308	33	34	97.0588
MAST2	Glycoprotein	YQASFSWDTMI	sp|Q9IH62|GLYCP_NIPAV Glycoprotein G OS=Nipah virus OX=3052225 GN=G PE=1 SV=1	S459	33	34	97.0588
MAP2K1	Nucleocapsid	DTAEESETRRW	sp|Q9IK92|NCAP_NIPAV Nucleoprotein OS=Nipah virus OX=3052225 GN=N PE=1 SV=1	S189	57	59	96.6102
MAST2	V protein	DWAEGSDDIQL	sp|Q997F2|V_NIPAV Non-structural protein V OS=Nipah virus OX=3052225 GN=P/V/C PE=1 SV=1	S102	28	29	96.5517
MAST2	W Protein	DWAEGSDDIQL	sp|P0C1C7|W_NIPAV Protein W OS=Nipah virus OX=3052225 GN=P/V/C PE=1 SV=1	S102	28	29	96.5517
EEF2K	RNA-directed RNA polymerase L	KNMSQSKWYEC	sp|Q997F0|L_NIPAV RNA-directed RNA polymerase L OS=Nipah virus OX=3052225 GN=L PE=1 SV=1	S164	38	40	95
EEF2K	RNA-directed RNA polymerase L	NVKRPTKALRS	sp|Q997F0|L_NIPAV RNA-directed RNA polymerase L OS=Nipah virus OX=3052225 GN=L PE=1 SV=1	T1291	38	40	95
EEF2K	RNA-directed RNA polymerase L	KTVAQTVLEII	sp|Q997F0|L_NIPAV RNA-directed RNA polymerase L OS=Nipah virus OX=3052225 GN=L PE=1 SV=1	T1502	38	40	95
EEF2K	RNA-directed RNA polymerase L	GLLLPTQGPYL	sp|Q997F0|L_NIPAV RNA-directed RNA polymerase L OS=Nipah virus OX=3052225 GN=L PE=1 SV=1	T1610	38	40	95
EEF2K	RNA-directed RNA polymerase L	MLLYQSTLGQS	sp|Q997F0|L_NIPAV RNA-directed RNA polymerase L OS=Nipah virus OX=3052225 GN=L PE=1 SV=1	S1855	38	40	95
EEF2K	RNA-directed RNA polymerase L	STLGQSISFYN	sp|Q997F0|L_NIPAV RNA-directed RNA polymerase L OS=Nipah virus OX=3052225 GN=L PE=1 SV=1	S1860	38	40	95
EEF2K	RNA-directed RNA polymerase L	LKLFPSEYSIA	sp|Q997F0|L_NIPAV RNA-directed RNA polymerase L OS=Nipah virus OX=3052225 GN=L PE=1 SV=1	S1884	38	40	95
EEF2K	RNA-directed RNA polymerase L	PFFVPTKITSD	sp|Q997F0|L_NIPAV RNA-directed RNA polymerase L OS=Nipah virus OX=3052225 GN=L PE=1 SV=1	T2080	38	40	95
HASPIN	RNA-directed RNA polymerase L	LKATETIISTH	sp|Q997F0|L_NIPAV RNA-directed RNA polymerase L OS=Nipah virus OX=3052225 GN=L PE=1 SV=1	T882	38	40	95
HASPIN	RNA-directed RNA polymerase L	SNISTTIAKAI	sp|Q997F0|L_NIPAV RNA-directed RNA polymerase L OS=Nipah virus OX=3052225 GN=L PE=1 SV=1	T933	38	40	95
HASPIN	RNA-directed RNA polymerase L	NITARTILRNS	sp|Q997F0|L_NIPAV RNA-directed RNA polymerase L OS=Nipah virus OX=3052225 GN=L PE=1 SV=1	T1079	38	40	95
HASPIN	RNA-directed RNA polymerase L	STLGQSISFYN	sp|Q997F0|L_NIPAV RNA-directed RNA polymerase L OS=Nipah virus OX=3052225 GN=L PE=1 SV=1	S1860	38	40	95
HASPIN	RNA-directed RNA polymerase L	FPSEYSIAEED	sp|Q997F0|L_NIPAV RNA-directed RNA polymerase L OS=Nipah virus OX=3052225 GN=L PE=1 SV=1	S1887	38	40	95
MAST2	RNA-directed RNA polymerase L	TLVDETRSACS	sp|Q997F0|L_NIPAV RNA-directed RNA polymerase L OS=Nipah virus OX=3052225 GN=L PE=1 SV=1	T923	38	40	95
EEF2K	RNA-directed RNA polymerase L	LGKNMSQSKWY	sp|Q997F0|L_NIPAV RNA-directed RNA polymerase L OS=Nipah virus OX=3052225 GN=L PE=1 SV=1	S162	38	40	95
HASPIN	RNA-directed RNA polymerase L	ITPVSTSNNLS	sp|Q997F0|L_NIPAV RNA-directed RNA polymerase L OS=Nipah virus OX=3052225 GN=L PE=1 SV=1	T1341	38	40	95
HASPIN	RNA-directed RNA polymerase L	ISFYNSGIDGD	sp|Q997F0|L_NIPAV RNA-directed RNA polymerase L OS=Nipah virus OX=3052225 GN=L PE=1 SV=1	S1866	38	40	95
MAPK9	RNA-directed RNA polymerase L	PRGRHTMVDLL	sp|Q997F0|L_NIPAV RNA-directed RNA polymerase L OS=Nipah virus OX=3052225 GN=L PE=1 SV=1	T1568	38	40	95
MAPK9	RNA-directed RNA polymerase L	PFFVPTKITSD	sp|Q997F0|L_NIPAV RNA-directed RNA polymerase L OS=Nipah virus OX=3052225 GN=L PE=1 SV=1	T2080	38	40	95
MAPK9	RNA-directed RNA polymerase L	PTKITSDEQVL	sp|Q997F0|L_NIPAV RNA-directed RNA polymerase L OS=Nipah virus OX=3052225 GN=L PE=1 SV=1	S2084	38	40	95
MAPK9	RNA-directed RNA polymerase L	PVLERTRIKTI	sp|Q997F0|L_NIPAV RNA-directed RNA polymerase L OS=Nipah virus OX=3052225 GN=L PE=1 SV=1	T2151	38	40	95
LIMK1	RNA-directed RNA polymerase L	ISFYNSGIDGD	sp|Q997F0|L_NIPAV RNA-directed RNA polymerase L OS=Nipah virus OX=3052225 GN=L PE=1 SV=1	S1866	38	40	95
MAST2	RNA-directed RNA polymerase L	VSAFLTTDLKK	sp|Q997F0|L_NIPAV RNA-directed RNA polymerase L OS=Nipah virus OX=3052225 GN=L PE=1 SV=1	T720	38	40	95
MAST2	RNA-directed RNA polymerase L	RYVNISNDNLD	sp|Q997F0|L_NIPAV RNA-directed RNA polymerase L OS=Nipah virus OX=3052225 GN=L PE=1 SV=1	S1373	38	40	95
MAST2	RNA-directed RNA polymerase L	VPTKITSDEQV	sp|Q997F0|L_NIPAV RNA-directed RNA polymerase L OS=Nipah virus OX=3052225 GN=L PE=1 SV=1	T2083	38	40	95
SYK	RNA-directed RNA polymerase L	AMVGRYITGSL	sp|Q997F0|L_NIPAV RNA-directed RNA polymerase L OS=Nipah virus OX=3052225 GN=L PE=1 SV=1	Y1229	38	40	95
SYK	RNA-directed RNA polymerase L	SMMLLYQSTLG	sp|Q997F0|L_NIPAV RNA-directed RNA polymerase L OS=Nipah virus OX=3052225 GN=L PE=1 SV=1	Y1853	38	40	95
FGFR2	Phosphoprotein	DHLGDYDLETL	sp|Q9IK91|PHOSP_NIPAV Phosphoprotein OS=Nipah virus OX=3052225 GN=P/V/C PE=1 SV=1	Y506	37	39	94.8718
EEF2K	Glycoprotein	SRPGQSQCPRF	sp|Q9IH62|GLYCP_NIPAV Glycoprotein G OS=Nipah virus OX=3052225 GN=G PE=1 SV=1	S491	32	34	94.1176
EEF2K	Glycoprotein	LDSNQTAENPV	sp|Q9IH62|GLYCP_NIPAV Glycoprotein G OS=Nipah virus OX=3052225 GN=G PE=1 SV=1	T531	32	34	94.1176
HASPIN	Glycoprotein	IDTSSTITIPA	sp|Q9IH62|GLYCP_NIPAV Glycoprotein G OS=Nipah virus OX=3052225 GN=G PE=1 SV=1	T117	32	34	94.1176
HASPIN	Glycoprotein	TSSTITIPANI	sp|Q9IH62|GLYCP_NIPAV Glycoprotein G OS=Nipah virus OX=3052225 GN=G PE=1 SV=1	T119	32	34	94.1176
HASPIN	Glycoprotein	TNAQKTITNCF	sp|Q9IH62|GLYCP_NIPAV Glycoprotein G OS=Nipah virus OX=3052225 GN=G PE=1 SV=1	T561	32	34	94.1176
MAST2	Glycoprotein	SLIDTSSTITI	sp|Q9IH62|GLYCP_NIPAV Glycoprotein G OS=Nipah virus OX=3052225 GN=G PE=1 SV=1	S115	32	34	94.1176
HASPIN	Glycoprotein	IGPKVSLIDTS	sp|Q9IH62|GLYCP_NIPAV Glycoprotein G OS=Nipah virus OX=3052225 GN=G PE=1 SV=1	S110	32	34	94.1176
HASPIN	Glycoprotein	IGLLGSKISQS	sp|Q9IH62|GLYCP_NIPAV Glycoprotein G OS=Nipah virus OX=3052225 GN=G PE=1 SV=1	S129	32	34	94.1176
MAST2	Glycoprotein	RAQLASEDTNA	sp|Q9IH62|GLYCP_NIPAV Glycoprotein G OS=Nipah virus OX=3052225 GN=G PE=1 SV=1	S553	32	34	94.1176
CDC7	Glycoprotein	ENPVFTVFKDN	sp|Q9IH62|GLYCP_NIPAV Glycoprotein G OS=Nipah virus OX=3052225 GN=G PE=1 SV=1	T538	31	33	93.9394
EEF2K	Fusion Glycoprotein F0	TCQCQTTGRAI	sp|Q9IH63|FUS_NIPAV Fusion glycoprotein F0 OS=Nipah virus OX=3052225 GN=F PE=1 SV=1	T396	15	16	93.75
EEF2K	Fusion Glycoprotein F0	RAISQSGEQTL	sp|Q9IH63|FUS_NIPAV Fusion glycoprotein F0 OS=Nipah virus OX=3052225 GN=F PE=1 SV=1	S404	15	16	93.75
EEF2K	Fusion Glycoprotein F0	QSGEQTLLMID	sp|Q9IH63|FUS_NIPAV Fusion glycoprotein F0 OS=Nipah virus OX=3052225 GN=F PE=1 SV=1	T408	15	16	93.75
EEF2K	Fusion Glycoprotein F0	NTTCPTAVLGN	sp|Q9IH63|FUS_NIPAV Fusion glycoprotein F0 OS=Nipah virus OX=3052225 GN=F PE=1 SV=1	T419	15	16	93.75
EEF2K	Fusion Glycoprotein F0	SSMNQSLQQSK	sp|Q9IH63|FUS_NIPAV Fusion glycoprotein F0 OS=Nipah virus OX=3052225 GN=F PE=1 SV=1	S466	15	16	93.75
EEF2K	Fusion Glycoprotein F0	QSLQQSKDYIK	sp|Q9IH63|FUS_NIPAV Fusion glycoprotein F0 OS=Nipah virus OX=3052225 GN=F PE=1 SV=1	S470	15	16	93.75
EEF2K	Fusion Glycoprotein F0	DTVNPSLISML	sp|Q9IH63|FUS_NIPAV Fusion glycoprotein F0 OS=Nipah virus OX=3052225 GN=F PE=1 SV=1	S487	15	16	93.75
EEF2K	Fusion Glycoprotein F0	RRVRPTSSGDL	sp|Q9IH63|FUS_NIPAV Fusion glycoprotein F0 OS=Nipah virus OX=3052225 GN=F PE=1 SV=1	T536	15	16	93.75
HASPIN	Fusion Glycoprotein F0	LLESDSITGQI	sp|Q9IH63|FUS_NIPAV Fusion glycoprotein F0 OS=Nipah virus OX=3052225 GN=F PE=1 SV=1	S261	15	16	93.75
HASPIN	Fusion Glycoprotein F0	ILYVLSIASLC	sp|Q9IH63|FUS_NIPAV Fusion glycoprotein F0 OS=Nipah virus OX=3052225 GN=F PE=1 SV=1	S501	15	16	93.75
MAPK9	Fusion Glycoprotein F0	NQDYATPMTNN	sp|Q9IH63|FUS_NIPAV Fusion glycoprotein F0 OS=Nipah virus OX=3052225 GN=F PE=1 SV=1	T346	15	16	93.75
MAST2	Fusion Glycoprotein F0	LMIDNTTCPTA	sp|Q9IH63|FUS_NIPAV Fusion glycoprotein F0 OS=Nipah virus OX=3052225 GN=F PE=1 SV=1	T415	15	16	93.75
MET	Fusion Glycoprotein F0	KKRNTYSRLED	sp|Q9IH63|FUS_NIPAV Fusion glycoprotein F0 OS=Nipah virus OX=3052225 GN=F PE=1 SV=1	Y525	15	16	93.75
RET	Fusion Glycoprotein F0	QQSKDYIKEAQ	sp|Q9IH63|FUS_NIPAV Fusion glycoprotein F0 OS=Nipah virus OX=3052225 GN=F PE=1 SV=1	Y473	15	16	93.75
EEF2K	Fusion Glycoprotein F0	NQDYATPMTNN	sp|Q9IH63|FUS_NIPAV Fusion glycoprotein F0 OS=Nipah virus OX=3052225 GN=F PE=1 SV=1	T346	15	16	93.75
EEF2K	Fusion Glycoprotein F0	TGRAISQSGEQ	sp|Q9IH63|FUS_NIPAV Fusion glycoprotein F0 OS=Nipah virus OX=3052225 GN=F PE=1 SV=1	S402	15	16	93.75
HASPIN	Fusion Glycoprotein F0	ILVRNTLISNI	sp|Q9IH63|FUS_NIPAV Fusion glycoprotein F0 OS=Nipah virus OX=3052225 GN=F PE=1 SV=1	T321	15	16	93.75
MAPK9	Fusion Glycoprotein F0	PRFALSNGVLF	sp|Q9IH63|FUS_NIPAV Fusion glycoprotein F0 OS=Nipah virus OX=3052225 GN=F PE=1 SV=1	S379	15	16	93.75
MAST2	Fusion Glycoprotein F0	QSLQQSKDYIK	sp|Q9IH63|FUS_NIPAV Fusion glycoprotein F0 OS=Nipah virus OX=3052225 GN=F PE=1 SV=1	S470	15	16	93.75
EPHB4	Fusion Glycoprotein F0	AFGGNYETLLR	sp|Q9IH63|FUS_NIPAV Fusion glycoprotein F0 OS=Nipah virus OX=3052225 GN=F PE=1 SV=1	Y239	14	15	93.3333
FGFR3	Fusion Glycoprotein F0	ISLGKYLGSVN	sp|Q9IH63|FUS_NIPAV Fusion glycoprotein F0 OS=Nipah virus OX=3052225 GN=F PE=1 SV=1	Y432	14	15	93.3333
FGFR4	Fusion Glycoprotein F0	ISLGKYLGSVN	sp|Q9IH63|FUS_NIPAV Fusion glycoprotein F0 OS=Nipah virus OX=3052225 GN=F PE=1 SV=1	Y432	14	15	93.3333
HASPIN	RNA-directed RNA polymerase L	AIFCGTIINGY	sp|Q997F0|L_NIPAV RNA-directed RNA polymerase L OS=Nipah virus OX=3052225 GN=L PE=1 SV=1	T402	37	40	92.5
HASPIN	RNA-directed RNA polymerase L	NTLRDTIIIML	sp|Q997F0|L_NIPAV RNA-directed RNA polymerase L OS=Nipah virus OX=3052225 GN=L PE=1 SV=1	T2120	37	40	92.5
MAPK9	RNA-directed RNA polymerase L	VLKAITPVSTS	sp|Q997F0|L_NIPAV RNA-directed RNA polymerase L OS=Nipah virus OX=3052225 GN=L PE=1 SV=1	T1337	37	40	92.5
LIMK1	RNA-directed RNA polymerase L	AIFCGTIINGY	sp|Q997F0|L_NIPAV RNA-directed RNA polymerase L OS=Nipah virus OX=3052225 GN=L PE=1 SV=1	T402	37	40	92.5
MET	RNA-directed RNA polymerase L	TSKHTYKVLSN	sp|Q997F0|L_NIPAV RNA-directed RNA polymerase L OS=Nipah virus OX=3052225 GN=L PE=1 SV=1	Y1585	37	40	92.5
MET	RNA-directed RNA polymerase L	DFVIFYASLTY	sp|Q997F0|L_NIPAV RNA-directed RNA polymerase L OS=Nipah virus OX=3052225 GN=L PE=1 SV=1	Y1725	37	40	92.5
EEF2K	RNA-directed RNA polymerase L	TRNLITQDRRD	sp|Q997F0|L_NIPAV RNA-directed RNA polymerase L OS=Nipah virus OX=3052225 GN=L PE=1 SV=1	T138	37	40	92.5
EEF2K	RNA-directed RNA polymerase L	DGAVLSQALKS	sp|Q997F0|L_NIPAV RNA-directed RNA polymerase L OS=Nipah virus OX=3052225 GN=L PE=1 SV=1	S903	37	40	92.5
EEF2K	RNA-directed RNA polymerase L	AWYLASQRVNI	sp|Q997F0|L_NIPAV RNA-directed RNA polymerase L OS=Nipah virus OX=3052225 GN=L PE=1 SV=1	S1323	37	40	92.5
EEF2K	RNA-directed RNA polymerase L	VLKAITPVSTS	sp|Q997F0|L_NIPAV RNA-directed RNA polymerase L OS=Nipah virus OX=3052225 GN=L PE=1 SV=1	T1337	37	40	92.5
EEF2K	RNA-directed RNA polymerase L	FKIKNSQSKQF	sp|Q997F0|L_NIPAV RNA-directed RNA polymerase L OS=Nipah virus OX=3052225 GN=L PE=1 SV=1	S2057	37	40	92.5
MAST2	RNA-directed RNA polymerase L	TRNLITQDRRD	sp|Q997F0|L_NIPAV RNA-directed RNA polymerase L OS=Nipah virus OX=3052225 GN=L PE=1 SV=1	T138	37	40	92.5
MET	Phosphoprotein	DHLGDYDLETL	sp|Q9IK91|PHOSP_NIPAV Phosphoprotein OS=Nipah virus OX=3052225 GN=P/V/C PE=1 SV=1	Y506	37	40	92.5
ROR2	RNA-directed RNA polymerase L	RLFNMYRSYFG	sp|Q997F0|L_NIPAV RNA-directed RNA polymerase L OS=Nipah virus OX=3052225 GN=L PE=1 SV=1	Y1992	36	39	92.3077
HASPIN	Glycoprotein	IALLGSIVIIV	sp|Q9IH62|GLYCP_NIPAV Glycoprotein G OS=Nipah virus OX=3052225 GN=G PE=1 SV=1	S59	31	34	91.1765
HASPIN	Glycoprotein	IIQNYTRSTDN	sp|Q9IH62|GLYCP_NIPAV Glycoprotein G OS=Nipah virus OX=3052225 GN=G PE=1 SV=1	T74	31	34	91.1765
MAST2	Glycoprotein	QNYTRSTDNQA	sp|Q9IH62|GLYCP_NIPAV Glycoprotein G OS=Nipah virus OX=3052225 GN=G PE=1 SV=1	S76	31	34	91.1765
EEF2K	Protein C	TQWLQTLYTMI	sp|Q997F1|C_NIPAV Protein C OS=Nipah virus OX=3052225 GN=P/V/C PE=4 SV=1	T106	10	11	90.9091
EEF2K	Protein C	THQEQTMGMYV	sp|Q997F1|C_NIPAV Protein C OS=Nipah virus OX=3052225 GN=P/V/C PE=4 SV=1	T137	10	11	90.9091
TYRO3	Glycoprotein	SPSKIYDSLGQ	sp|Q9IH62|GLYCP_NIPAV Glycoprotein G OS=Nipah virus OX=3052225 GN=G PE=1 SV=1	Y445	30	33	90.9091
EEF2K	Protein C	MTYNWTQWLQT	sp|Q997F1|C_NIPAV Protein C OS=Nipah virus OX=3052225 GN=P/V/C PE=4 SV=1	T101	10	11	90.9091
MAPK9	RNA-directed RNA polymerase L	FDDNRSPSHHL	sp|Q997F0|L_NIPAV RNA-directed RNA polymerase L OS=Nipah virus OX=3052225 GN=L PE=1 SV=1	S2137	36	40	90
MAST2	RNA-directed RNA polymerase L	HMRDKSTEIIL	sp|Q997F0|L_NIPAV RNA-directed RNA polymerase L OS=Nipah virus OX=3052225 GN=L PE=1 SV=1	S205	36	40	90
MET	RNA-directed RNA polymerase L	NMYRSYFGLVL	sp|Q997F0|L_NIPAV RNA-directed RNA polymerase L OS=Nipah virus OX=3052225 GN=L PE=1 SV=1	Y1995	36	40	90
ACVR1	RNA-directed RNA polymerase L	HMRDKSTEIIL	sp|Q997F0|L_NIPAV RNA-directed RNA polymerase L OS=Nipah virus OX=3052225 GN=L PE=1 SV=1	S205	36	40	90
EEF2K	RNA-directed RNA polymerase L	LFSITSQGMTS	sp|Q997F0|L_NIPAV RNA-directed RNA polymerase L OS=Nipah virus OX=3052225 GN=L PE=1 SV=1	S100	36	40	90
EEF2K	RNA-directed RNA polymerase L	FDDNRSPSHHL	sp|Q997F0|L_NIPAV RNA-directed RNA polymerase L OS=Nipah virus OX=3052225 GN=L PE=1 SV=1	S2137	36	40	90
SYK	RNA-directed RNA polymerase L	EMVLMYCDVLE	sp|Q997F0|L_NIPAV RNA-directed RNA polymerase L OS=Nipah virus OX=3052225 GN=L PE=1 SV=1	Y238	36	40	90
SYK	RNA-directed RNA polymerase L	NMYRSYFGLVL	sp|Q997F0|L_NIPAV RNA-directed RNA polymerase L OS=Nipah virus OX=3052225 GN=L PE=1 SV=1	Y1995	36	40	90
HASPIN	Nucleocapsid	FKREMSISSLA	sp|Q9IK92|NCAP_NIPAV Nucleoprotein OS=Nipah virus OX=3052225 GN=N PE=1 SV=1	S451	143	159	89.9371
EEF2K	Phosphoprotein	SSTSPTDGTIG	sp|Q9IK91|PHOSP_NIPAV Phosphoprotein OS=Nipah virus OX=3052225 GN=P/V/C PE=1 SV=1	T84	35	39	89.7436
MAPK9	Phosphoprotein	DLSSTSPTDGT	sp|Q9IK91|PHOSP_NIPAV Phosphoprotein OS=Nipah virus OX=3052225 GN=P/V/C PE=1 SV=1	S82	35	39	89.7436
EEF2K	Phosphoprotein	DLSSTSPTDGT	sp|Q9IK91|PHOSP_NIPAV Phosphoprotein OS=Nipah virus OX=3052225 GN=P/V/C PE=1 SV=1	S82	35	39	89.7436
EEF2K	W Protein	EDHPPTKKARV	sp|P0C1C7|W_NIPAV Protein W OS=Nipah virus OX=3052225 GN=P/V/C PE=1 SV=1	T438	26	29	89.6552
MAPK9	V protein	ACSRITPLPRR	sp|Q997F2|V_NIPAV Non-structural protein V OS=Nipah virus OX=3052225 GN=P/V/C PE=1 SV=1	T435	26	29	89.6552
EEF2K	V protein	ACSRITPLPRR	sp|Q997F2|V_NIPAV Non-structural protein V OS=Nipah virus OX=3052225 GN=P/V/C PE=1 SV=1	T435	26	29	89.6552
EEF2K	Glycoprotein	PVVGQSGTCIT	sp|Q9IH62|GLYCP_NIPAV Glycoprotein G OS=Nipah virus OX=3052225 GN=G PE=1 SV=1	S213	30	34	88.2353
EEF2K	Glycoprotein	SIGSPSKIYDS	sp|Q9IH62|GLYCP_NIPAV Glycoprotein G OS=Nipah virus OX=3052225 GN=G PE=1 SV=1	S442	30	34	88.2353
HASPIN	Glycoprotein	SDQRLSIGSPS	sp|Q9IH62|GLYCP_NIPAV Glycoprotein G OS=Nipah virus OX=3052225 GN=G PE=1 SV=1	S437	30	34	88.2353
MET	Glycoprotein	SPSKIYDSLGQ	sp|Q9IH62|GLYCP_NIPAV Glycoprotein G OS=Nipah virus OX=3052225 GN=G PE=1 SV=1	Y445	30	34	88.2353
HASPIN	Glycoprotein	IKQGDTLYFPA	sp|Q9IH62|GLYCP_NIPAV Glycoprotein G OS=Nipah virus OX=3052225 GN=G PE=1 SV=1	T361	30	34	88.2353
MAPK9	Glycoprotein	PVVGQSGTCIT	sp|Q9IH62|GLYCP_NIPAV Glycoprotein G OS=Nipah virus OX=3052225 GN=G PE=1 SV=1	S213	30	34	88.2353
MAST2	Glycoprotein	KSYYGTMDIKK	sp|Q9IH62|GLYCP_NIPAV Glycoprotein G OS=Nipah virus OX=3052225 GN=G PE=1 SV=1	T31	30	34	88.2353
MAST2	Glycoprotein	VEIYDTGDNVI	sp|Q9IH62|GLYCP_NIPAV Glycoprotein G OS=Nipah virus OX=3052225 GN=G PE=1 SV=1	T583	30	34	88.2353
MET	Glycoprotein	PKLISYTLPVV	sp|Q9IH62|GLYCP_NIPAV Glycoprotein G OS=Nipah virus OX=3052225 GN=G PE=1 SV=1	Y205	30	34	88.2353
HASPIN	RNA-directed RNA polymerase L	RTAGRSIGLVH	sp|Q997F0|L_NIPAV RNA-directed RNA polymerase L OS=Nipah virus OX=3052225 GN=L PE=1 SV=1	S1933	35	40	87.5
HASPIN	Fusion Glycoprotein F0	VSNSMTIQAIS	sp|Q9IH63|FUS_NIPAV Fusion glycoprotein F0 OS=Nipah virus OX=3052225 GN=F PE=1 SV=1	T227	14	16	87.5
HASPIN	Fusion Glycoprotein F0	NSEWISIVPNF	sp|Q9IH63|FUS_NIPAV Fusion glycoprotein F0 OS=Nipah virus OX=3052225 GN=F PE=1 SV=1	S310	14	16	87.5
MAPK9	RNA-directed RNA polymerase L	KCYYLTPEMVL	sp|Q997F0|L_NIPAV RNA-directed RNA polymerase L OS=Nipah virus OX=3052225 GN=L PE=1 SV=1	T231	35	40	87.5
MAST2	Fusion Glycoprotein F0	FNNDNSEWISI	sp|Q9IH63|FUS_NIPAV Fusion glycoprotein F0 OS=Nipah virus OX=3052225 GN=F PE=1 SV=1	S306	14	16	87.5
MAST2	Fusion Glycoprotein F0	DKVDISSQISS	sp|Q9IH63|FUS_NIPAV Fusion glycoprotein F0 OS=Nipah virus OX=3052225 GN=F PE=1 SV=1	S457	14	16	87.5
MET	Fusion Glycoprotein F0	VGILHYEKLSK	sp|Q9IH63|FUS_NIPAV Fusion glycoprotein F0 OS=Nipah virus OX=3052225 GN=F PE=1 SV=1	Y30	14	16	87.5
MET	Fusion Glycoprotein F0	AFGGNYETLLR	sp|Q9IH63|FUS_NIPAV Fusion glycoprotein F0 OS=Nipah virus OX=3052225 GN=F PE=1 SV=1	Y239	14	16	87.5
EEF2K	RNA-directed RNA polymerase L	KCYYLTPEMVL	sp|Q997F0|L_NIPAV RNA-directed RNA polymerase L OS=Nipah virus OX=3052225 GN=L PE=1 SV=1	T231	35	40	87.5
EEF2K	Fusion Glycoprotein F0	TIQAISQAFGG	sp|Q9IH63|FUS_NIPAV Fusion glycoprotein F0 OS=Nipah virus OX=3052225 GN=F PE=1 SV=1	S232	14	16	87.5
EEF2K	Fusion Glycoprotein F0	KVDISSQISSM	sp|Q9IH63|FUS_NIPAV Fusion glycoprotein F0 OS=Nipah virus OX=3052225 GN=F PE=1 SV=1	S458	14	16	87.5
HASPIN	Fusion Glycoprotein F0	ISSQISSMNQS	sp|Q9IH63|FUS_NIPAV Fusion glycoprotein F0 OS=Nipah virus OX=3052225 GN=F PE=1 SV=1	S461	14	16	87.5
MAPK9	RNA-directed RNA polymerase L	PGFPISRLFNM	sp|Q997F0|L_NIPAV RNA-directed RNA polymerase L OS=Nipah virus OX=3052225 GN=L PE=1 SV=1	S1986	35	40	87.5
MAST2	Fusion Glycoprotein F0	KQTELSLDLAL	sp|Q9IH63|FUS_NIPAV Fusion glycoprotein F0 OS=Nipah virus OX=3052225 GN=F PE=1 SV=1	S198	14	16	87.5
MAST2	Fusion Glycoprotein F0	VRPTSSGDLYY	sp|Q9IH63|FUS_NIPAV Fusion glycoprotein F0 OS=Nipah virus OX=3052225 GN=F PE=1 SV=1	S538	14	16	87.5
MET	Fusion Glycoprotein F0	ISLGKYLGSVN	sp|Q9IH63|FUS_NIPAV Fusion glycoprotein F0 OS=Nipah virus OX=3052225 GN=F PE=1 SV=1	Y432	14	16	87.5
EEF2K	Nucleocapsid	QSGRQSVTFKR	sp|Q9IK92|NCAP_NIPAV Nucleoprotein OS=Nipah virus OX=3052225 GN=N PE=1 SV=1	S443	139	159	87.4214
EEF2K	Nucleocapsid	EPIEQSGRQSV	sp|Q9IK92|NCAP_NIPAV Nucleoprotein OS=Nipah virus OX=3052225 GN=N PE=1 SV=1	S439	138	159	86.7925
STK11	Fusion Glycoprotein F0	TLGYATEDFDD	sp|Q9IH63|FUS_NIPAV Fusion glycoprotein F0 OS=Nipah virus OX=3052225 GN=F PE=1 SV=1	T250	13	15	86.6667
EEF2K	W Protein	KKGAQTRNIHL	sp|P0C1C7|W_NIPAV Protein W OS=Nipah virus OX=3052225 GN=P/V/C PE=1 SV=1	T410	25	29	86.2069
HASPIN	V protein	HRREISICWDG	sp|Q997F2|V_NIPAV Non-structural protein V OS=Nipah virus OX=3052225 GN=P/V/C PE=1 SV=1	S413	25	29	86.2069
ACVR1	Matrix protein	VFIDNTGRILK	sp|Q9IK90|MATRX_NIPAV Matrix protein OS=Nipah virus OX=3052225 GN=M PE=1 SV=1	T346	12	14	85.7143
LIMK1	Matrix protein	QFSLGSIGGLS	sp|Q9IK90|MATRX_NIPAV Matrix protein OS=Nipah virus OX=3052225 GN=M PE=1 SV=1	S270	12	14	85.7143
EEF2K	Glycoprotein	MPYGPSGIKQG	sp|Q9IH62|GLYCP_NIPAV Glycoprotein G OS=Nipah virus OX=3052225 GN=G PE=1 SV=1	S354	29	34	85.2941
MAPK9	Glycoprotein	RLSIGSPSKIY	sp|Q9IH62|GLYCP_NIPAV Glycoprotein G OS=Nipah virus OX=3052225 GN=G PE=1 SV=1	S440	29	34	85.2941
EEF2K	Glycoprotein	RLSIGSPSKIY	sp|Q9IH62|GLYCP_NIPAV Glycoprotein G OS=Nipah virus OX=3052225 GN=G PE=1 SV=1	S440	29	34	85.2941
MAPK9	RNA-directed RNA polymerase L	SKIAYTPGFPI	sp|Q997F0|L_NIPAV RNA-directed RNA polymerase L OS=Nipah virus OX=3052225 GN=L PE=1 SV=1	T1980	34	40	85
MAST2	RNA-directed RNA polymerase L	FKSDKTGKKCY	sp|Q997F0|L_NIPAV RNA-directed RNA polymerase L OS=Nipah virus OX=3052225 GN=L PE=1 SV=1	T223	34	40	85
EEF2K	RNA-directed RNA polymerase L	AVIKNSQKPKF	sp|Q997F0|L_NIPAV RNA-directed RNA polymerase L OS=Nipah virus OX=3052225 GN=L PE=1 SV=1	S187	34	40	85
EEF2K	RNA-directed RNA polymerase L	SKIAYTPGFPI	sp|Q997F0|L_NIPAV RNA-directed RNA polymerase L OS=Nipah virus OX=3052225 GN=L PE=1 SV=1	T1980	34	40	85
HASPIN	RNA-directed RNA polymerase L	ICIFKSDKTGK	sp|Q997F0|L_NIPAV RNA-directed RNA polymerase L OS=Nipah virus OX=3052225 GN=L PE=1 SV=1	S220	34	40	85
HASPIN	RNA-directed RNA polymerase L	IGLVHSDMESG	sp|Q997F0|L_NIPAV RNA-directed RNA polymerase L OS=Nipah virus OX=3052225 GN=L PE=1 SV=1	S1939	34	40	85
SYK	RNA-directed RNA polymerase L	FMHIAYPECNN	sp|Q997F0|L_NIPAV RNA-directed RNA polymerase L OS=Nipah virus OX=3052225 GN=L PE=1 SV=1	Y88	34	40	85
MAPK9	Nucleocapsid	PSSSVSTSGGT	sp|Q9IK92|NCAP_NIPAV Nucleoprotein OS=Nipah virus OX=3052225 GN=N PE=1 SV=1	S465	112	135	82.963
HASPIN	RNA-directed RNA polymerase L	MADELSISDII	sp|Q997F0|L_NIPAV RNA-directed RNA polymerase L OS=Nipah virus OX=3052225 GN=L PE=1 SV=1	S6	33	40	82.5
HASPIN	RNA-directed RNA polymerase L	HSHLISIAINV	sp|Q997F0|L_NIPAV RNA-directed RNA polymerase L OS=Nipah virus OX=3052225 GN=L PE=1 SV=1	S1961	33	40	82.5
MAST2	RNA-directed RNA polymerase L	EVIDTTTMLRD	sp|Q997F0|L_NIPAV RNA-directed RNA polymerase L OS=Nipah virus OX=3052225 GN=L PE=1 SV=1	T1751	33	40	82.5
MAST2	RNA-directed RNA polymerase L	RLRLETDDYNG	sp|Q997F0|L_NIPAV RNA-directed RNA polymerase L OS=Nipah virus OX=3052225 GN=L PE=1 SV=1	T1413	33	40	82.5
BMPR1A	RNA-directed RNA polymerase L	ILVEHSHLISI	sp|Q997F0|L_NIPAV RNA-directed RNA polymerase L OS=Nipah virus OX=3052225 GN=L PE=1 SV=1	S1957	32	39	82.0513
MAST2	Fusion Glycoprotein F0	TLGYATEDFDD	sp|Q9IH63|FUS_NIPAV Fusion glycoprotein F0 OS=Nipah virus OX=3052225 GN=F PE=1 SV=1	T250	13	16	81.25
MET	Fusion Glycoprotein F0	LALSKYLSDLL	sp|Q9IH63|FUS_NIPAV Fusion glycoprotein F0 OS=Nipah virus OX=3052225 GN=F PE=1 SV=1	Y206	13	16	81.25
MAST2	Nucleocapsid	TARDSSKGKTP	sp|Q9IK92|NCAP_NIPAV Nucleoprotein OS=Nipah virus OX=3052225 GN=N PE=1 SV=1	S139	64	79	81.0127
MAST2	Nucleocapsid	RITDMSTLVSA	sp|Q9IK92|NCAP_NIPAV Nucleoprotein OS=Nipah virus OX=3052225 GN=N PE=1 SV=1	S159	64	79	81.0127
MAPK9	RNA-directed RNA polymerase L	ECHLDSPIVSG	sp|Q997F0|L_NIPAV RNA-directed RNA polymerase L OS=Nipah virus OX=3052225 GN=L PE=1 SV=1	S19	32	40	80
MAST2	RNA-directed RNA polymerase L	GLLDTTKGLIR	sp|Q997F0|L_NIPAV RNA-directed RNA polymerase L OS=Nipah virus OX=3052225 GN=L PE=1 SV=1	T1141	32	40	80
EEF2K	RNA-directed RNA polymerase L	ECHLDSPIVSG	sp|Q997F0|L_NIPAV RNA-directed RNA polymerase L OS=Nipah virus OX=3052225 GN=L PE=1 SV=1	S19	32	40	80
HASPIN	RNA-directed RNA polymerase L	ILVEHSHLISI	sp|Q997F0|L_NIPAV RNA-directed RNA polymerase L OS=Nipah virus OX=3052225 GN=L PE=1 SV=1	S1957	32	40	80
WEE1	Nucleocapsid	SVPSSSVSTSG	sp|Q9IK92|NCAP_NIPAV Nucleoprotein OS=Nipah virus OX=3052225 GN=N PE=1 SV=1	S463	114	143	79.7203
WEE1	Nucleocapsid	PSSSVSTSGGT	sp|Q9IK92|NCAP_NIPAV Nucleoprotein OS=Nipah virus OX=3052225 GN=N PE=1 SV=1	S465	112	143	78.3217
WEE1	Nucleocapsid	SSVSTSGGTRL	sp|Q9IK92|NCAP_NIPAV Nucleoprotein OS=Nipah virus OX=3052225 GN=N PE=1 SV=1	S467	111	143	77.6224
EEF2K	Glycoprotein	SKISQSTASIN	sp|Q9IH62|GLYCP_NIPAV Glycoprotein G OS=Nipah virus OX=3052225 GN=G PE=1 SV=1	S134	26	34	76.4706
HASPIN	Glycoprotein	SQSTASINENV	sp|Q9IH62|GLYCP_NIPAV Glycoprotein G OS=Nipah virus OX=3052225 GN=G PE=1 SV=1	S137	26	34	76.4706
EEF2K	Glycoprotein	LGSKISQSTAS	sp|Q9IH62|GLYCP_NIPAV Glycoprotein G OS=Nipah virus OX=3052225 GN=G PE=1 SV=1	S132	26	34	76.4706
BMPR1A	Phosphoprotein	PPYHWSIERSI	sp|Q9IK91|PHOSP_NIPAV Phosphoprotein OS=Nipah virus OX=3052225 GN=P/V/C PE=1 SV=1	S367	3	4	75
HASPIN	Matrix protein	RKKIRTIAAYP	sp|Q9IK90|MATRX_NIPAV Matrix protein OS=Nipah virus OX=3052225 GN=M PE=1 SV=1	T88	14	19	73.6842
HASPIN	Matrix protein	RIFFLSITKLN	sp|Q9IK90|MATRX_NIPAV Matrix protein OS=Nipah virus OX=3052225 GN=M PE=1 SV=1	S177	14	19	73.6842
MAST2	Matrix protein	GVSDFSPSSWE	sp|Q9IK90|MATRX_NIPAV Matrix protein OS=Nipah virus OX=3052225 GN=M PE=1 SV=1	S20	14	19	73.6842
MAST2	Matrix protein	IDADLSKMGIQ	sp|Q9IK90|MATRX_NIPAV Matrix protein OS=Nipah virus OX=3052225 GN=M PE=1 SV=1	S217	14	19	73.6842
MET	Matrix protein	RKYNNYMYLIC	sp|Q9IK90|MATRX_NIPAV Matrix protein OS=Nipah virus OX=3052225 GN=M PE=1 SV=1	Y62	14	19	73.6842
HASPIN	Matrix protein	IDENGSMIPKY	sp|Q9IK90|MATRX_NIPAV Matrix protein OS=Nipah virus OX=3052225 GN=M PE=1 SV=1	S42	14	19	73.6842
HASPIN	Matrix protein	IDADLSKMGIQ	sp|Q9IK90|MATRX_NIPAV Matrix protein OS=Nipah virus OX=3052225 GN=M PE=1 SV=1	S217	14	19	73.6842
MAST2	Matrix protein	MGIQGSLDKDG	sp|Q9IK90|MATRX_NIPAV Matrix protein OS=Nipah virus OX=3052225 GN=M PE=1 SV=1	S224	14	19	73.6842
MET	Matrix protein	MYLICYGFVED	sp|Q9IK90|MATRX_NIPAV Matrix protein OS=Nipah virus OX=3052225 GN=M PE=1 SV=1	Y68	14	19	73.6842
MET	Matrix protein	FNLLVYLKIDA	sp|Q9IK90|MATRX_NIPAV Matrix protein OS=Nipah virus OX=3052225 GN=M PE=1 SV=1	Y209	14	19	73.6842
MAST2	Nucleocapsid	TTIDRSMGALN	sp|Q9IK92|NCAP_NIPAV Nucleoprotein OS=Nipah virus OX=3052225 GN=N PE=1 SV=1	S344	57	79	72.1519
MAST2	Nucleocapsid	MGVATTIDRSM	sp|Q9IK92|NCAP_NIPAV Nucleoprotein OS=Nipah virus OX=3052225 GN=N PE=1 SV=1	T340	57	79	72.1519
EEF2K	Phosphoprotein	EETNASQFVPM	sp|Q9IK91|PHOSP_NIPAV Phosphoprotein OS=Nipah virus OX=3052225 GN=P/V/C PE=1 SV=1	S650	27	39	69.2308
HASPIN	Matrix protein	INGVISKRLFA	sp|Q9IK90|MATRX_NIPAV Matrix protein OS=Nipah virus OX=3052225 GN=M PE=1 SV=1	S285	13	19	68.4211
CSK	Glycoprotein	YNNEFYYVLCA	sp|Q9IH62|GLYCP_NIPAV Glycoprotein G OS=Nipah virus OX=3052225 GN=G PE=1 SV=1	Y291	23	34	67.6471
MET	Glycoprotein	YNNEFYYVLCA	sp|Q9IH62|GLYCP_NIPAV Glycoprotein G OS=Nipah virus OX=3052225 GN=G PE=1 SV=1	Y291	23	34	67.6471
ERBB2	Glycoprotein	NNEFYYVLCAV	sp|Q9IH62|GLYCP_NIPAV Glycoprotein G OS=Nipah virus OX=3052225 GN=G PE=1 SV=1	Y292	22	34	64.7059
MAST2	Nucleocapsid	ASSNATDDPAI	sp|Q9IK92|NCAP_NIPAV Nucleoprotein OS=Nipah virus OX=3052225 GN=N PE=1 SV=1	T497	51	79	64.557
HASPIN	Matrix protein	EPDIKSISSES	sp|Q9IK90|MATRX_NIPAV Matrix protein OS=Nipah virus OX=3052225 GN=M PE=1 SV=1	S7	12	19	63.1579
HASPIN	Matrix protein	QFSLGSIGGLS	sp|Q9IK90|MATRX_NIPAV Matrix protein OS=Nipah virus OX=3052225 GN=M PE=1 SV=1	S270	12	19	63.1579
MAST2	Matrix protein	VFIDNTGRILK	sp|Q9IK90|MATRX_NIPAV Matrix protein OS=Nipah virus OX=3052225 GN=M PE=1 SV=1	T346	12	19	63.1579
HASPIN	Matrix protein	IKSISSESMEG	sp|Q9IK90|MATRX_NIPAV Matrix protein OS=Nipah virus OX=3052225 GN=M PE=1 SV=1	S10	12	19	63.1579
MAPK9	Nucleocapsid	SSKGKTPFVDS	sp|Q9IK92|NCAP_NIPAV Nucleoprotein OS=Nipah virus OX=3052225 GN=N PE=1 SV=1	T143	64	135	47.4074
HASPIN	Nucleocapsid	IIDVGSMVNGI	sp|Q9IK92|NCAP_NIPAV Nucleoprotein OS=Nipah virus OX=3052225 GN=N PE=1 SV=1	S106	66	159	41.5094
HASPIN	Nucleocapsid	VSAVITIEAQI	sp|Q9IK92|NCAP_NIPAV Nucleoprotein OS=Nipah virus OX=3052225 GN=N PE=1 SV=1	T167	65	159	40.8805
EEF2K	Nucleocapsid	SSKGKTPFVDS	sp|Q9IK92|NCAP_NIPAV Nucleoprotein OS=Nipah virus OX=3052225 GN=N PE=1 SV=1	T143	64	159	40.2516
HASPIN	Nucleocapsid	ITDMSTLVSAV	sp|Q9IK92|NCAP_NIPAV Nucleoprotein OS=Nipah virus OX=3052225 GN=N PE=1 SV=1	T160	64	159	40.2516
HASPIN	RNA-directed RNA polymerase L	NNILFSITSQG	sp|Q997F0|L_NIPAV RNA-directed RNA polymerase L OS=Nipah virus OX=3052225 GN=L PE=1 SV=1	S97	16	40	40
HASPIN	RNA-directed RNA polymerase L	DREHSSIRVPY	sp|Q997F0|L_NIPAV RNA-directed RNA polymerase L OS=Nipah virus OX=3052225 GN=L PE=1 SV=1	S1266	16	40	40
HASPIN	RNA-directed RNA polymerase L	ILFSITSQGMT	sp|Q997F0|L_NIPAV RNA-directed RNA polymerase L OS=Nipah virus OX=3052225 GN=L PE=1 SV=1	T99	16	40	40
MAPK9	Nucleocapsid	PFFALTQQWLT	sp|Q9IK92|NCAP_NIPAV Nucleoprotein OS=Nipah virus OX=3052225 GN=N PE=1 SV=1	T210	54	135	40
WEE1	Nucleocapsid	MRNLLSQSLSV	sp|Q9IK92|NCAP_NIPAV Nucleoprotein OS=Nipah virus OX=3052225 GN=N PE=1 SV=1	S222	56	143	39.1608
WEE1	Nucleocapsid	LSQSLSVRKFM	sp|Q9IK92|NCAP_NIPAV Nucleoprotein OS=Nipah virus OX=3052225 GN=N PE=1 SV=1	S226	55	143	38.4615
HASPIN	Nucleocapsid	AGFFATIRFGL	sp|Q9IK92|NCAP_NIPAV Nucleoprotein OS=Nipah virus OX=3052225 GN=N PE=1 SV=1	T270	59	159	37.1069
HASPIN	Nucleocapsid	IAKAVTAPDTA	sp|Q9IK92|NCAP_NIPAV Nucleoprotein OS=Nipah virus OX=3052225 GN=N PE=1 SV=1	T181	59	159	37.1069
EEF2K	Nucleocapsid	EESIQTKFAPG	sp|Q9IK92|NCAP_NIPAV Nucleoprotein OS=Nipah virus OX=3052225 GN=N PE=1 SV=1	T320	58	159	36.478
HASPIN	Nucleocapsid	VLLEESIQTKF	sp|Q9IK92|NCAP_NIPAV Nucleoprotein OS=Nipah virus OX=3052225 GN=N PE=1 SV=1	S317	58	159	36.478
EEF2K	Nucleocapsid	LNEFQSDLNTI	sp|Q9IK92|NCAP_NIPAV Nucleoprotein OS=Nipah virus OX=3052225 GN=N PE=1 SV=1	S289	57	159	35.8491
HASPIN	Nucleocapsid	QSDLNTIKSLM	sp|Q9IK92|NCAP_NIPAV Nucleoprotein OS=Nipah virus OX=3052225 GN=N PE=1 SV=1	T293	57	159	35.8491
HASPIN	Nucleocapsid	MGVATTIDRSM	sp|Q9IK92|NCAP_NIPAV Nucleoprotein OS=Nipah virus OX=3052225 GN=N PE=1 SV=1	T340	57	159	35.8491
EEF2K	Nucleocapsid	MRNLLSQSLSV	sp|Q9IK92|NCAP_NIPAV Nucleoprotein OS=Nipah virus OX=3052225 GN=N PE=1 SV=1	S222	56	159	35.2201
MAPK9	Nucleocapsid	VPATNSPELRW	sp|Q9IK92|NCAP_NIPAV Nucleoprotein OS=Nipah virus OX=3052225 GN=N PE=1 SV=1	S44	47	135	34.8148
EEF2K	Nucleocapsid	NLLSQSLSVRK	sp|Q9IK92|NCAP_NIPAV Nucleoprotein OS=Nipah virus OX=3052225 GN=N PE=1 SV=1	S224	55	159	34.5912
EEF2K	Nucleocapsid	PFFALTQQWLT	sp|Q9IK92|NCAP_NIPAV Nucleoprotein OS=Nipah virus OX=3052225 GN=N PE=1 SV=1	T210	54	159	33.9623
EPHA3	Fusion Glycoprotein F0	TGQIIYVDLSS	sp|Q9IH63|FUS_NIPAV Fusion glycoprotein F0 OS=Nipah virus OX=3052225 GN=F PE=1 SV=1	Y268	5	15	33.3333
EPHB4	Fusion Glycoprotein F0	TGQIIYVDLSS	sp|Q9IH63|FUS_NIPAV Fusion glycoprotein F0 OS=Nipah virus OX=3052225 GN=F PE=1 SV=1	Y268	5	15	33.3333
MAPK9	Nucleocapsid	LDVIRSPSAAE	sp|Q9IK92|NCAP_NIPAV Nucleoprotein OS=Nipah virus OX=3052225 GN=N PE=1 SV=1	S61	45	135	33.3333
PDGFRA	Fusion Glycoprotein F0	TGQIIYVDLSS	sp|Q9IH63|FUS_NIPAV Fusion glycoprotein F0 OS=Nipah virus OX=3052225 GN=F PE=1 SV=1	Y268	5	15	33.3333
MAPK9	Nucleocapsid	PSAAESMKVGA	sp|Q9IK92|NCAP_NIPAV Nucleoprotein OS=Nipah virus OX=3052225 GN=N PE=1 SV=1	S67	43	135	31.8519
MAST2	Fusion Glycoprotein F0	IYVDLSSYYII	sp|Q9IH63|FUS_NIPAV Fusion glycoprotein F0 OS=Nipah virus OX=3052225 GN=F PE=1 SV=1	S272	5	16	31.25
MET	Fusion Glycoprotein F0	TGQIIYVDLSS	sp|Q9IH63|FUS_NIPAV Fusion glycoprotein F0 OS=Nipah virus OX=3052225 GN=F PE=1 SV=1	Y268	5	16	31.25
TYRO3	Fusion Glycoprotein F0	TGQIIYVDLSS	sp|Q9IH63|FUS_NIPAV Fusion glycoprotein F0 OS=Nipah virus OX=3052225 GN=F PE=1 SV=1	Y268	5	16	31.25
HASPIN	Fusion Glycoprotein F0	IYVDLSSYYII	sp|Q9IH63|FUS_NIPAV Fusion glycoprotein F0 OS=Nipah virus OX=3052225 GN=F PE=1 SV=1	S272	5	16	31.25
MET	Fusion Glycoprotein F0	VDLSSYYIIVR	sp|Q9IH63|FUS_NIPAV Fusion glycoprotein F0 OS=Nipah virus OX=3052225 GN=F PE=1 SV=1	Y274	5	16	31.25
MAPK9	RNA-directed RNA polymerase L	VHHNMSPNTRN	sp|Q997F0|L_NIPAV RNA-directed RNA polymerase L OS=Nipah virus OX=3052225 GN=L PE=1 SV=1	S662	12	40	30
EEF2K	RNA-directed RNA polymerase L	VHHNMSPNTRN	sp|Q997F0|L_NIPAV RNA-directed RNA polymerase L OS=Nipah virus OX=3052225 GN=L PE=1 SV=1	S662	12	40	30
EEF2K	Nucleocapsid	VPATNSPELRW	sp|Q9IK92|NCAP_NIPAV Nucleoprotein OS=Nipah virus OX=3052225 GN=N PE=1 SV=1	S44	47	159	29.5597
HASPIN	Nucleocapsid	IFVPATNSPEL	sp|Q9IK92|NCAP_NIPAV Nucleoprotein OS=Nipah virus OX=3052225 GN=N PE=1 SV=1	T42	47	159	29.5597
EEF2K	Matrix protein	SDFSPSSWEHG	sp|Q9IK90|MATRX_NIPAV Matrix protein OS=Nipah virus OX=3052225 GN=M PE=1 SV=1	S22	4	14	28.5714
STK11	Matrix protein	SDFSPSSWEHG	sp|Q9IK90|MATRX_NIPAV Matrix protein OS=Nipah virus OX=3052225 GN=M PE=1 SV=1	S22	4	14	28.5714
LIMK1	Matrix protein	IVFGSSGPLNH	sp|Q9IK90|MATRX_NIPAV Matrix protein OS=Nipah virus OX=3052225 GN=M PE=1 SV=1	S132	4	14	28.5714
EEF2K	Nucleocapsid	VIRSPSAAESM	sp|Q9IK92|NCAP_NIPAV Nucleoprotein OS=Nipah virus OX=3052225 GN=N PE=1 SV=1	S63	45	159	28.3019
EEF2K	Nucleocapsid	LDVIRSPSAAE	sp|Q9IK92|NCAP_NIPAV Nucleoprotein OS=Nipah virus OX=3052225 GN=N PE=1 SV=1	S61	45	159	28.3019
EEF2K	Nucleocapsid	FRSYQSKLGRD	sp|Q9IK92|NCAP_NIPAV Nucleoprotein OS=Nipah virus OX=3052225 GN=N PE=1 SV=1	S16	38	159	23.8994
MAST2	Nucleocapsid	NRLGLSSDQVA	sp|Q9IK92|NCAP_NIPAV Nucleoprotein OS=Nipah virus OX=3052225 GN=N PE=1 SV=1	S385	18	79	22.7848
HASPIN	Matrix protein	IVFGSSGPLNH	sp|Q9IK90|MATRX_NIPAV Matrix protein OS=Nipah virus OX=3052225 GN=M PE=1 SV=1	S132	4	19	21.0526
MAST2	Protein C	KYRRHTDDQVF	sp|Q997F1|C_NIPAV Protein C OS=Nipah virus OX=3052225 GN=P/V/C PE=4 SV=1	T21	2	10	20
MAPK9	Protein C	ERECRTPVTGQ	sp|Q997F1|C_NIPAV Protein C OS=Nipah virus OX=3052225 GN=P/V/C PE=4 SV=1	T87	2	11	18.1818
MET	Protein C	ETWRIYPVLLP	sp|Q997F1|C_NIPAV Protein C OS=Nipah virus OX=3052225 GN=P/V/C PE=4 SV=1	Y71	2	11	18.1818
TYRO3	Protein C	ETWRIYPVLLP	sp|Q997F1|C_NIPAV Protein C OS=Nipah virus OX=3052225 GN=P/V/C PE=4 SV=1	Y71	2	11	18.1818
EEF2K	Protein C	ERECRTPVTGQ	sp|Q997F1|C_NIPAV Protein C OS=Nipah virus OX=3052225 GN=P/V/C PE=4 SV=1	T87	2	11	18.1818
RET	Glycoprotein	IEKGRYDKVMP	sp|Q9IH62|GLYCP_NIPAV Glycoprotein G OS=Nipah virus OX=3052225 GN=G PE=1 SV=1	Y345	5	28	17.8571
RET	RNA-directed RNA polymerase L	SKQGDYIRNNI	sp|Q997F0|L_NIPAV RNA-directed RNA polymerase L OS=Nipah virus OX=3052225 GN=L PE=1 SV=1	Y72	6	38	15.7895
WEE1	Nucleocapsid	ANSVPSSSVST	sp|Q9IK92|NCAP_NIPAV Nucleoprotein OS=Nipah virus OX=3052225 GN=N PE=1 SV=1	S461	22	143	15.3846
CDC7	Glycoprotein	VRFENTTSDKG	sp|Q9IH62|GLYCP_NIPAV Glycoprotein G OS=Nipah virus OX=3052225 GN=G PE=1 SV=1	T13	5	33	15.1515
EEF2K	RNA-directed RNA polymerase L	RHNQPSDDKRL	sp|Q997F0|L_NIPAV RNA-directed RNA polymerase L OS=Nipah virus OX=3052225 GN=L PE=1 SV=1	S41	6	40	15
EEF2K	RNA-directed RNA polymerase L	YILRQSKQGDY	sp|Q997F0|L_NIPAV RNA-directed RNA polymerase L OS=Nipah virus OX=3052225 GN=L PE=1 SV=1	S67	6	40	15
EEF2K	RNA-directed RNA polymerase L	LYLGQSISIKW	sp|Q997F0|L_NIPAV RNA-directed RNA polymerase L OS=Nipah virus OX=3052225 GN=L PE=1 SV=1	S1549	6	40	15
EEF2K	RNA-directed RNA polymerase L	LNSRPSVENHK	sp|Q997F0|L_NIPAV RNA-directed RNA polymerase L OS=Nipah virus OX=3052225 GN=L PE=1 SV=1	S1803	6	40	15
EEF2K	RNA-directed RNA polymerase L	IKNSQSKQFHD	sp|Q997F0|L_NIPAV RNA-directed RNA polymerase L OS=Nipah virus OX=3052225 GN=L PE=1 SV=1	S2059	6	40	15
HASPIN	RNA-directed RNA polymerase L	LYLGQSISIKW	sp|Q997F0|L_NIPAV RNA-directed RNA polymerase L OS=Nipah virus OX=3052225 GN=L PE=1 SV=1	S1549	6	40	15
HASPIN	RNA-directed RNA polymerase L	LGQSISIKWAF	sp|Q997F0|L_NIPAV RNA-directed RNA polymerase L OS=Nipah virus OX=3052225 GN=L PE=1 SV=1	S1551	6	40	15
HASPIN	RNA-directed RNA polymerase L	QKTVKTIVPPQ	sp|Q997F0|L_NIPAV RNA-directed RNA polymerase L OS=Nipah virus OX=3052225 GN=L PE=1 SV=1	T2025	6	40	15
MAST2	RNA-directed RNA polymerase L	RYEDNTGTKFD	sp|Q997F0|L_NIPAV RNA-directed RNA polymerase L OS=Nipah virus OX=3052225 GN=L PE=1 SV=1	T708	6	40	15
MAST2	RNA-directed RNA polymerase L	AEQDETVISLR	sp|Q997F0|L_NIPAV RNA-directed RNA polymerase L OS=Nipah virus OX=3052225 GN=L PE=1 SV=1	T1655	6	40	15
MAST2	RNA-directed RNA polymerase L	RHVDTSSRSWN	sp|Q997F0|L_NIPAV RNA-directed RNA polymerase L OS=Nipah virus OX=3052225 GN=L PE=1 SV=1	S1710	6	40	15
MET	RNA-directed RNA polymerase L	ISAIEYAQLRH	sp|Q997F0|L_NIPAV RNA-directed RNA polymerase L OS=Nipah virus OX=3052225 GN=L PE=1 SV=1	Y32	6	40	15
HASPIN	RNA-directed RNA polymerase L	IFNLNSRPSVE	sp|Q997F0|L_NIPAV RNA-directed RNA polymerase L OS=Nipah virus OX=3052225 GN=L PE=1 SV=1	S1800	6	40	15
HASPIN	RNA-directed RNA polymerase L	IKNSQSKQFHD	sp|Q997F0|L_NIPAV RNA-directed RNA polymerase L OS=Nipah virus OX=3052225 GN=L PE=1 SV=1	S2059	6	40	15
MAST2	RNA-directed RNA polymerase L	RHNQPSDDKRL	sp|Q997F0|L_NIPAV RNA-directed RNA polymerase L OS=Nipah virus OX=3052225 GN=L PE=1 SV=1	S41	6	40	15
MET	RNA-directed RNA polymerase L	AVLSRYEDNTG	sp|Q997F0|L_NIPAV RNA-directed RNA polymerase L OS=Nipah virus OX=3052225 GN=L PE=1 SV=1	Y704	6	40	15
MET	RNA-directed RNA polymerase L	DDLKKYYQIDQ	sp|Q997F0|L_NIPAV RNA-directed RNA polymerase L OS=Nipah virus OX=3052225 GN=L PE=1 SV=1	Y2069	6	40	15
EEF2K	Glycoprotein	EYRPQTEGVSN	sp|Q9IH62|GLYCP_NIPAV Glycoprotein G OS=Nipah virus OX=3052225 GN=G PE=1 SV=1	T175	5	34	14.7059
HASPIN	Glycoprotein	QLALRSIEKGR	sp|Q9IH62|GLYCP_NIPAV Glycoprotein G OS=Nipah virus OX=3052225 GN=G PE=1 SV=1	S339	5	34	14.7059
MAPK9	Glycoprotein	MTNVWTPPNPN	sp|Q9IH62|GLYCP_NIPAV Glycoprotein G OS=Nipah virus OX=3052225 GN=G PE=1 SV=1	T272	5	34	14.7059
MET	Glycoprotein	EGYFAYSHLER	sp|Q9IH62|GLYCP_NIPAV Glycoprotein G OS=Nipah virus OX=3052225 GN=G PE=1 SV=1	Y231	5	34	14.7059
EEF2K	Glycoprotein	MTNVWTPPNPN	sp|Q9IH62|GLYCP_NIPAV Glycoprotein G OS=Nipah virus OX=3052225 GN=G PE=1 SV=1	T272	5	34	14.7059
MAPK9	Glycoprotein	PPNPNTVYHCS	sp|Q9IH62|GLYCP_NIPAV Glycoprotein G OS=Nipah virus OX=3052225 GN=G PE=1 SV=1	T278	5	34	14.7059
MAST2	Glycoprotein	RFENTTSDKGK	sp|Q9IH62|GLYCP_NIPAV Glycoprotein G OS=Nipah virus OX=3052225 GN=G PE=1 SV=1	T14	5	34	14.7059
MET	Glycoprotein	SGLLKYNLSDG	sp|Q9IH62|GLYCP_NIPAV Glycoprotein G OS=Nipah virus OX=3052225 GN=G PE=1 SV=1	Y416	5	34	14.7059
EEF2K	Matrix protein	AVLQPSIPREF	sp|Q9IK90|MATRX_NIPAV Matrix protein OS=Nipah virus OX=3052225 GN=M PE=1 SV=1	S330	2	14	14.2857
LIMK1	Matrix protein	VLTSGSIFNAV	sp|Q9IK90|MATRX_NIPAV Matrix protein OS=Nipah virus OX=3052225 GN=M PE=1 SV=1	S149	2	14	14.2857
EEF2K	Nucleocapsid	ANSVPSSSVST	sp|Q9IK92|NCAP_NIPAV Nucleoprotein OS=Nipah virus OX=3052225 GN=N PE=1 SV=1	S461	22	159	13.8365
BMPR1A	RNA-directed RNA polymerase L	MELEKTPEDDI	sp|Q997F0|L_NIPAV RNA-directed RNA polymerase L OS=Nipah virus OX=3052225 GN=L PE=1 SV=1	T784	5	39	12.8205
EEF2K	RNA-directed RNA polymerase L	AEEDPSLTGKL	sp|Q997F0|L_NIPAV RNA-directed RNA polymerase L OS=Nipah virus OX=3052225 GN=L PE=1 SV=1	S1894	5	40	12.5
MAPK9	RNA-directed RNA polymerase L	MELEKTPEDDI	sp|Q997F0|L_NIPAV RNA-directed RNA polymerase L OS=Nipah virus OX=3052225 GN=L PE=1 SV=1	T784	5	40	12.5
MAST2	RNA-directed RNA polymerase L	AEEDPSLTGKL	sp|Q997F0|L_NIPAV RNA-directed RNA polymerase L OS=Nipah virus OX=3052225 GN=L PE=1 SV=1	S1894	5	40	12.5
MET	Fusion Glycoprotein F0	LDKRCYCNLLI	sp|Q9IH63|FUS_NIPAV Fusion glycoprotein F0 OS=Nipah virus OX=3052225 GN=F PE=1 SV=1	Y10	2	16	12.5
ACVR1	RNA-directed RNA polymerase L	MELEKTPEDDI	sp|Q997F0|L_NIPAV RNA-directed RNA polymerase L OS=Nipah virus OX=3052225 GN=L PE=1 SV=1	T784	5	40	12.5
EEF2K	RNA-directed RNA polymerase L	MELEKTPEDDI	sp|Q997F0|L_NIPAV RNA-directed RNA polymerase L OS=Nipah virus OX=3052225 GN=L PE=1 SV=1	T784	5	40	12.5
HASPIN	RNA-directed RNA polymerase L	ILSMNTKSASK	sp|Q997F0|L_NIPAV RNA-directed RNA polymerase L OS=Nipah virus OX=3052225 GN=L PE=1 SV=1	T1788	5	40	12.5
HASPIN	RNA-directed RNA polymerase L	IMNCVTKKVIV	sp|Q997F0|L_NIPAV RNA-directed RNA polymerase L OS=Nipah virus OX=3052225 GN=L PE=1 SV=1	T2161	5	40	12.5
MET	RNA-directed RNA polymerase L	THLFIYSKKIH	sp|Q997F0|L_NIPAV RNA-directed RNA polymerase L OS=Nipah virus OX=3052225 GN=L PE=1 SV=1	Y891	5	40	12.5
HASPIN	Matrix protein	VLTSGSIFNAV	sp|Q9IK90|MATRX_NIPAV Matrix protein OS=Nipah virus OX=3052225 GN=M PE=1 SV=1	S149	2	19	10.5263
HASPIN	Matrix protein	AVLQPSIPREF	sp|Q9IK90|MATRX_NIPAV Matrix protein OS=Nipah virus OX=3052225 GN=M PE=1 SV=1	S330	2	19	10.5263
ACVR1	W Protein	EDEEPSSVGGK	sp|P0C1C7|W_NIPAV Protein W OS=Nipah virus OX=3052225 GN=P/V/C PE=1 SV=1	S273	3	29	10.3448
ACVR1	W Protein	WSIERSISPDK	sp|P0C1C7|W_NIPAV Protein W OS=Nipah virus OX=3052225 GN=P/V/C PE=1 SV=1	S371	3	29	10.3448
CDK9	W Protein	IERSISPDKTE	sp|P0C1C7|W_NIPAV Protein W OS=Nipah virus OX=3052225 GN=P/V/C PE=1 SV=1	S373	3	29	10.3448
CDK9	W Protein	RQRPGTPMPKS	sp|P0C1C7|W_NIPAV Protein W OS=Nipah virus OX=3052225 GN=P/V/C PE=1 SV=1	T394	3	29	10.3448
EEF2K	W Protein	SIQQPSIKDQT	sp|P0C1C7|W_NIPAV Protein W OS=Nipah virus OX=3052225 GN=P/V/C PE=1 SV=1	S37	3	29	10.3448
EEF2K	W Protein	SIKDQTKAWED	sp|P0C1C7|W_NIPAV Protein W OS=Nipah virus OX=3052225 GN=P/V/C PE=1 SV=1	T42	3	29	10.3448
EEF2K	W Protein	TGLNPTAVPFT	sp|P0C1C7|W_NIPAV Protein W OS=Nipah virus OX=3052225 GN=P/V/C PE=1 SV=1	T189	3	29	10.3448
EEF2K	W Protein	NVGPQTSRNVN	sp|P0C1C7|W_NIPAV Protein W OS=Nipah virus OX=3052225 GN=P/V/C PE=1 SV=1	T226	3	29	10.3448
EEF2K	W Protein	EDEEPSSVGGK	sp|P0C1C7|W_NIPAV Protein W OS=Nipah virus OX=3052225 GN=P/V/C PE=1 SV=1	S273	3	29	10.3448
EEF2K	W Protein	TIEGQSIRDNL	sp|P0C1C7|W_NIPAV Protein W OS=Nipah virus OX=3052225 GN=P/V/C PE=1 SV=1	S291	3	29	10.3448
EEF2K	W Protein	NGAVQTADRQR	sp|P0C1C7|W_NIPAV Protein W OS=Nipah virus OX=3052225 GN=P/V/C PE=1 SV=1	T386	3	29	10.3448
HASPIN	W Protein	SIQQPSIKDQT	sp|P0C1C7|W_NIPAV Protein W OS=Nipah virus OX=3052225 GN=P/V/C PE=1 SV=1	S37	3	29	10.3448
HASPIN	W Protein	GKPNESIGRTI	sp|P0C1C7|W_NIPAV Protein W OS=Nipah virus OX=3052225 GN=P/V/C PE=1 SV=1	S282	3	29	10.3448
HASPIN	W Protein	ESIGRTIEGQS	sp|P0C1C7|W_NIPAV Protein W OS=Nipah virus OX=3052225 GN=P/V/C PE=1 SV=1	T286	3	29	10.3448
HASPIN	W Protein	TIEGQSIRDNL	sp|P0C1C7|W_NIPAV Protein W OS=Nipah virus OX=3052225 GN=P/V/C PE=1 SV=1	S291	3	29	10.3448
HASPIN	W Protein	PPYHWSIERSI	sp|P0C1C7|W_NIPAV Protein W OS=Nipah virus OX=3052225 GN=P/V/C PE=1 SV=1	S367	3	29	10.3448
HASPIN	W Protein	WSIERSISPDK	sp|P0C1C7|W_NIPAV Protein W OS=Nipah virus OX=3052225 GN=P/V/C PE=1 SV=1	S371	3	29	10.3448
MAPK9	W Protein	DPAKDSPVIAE	sp|P0C1C7|W_NIPAV Protein W OS=Nipah virus OX=3052225 GN=P/V/C PE=1 SV=1	S205	3	29	10.3448
MAPK9	W Protein	VIVGISPEDEE	sp|P0C1C7|W_NIPAV Protein W OS=Nipah virus OX=3052225 GN=P/V/C PE=1 SV=1	S266	3	29	10.3448
MAPK9	W Protein	IERSISPDKTE	sp|P0C1C7|W_NIPAV Protein W OS=Nipah virus OX=3052225 GN=P/V/C PE=1 SV=1	S373	3	29	10.3448
MAPK9	W Protein	RQRPGTPMPKS	sp|P0C1C7|W_NIPAV Protein W OS=Nipah virus OX=3052225 GN=P/V/C PE=1 SV=1	T394	3	29	10.3448
MAPK9	V protein	RHVRGSPPYQE	tr|A0A3G1QY20|A0A3G1QY20_NIPAV V protein OS=Nipah virus OX=3052225 GN=P PE=4 SV=1	S434	3	29	10.3448
MAPK9	W Protein	RHVRGSPPYQE	tr|A0A3G1QY27|A0A3G1QY27_NIPAV W protein OS=Nipah virus OX=3052225 GN=P PE=4 SV=1	S434	3	29	10.3448
MAP2K1	W Protein	PERGWSDYTSG	sp|P0C1C7|W_NIPAV Protein W OS=Nipah virus OX=3052225 GN=P/V/C PE=1 SV=1	S137	3	29	10.3448
MAP2K1	W Protein	TLRNLSDPAKD	sp|P0C1C7|W_NIPAV Protein W OS=Nipah virus OX=3052225 GN=P/V/C PE=1 SV=1	S199	3	29	10.3448
MAP2K1	W Protein	IERSISPDKTE	sp|P0C1C7|W_NIPAV Protein W OS=Nipah virus OX=3052225 GN=P/V/C PE=1 SV=1	S373	3	29	10.3448
MAST2	W Protein	SIKDQTKAWED	sp|P0C1C7|W_NIPAV Protein W OS=Nipah virus OX=3052225 GN=P/V/C PE=1 SV=1	T42	3	29	10.3448
MAST2	W Protein	NLEDLSSTSPT	sp|P0C1C7|W_NIPAV Protein W OS=Nipah virus OX=3052225 GN=P/V/C PE=1 SV=1	S79	3	29	10.3448
MAST2	W Protein	GWSDYTSGANN	sp|P0C1C7|W_NIPAV Protein W OS=Nipah virus OX=3052225 GN=P/V/C PE=1 SV=1	T140	3	29	10.3448
MAST2	W Protein	ISPDKTEIVNG	sp|P0C1C7|W_NIPAV Protein W OS=Nipah virus OX=3052225 GN=P/V/C PE=1 SV=1	T377	3	29	10.3448
SRPK2	W Protein	RQRPGTPMPKS	sp|P0C1C7|W_NIPAV Protein W OS=Nipah virus OX=3052225 GN=P/V/C PE=1 SV=1	T394	3	29	10.3448
ACVR1	W Protein	AKDNKSTDVPG	sp|P0C1C7|W_NIPAV Protein W OS=Nipah virus OX=3052225 GN=P/V/C PE=1 SV=1	S303	3	29	10.3448
CDK9	W Protein	PPYHWSIERSI	sp|P0C1C7|W_NIPAV Protein W OS=Nipah virus OX=3052225 GN=P/V/C PE=1 SV=1	S367	3	29	10.3448
EEF2K	W Protein	DPAKDSPVIAE	sp|P0C1C7|W_NIPAV Protein W OS=Nipah virus OX=3052225 GN=P/V/C PE=1 SV=1	S205	3	29	10.3448
EEF2K	W Protein	VIVGISPEDEE	sp|P0C1C7|W_NIPAV Protein W OS=Nipah virus OX=3052225 GN=P/V/C PE=1 SV=1	S266	3	29	10.3448
EEF2K	W Protein	IERSISPDKTE	sp|P0C1C7|W_NIPAV Protein W OS=Nipah virus OX=3052225 GN=P/V/C PE=1 SV=1	S373	3	29	10.3448
EEF2K	W Protein	RQRPGTPMPKS	sp|P0C1C7|W_NIPAV Protein W OS=Nipah virus OX=3052225 GN=P/V/C PE=1 SV=1	T394	3	29	10.3448
EEF2K	V protein	RHVRGSPPYQE	tr|A0A3G1QY20|A0A3G1QY20_NIPAV V protein OS=Nipah virus OX=3052225 GN=P PE=4 SV=1	S434	3	29	10.3448
EEF2K	W Protein	RHVRGSPPYQE	tr|A0A3G1QY27|A0A3G1QY27_NIPAV W protein OS=Nipah virus OX=3052225 GN=P PE=4 SV=1	S434	3	29	10.3448
HASPIN	W Protein	IERSISPDKTE	sp|P0C1C7|W_NIPAV Protein W OS=Nipah virus OX=3052225 GN=P/V/C PE=1 SV=1	S373	3	29	10.3448
HASPIN	W Protein	ISPDKTEIVNG	sp|P0C1C7|W_NIPAV Protein W OS=Nipah virus OX=3052225 GN=P/V/C PE=1 SV=1	T377	3	29	10.3448
MAPK9	W Protein	PERGWSDYTSG	sp|P0C1C7|W_NIPAV Protein W OS=Nipah virus OX=3052225 GN=P/V/C PE=1 SV=1	S137	3	29	10.3448
MAPK9	W Protein	PPYHWSIERSI	sp|P0C1C7|W_NIPAV Protein W OS=Nipah virus OX=3052225 GN=P/V/C PE=1 SV=1	S367	3	29	10.3448
MAP2K1	W Protein	PPYHWSIERSI	sp|P0C1C7|W_NIPAV Protein W OS=Nipah virus OX=3052225 GN=P/V/C PE=1 SV=1	S367	3	29	10.3448
MAST2	W Protein	VEGGMSKDDGD	sp|P0C1C7|W_NIPAV Protein W OS=Nipah virus OX=3052225 GN=P/V/C PE=1 SV=1	S64	3	29	10.3448
MAST2	W Protein	AKDNKSTDVPG	sp|P0C1C7|W_NIPAV Protein W OS=Nipah virus OX=3052225 GN=P/V/C PE=1 SV=1	S303	3	29	10.3448
MAST2	W Protein	IERSISPDKTE	sp|P0C1C7|W_NIPAV Protein W OS=Nipah virus OX=3052225 GN=P/V/C PE=1 SV=1	S373	3	29	10.3448
MAST2	W Protein	NGAVQTADRQR	sp|P0C1C7|W_NIPAV Protein W OS=Nipah virus OX=3052225 GN=P/V/C PE=1 SV=1	T386	3	29	10.3448
ACVR1	Phosphoprotein	EDEEPSSVGGK	sp|Q9IK91|PHOSP_NIPAV Phosphoprotein OS=Nipah virus OX=3052225 GN=P/V/C PE=1 SV=1	S273	4	39	10.2564
CDK9	Phosphoprotein	RQRPGTPMPKS	sp|Q9IK91|PHOSP_NIPAV Phosphoprotein OS=Nipah virus OX=3052225 GN=P/V/C PE=1 SV=1	T394	4	39	10.2564
EEF2K	Phosphoprotein	TGLNPTAVPFT	sp|Q9IK91|PHOSP_NIPAV Phosphoprotein OS=Nipah virus OX=3052225 GN=P/V/C PE=1 SV=1	T189	4	39	10.2564
EEF2K	Phosphoprotein	NVGPQTSRNVN	sp|Q9IK91|PHOSP_NIPAV Phosphoprotein OS=Nipah virus OX=3052225 GN=P/V/C PE=1 SV=1	T226	4	39	10.2564
EEF2K	Phosphoprotein	EDEEPSSVGGK	sp|Q9IK91|PHOSP_NIPAV Phosphoprotein OS=Nipah virus OX=3052225 GN=P/V/C PE=1 SV=1	S273	4	39	10.2564
EEF2K	Phosphoprotein	ILEQQSLFSFD	sp|Q9IK91|PHOSP_NIPAV Phosphoprotein OS=Nipah virus OX=3052225 GN=P/V/C PE=1 SV=1	S607	4	39	10.2564
MAPK9	Phosphoprotein	VIVGISPEDEE	sp|Q9IK91|PHOSP_NIPAV Phosphoprotein OS=Nipah virus OX=3052225 GN=P/V/C PE=1 SV=1	S266	4	39	10.2564
MAPK9	Phosphoprotein	RQRPGTPMPKS	sp|Q9IK91|PHOSP_NIPAV Phosphoprotein OS=Nipah virus OX=3052225 GN=P/V/C PE=1 SV=1	T394	4	39	10.2564
SRPK2	Phosphoprotein	RQRPGTPMPKS	sp|Q9IK91|PHOSP_NIPAV Phosphoprotein OS=Nipah virus OX=3052225 GN=P/V/C PE=1 SV=1	T394	4	39	10.2564
EEF2K	Phosphoprotein	VIVGISPEDEE	sp|Q9IK91|PHOSP_NIPAV Phosphoprotein OS=Nipah virus OX=3052225 GN=P/V/C PE=1 SV=1	S266	4	39	10.2564
EEF2K	Phosphoprotein	RQRPGTPMPKS	sp|Q9IK91|PHOSP_NIPAV Phosphoprotein OS=Nipah virus OX=3052225 GN=P/V/C PE=1 SV=1	T394	4	39	10.2564
HASPIN	Phosphoprotein	ILEQQSLFSFD	sp|Q9IK91|PHOSP_NIPAV Phosphoprotein OS=Nipah virus OX=3052225 GN=P/V/C PE=1 SV=1	S607	4	39	10.2564
MAST2	Phosphoprotein	VEGGMSKDDGD	sp|Q9IK91|PHOSP_NIPAV Phosphoprotein OS=Nipah virus OX=3052225 GN=P/V/C PE=1 SV=1	S64	4	39	10.2564
HASPIN	RNA-directed RNA polymerase L	RTRIKTIMNCV	sp|Q997F0|L_NIPAV RNA-directed RNA polymerase L OS=Nipah virus OX=3052225 GN=L PE=1 SV=1	T2155	4	40	10
MAPK9	RNA-directed RNA polymerase L	CDFKKSPFLIA	sp|Q997F0|L_NIPAV RNA-directed RNA polymerase L OS=Nipah virus OX=3052225 GN=L PE=1 SV=1	S1645	4	40	10
EEF2K	RNA-directed RNA polymerase L	CDFKKSPFLIA	sp|Q997F0|L_NIPAV RNA-directed RNA polymerase L OS=Nipah virus OX=3052225 GN=L PE=1 SV=1	S1645	4	40	10
MET	Phosphoprotein	SELIGYLNKAE	sp|Q9IK91|PHOSP_NIPAV Phosphoprotein OS=Nipah virus OX=3052225 GN=P/V/C PE=1 SV=1	Y684	4	40	10
EEF2K	Glycoprotein	KGKIPSKVIKS	sp|Q9IH62|GLYCP_NIPAV Glycoprotein G OS=Nipah virus OX=3052225 GN=G PE=1 SV=1	S22	3	34	8.82353
CDK6	Phosphoprotein	PIKKGTDAKYP	sp|Q9IK91|PHOSP_NIPAV Phosphoprotein OS=Nipah virus OX=3052225 GN=P/V/C PE=1 SV=1	T408	3	38	7.89474
ACVR1	Phosphoprotein	WSIERSISPDK	sp|Q9IK91|PHOSP_NIPAV Phosphoprotein OS=Nipah virus OX=3052225 GN=P/V/C PE=1 SV=1	S371	3	39	7.69231
CDK9	Phosphoprotein	IERSISPDKTE	sp|Q9IK91|PHOSP_NIPAV Phosphoprotein OS=Nipah virus OX=3052225 GN=P/V/C PE=1 SV=1	S373	3	39	7.69231
EEF2K	Phosphoprotein	NGAVQTADRQR	sp|Q9IK91|PHOSP_NIPAV Phosphoprotein OS=Nipah virus OX=3052225 GN=P/V/C PE=1 SV=1	T386	3	39	7.69231
EEF2K	Phosphoprotein	DAKYPSAGTEN	sp|Q9IK91|PHOSP_NIPAV Phosphoprotein OS=Nipah virus OX=3052225 GN=P/V/C PE=1 SV=1	S414	3	39	7.69231
HASPIN	Phosphoprotein	GKPNESIGRTI	sp|Q9IK91|PHOSP_NIPAV Phosphoprotein OS=Nipah virus OX=3052225 GN=P/V/C PE=1 SV=1	S282	3	39	7.69231
HASPIN	Phosphoprotein	ESIGRTIEGQS	sp|Q9IK91|PHOSP_NIPAV Phosphoprotein OS=Nipah virus OX=3052225 GN=P/V/C PE=1 SV=1	T286	3	39	7.69231
HASPIN	Phosphoprotein	PPYHWSIERSI	sp|Q9IK91|PHOSP_NIPAV Phosphoprotein OS=Nipah virus OX=3052225 GN=P/V/C PE=1 SV=1	S367	3	39	7.69231
HASPIN	Phosphoprotein	WSIERSISPDK	sp|Q9IK91|PHOSP_NIPAV Phosphoprotein OS=Nipah virus OX=3052225 GN=P/V/C PE=1 SV=1	S371	3	39	7.69231
MAPK9	Phosphoprotein	DPAKDSPVIAE	sp|Q9IK91|PHOSP_NIPAV Phosphoprotein OS=Nipah virus OX=3052225 GN=P/V/C PE=1 SV=1	S205	3	39	7.69231
MAPK9	Phosphoprotein	IERSISPDKTE	sp|Q9IK91|PHOSP_NIPAV Phosphoprotein OS=Nipah virus OX=3052225 GN=P/V/C PE=1 SV=1	S373	3	39	7.69231
MAP2K1	Phosphoprotein	IERSISPDKTE	sp|Q9IK91|PHOSP_NIPAV Phosphoprotein OS=Nipah virus OX=3052225 GN=P/V/C PE=1 SV=1	S373	3	39	7.69231
MAST2	Phosphoprotein	NLEDLSSTSPT	sp|Q9IK91|PHOSP_NIPAV Phosphoprotein OS=Nipah virus OX=3052225 GN=P/V/C PE=1 SV=1	S79	3	39	7.69231
MAST2	Phosphoprotein	ISPDKTEIVNG	sp|Q9IK91|PHOSP_NIPAV Phosphoprotein OS=Nipah virus OX=3052225 GN=P/V/C PE=1 SV=1	T377	3	39	7.69231
CDK9	Phosphoprotein	PPYHWSIERSI	sp|Q9IK91|PHOSP_NIPAV Phosphoprotein OS=Nipah virus OX=3052225 GN=P/V/C PE=1 SV=1	S367	3	39	7.69231
EEF2K	Phosphoprotein	DPAKDSPVIAE	sp|Q9IK91|PHOSP_NIPAV Phosphoprotein OS=Nipah virus OX=3052225 GN=P/V/C PE=1 SV=1	S205	3	39	7.69231
EEF2K	Phosphoprotein	IERSISPDKTE	sp|Q9IK91|PHOSP_NIPAV Phosphoprotein OS=Nipah virus OX=3052225 GN=P/V/C PE=1 SV=1	S373	3	39	7.69231
HASPIN	Phosphoprotein	IERSISPDKTE	sp|Q9IK91|PHOSP_NIPAV Phosphoprotein OS=Nipah virus OX=3052225 GN=P/V/C PE=1 SV=1	S373	3	39	7.69231
HASPIN	Phosphoprotein	ISPDKTEIVNG	sp|Q9IK91|PHOSP_NIPAV Phosphoprotein OS=Nipah virus OX=3052225 GN=P/V/C PE=1 SV=1	T377	3	39	7.69231
MAPK9	Phosphoprotein	PPYHWSIERSI	sp|Q9IK91|PHOSP_NIPAV Phosphoprotein OS=Nipah virus OX=3052225 GN=P/V/C PE=1 SV=1	S367	3	39	7.69231
MAPK9	Phosphoprotein	PIKKGTDAKYP	sp|Q9IK91|PHOSP_NIPAV Phosphoprotein OS=Nipah virus OX=3052225 GN=P/V/C PE=1 SV=1	T408	3	39	7.69231
MAP2K1	Phosphoprotein	PPYHWSIERSI	sp|Q9IK91|PHOSP_NIPAV Phosphoprotein OS=Nipah virus OX=3052225 GN=P/V/C PE=1 SV=1	S367	3	39	7.69231
MAST2	Phosphoprotein	IERSISPDKTE	sp|Q9IK91|PHOSP_NIPAV Phosphoprotein OS=Nipah virus OX=3052225 GN=P/V/C PE=1 SV=1	S373	3	39	7.69231
MAST2	Phosphoprotein	NGAVQTADRQR	sp|Q9IK91|PHOSP_NIPAV Phosphoprotein OS=Nipah virus OX=3052225 GN=P/V/C PE=1 SV=1	T386	3	39	7.69231
ACVR1	V protein	EDEEPSSVGGK	sp|Q997F2|V_NIPAV Non-structural protein V OS=Nipah virus OX=3052225 GN=P/V/C PE=1 SV=1	S273	2	29	6.89655
ACVR1	V protein	WSIERSISPDK	sp|Q997F2|V_NIPAV Non-structural protein V OS=Nipah virus OX=3052225 GN=P/V/C PE=1 SV=1	S371	2	29	6.89655
CDK9	V protein	IERSISPDKTE	sp|Q997F2|V_NIPAV Non-structural protein V OS=Nipah virus OX=3052225 GN=P/V/C PE=1 SV=1	S373	2	29	6.89655
CDK9	V protein	RQRPGTPMPKS	sp|Q997F2|V_NIPAV Non-structural protein V OS=Nipah virus OX=3052225 GN=P/V/C PE=1 SV=1	T394	2	29	6.89655
EEF2K	V protein	SIQQPSIKDQT	sp|Q997F2|V_NIPAV Non-structural protein V OS=Nipah virus OX=3052225 GN=P/V/C PE=1 SV=1	S37	2	29	6.89655
EEF2K	V protein	SIKDQTKAWED	sp|Q997F2|V_NIPAV Non-structural protein V OS=Nipah virus OX=3052225 GN=P/V/C PE=1 SV=1	T42	2	29	6.89655
EEF2K	V protein	TGLNPTAVPFT	sp|Q997F2|V_NIPAV Non-structural protein V OS=Nipah virus OX=3052225 GN=P/V/C PE=1 SV=1	T189	2	29	6.89655
EEF2K	V protein	NVGPQTSRNVN	sp|Q997F2|V_NIPAV Non-structural protein V OS=Nipah virus OX=3052225 GN=P/V/C PE=1 SV=1	T226	2	29	6.89655
EEF2K	V protein	EDEEPSSVGGK	sp|Q997F2|V_NIPAV Non-structural protein V OS=Nipah virus OX=3052225 GN=P/V/C PE=1 SV=1	S273	2	29	6.89655
EEF2K	V protein	TIEGQSIRDNL	sp|Q997F2|V_NIPAV Non-structural protein V OS=Nipah virus OX=3052225 GN=P/V/C PE=1 SV=1	S291	2	29	6.89655
EEF2K	V protein	NGAVQTADRQR	sp|Q997F2|V_NIPAV Non-structural protein V OS=Nipah virus OX=3052225 GN=P/V/C PE=1 SV=1	T386	2	29	6.89655
EEF2K	V protein	CGECPTECFHC	sp|Q997F2|V_NIPAV Non-structural protein V OS=Nipah virus OX=3052225 GN=P/V/C PE=1 SV=1	T450	2	29	6.89655
HASPIN	V protein	SIQQPSIKDQT	sp|Q997F2|V_NIPAV Non-structural protein V OS=Nipah virus OX=3052225 GN=P/V/C PE=1 SV=1	S37	2	29	6.89655
HASPIN	V protein	GKPNESIGRTI	sp|Q997F2|V_NIPAV Non-structural protein V OS=Nipah virus OX=3052225 GN=P/V/C PE=1 SV=1	S282	2	29	6.89655
HASPIN	V protein	ESIGRTIEGQS	sp|Q997F2|V_NIPAV Non-structural protein V OS=Nipah virus OX=3052225 GN=P/V/C PE=1 SV=1	T286	2	29	6.89655
HASPIN	V protein	TIEGQSIRDNL	sp|Q997F2|V_NIPAV Non-structural protein V OS=Nipah virus OX=3052225 GN=P/V/C PE=1 SV=1	S291	2	29	6.89655
HASPIN	V protein	PPYHWSIERSI	sp|Q997F2|V_NIPAV Non-structural protein V OS=Nipah virus OX=3052225 GN=P/V/C PE=1 SV=1	S367	2	29	6.89655
HASPIN	V protein	WSIERSISPDK	sp|Q997F2|V_NIPAV Non-structural protein V OS=Nipah virus OX=3052225 GN=P/V/C PE=1 SV=1	S371	2	29	6.89655
MAPK9	V protein	DPAKDSPVIAE	sp|Q997F2|V_NIPAV Non-structural protein V OS=Nipah virus OX=3052225 GN=P/V/C PE=1 SV=1	S205	2	29	6.89655
MAPK9	V protein	VIVGISPEDEE	sp|Q997F2|V_NIPAV Non-structural protein V OS=Nipah virus OX=3052225 GN=P/V/C PE=1 SV=1	S266	2	29	6.89655
MAPK9	V protein	IERSISPDKTE	sp|Q997F2|V_NIPAV Non-structural protein V OS=Nipah virus OX=3052225 GN=P/V/C PE=1 SV=1	S373	2	29	6.89655
MAPK9	V protein	RQRPGTPMPKS	sp|Q997F2|V_NIPAV Non-structural protein V OS=Nipah virus OX=3052225 GN=P/V/C PE=1 SV=1	T394	2	29	6.89655
MAP2K1	V protein	PERGWSDYTSG	sp|Q997F2|V_NIPAV Non-structural protein V OS=Nipah virus OX=3052225 GN=P/V/C PE=1 SV=1	S137	2	29	6.89655
MAP2K1	V protein	TLRNLSDPAKD	sp|Q997F2|V_NIPAV Non-structural protein V OS=Nipah virus OX=3052225 GN=P/V/C PE=1 SV=1	S199	2	29	6.89655
MAP2K1	V protein	IERSISPDKTE	sp|Q997F2|V_NIPAV Non-structural protein V OS=Nipah virus OX=3052225 GN=P/V/C PE=1 SV=1	S373	2	29	6.89655
MAST2	V protein	SIKDQTKAWED	sp|Q997F2|V_NIPAV Non-structural protein V OS=Nipah virus OX=3052225 GN=P/V/C PE=1 SV=1	T42	2	29	6.89655
MAST2	V protein	NLEDLSSTSPT	sp|Q997F2|V_NIPAV Non-structural protein V OS=Nipah virus OX=3052225 GN=P/V/C PE=1 SV=1	S79	2	29	6.89655
MAST2	V protein	GWSDYTSGANN	sp|Q997F2|V_NIPAV Non-structural protein V OS=Nipah virus OX=3052225 GN=P/V/C PE=1 SV=1	T140	2	29	6.89655
MAST2	V protein	ISPDKTEIVNG	sp|Q997F2|V_NIPAV Non-structural protein V OS=Nipah virus OX=3052225 GN=P/V/C PE=1 SV=1	T377	2	29	6.89655
SRPK2	V protein	RQRPGTPMPKS	sp|Q997F2|V_NIPAV Non-structural protein V OS=Nipah virus OX=3052225 GN=P/V/C PE=1 SV=1	T394	2	29	6.89655
ACVR1	V protein	AKDNKSTDVPG	sp|Q997F2|V_NIPAV Non-structural protein V OS=Nipah virus OX=3052225 GN=P/V/C PE=1 SV=1	S303	2	29	6.89655
CDK9	V protein	PPYHWSIERSI	sp|Q997F2|V_NIPAV Non-structural protein V OS=Nipah virus OX=3052225 GN=P/V/C PE=1 SV=1	S367	2	29	6.89655
EEF2K	V protein	DPAKDSPVIAE	sp|Q997F2|V_NIPAV Non-structural protein V OS=Nipah virus OX=3052225 GN=P/V/C PE=1 SV=1	S205	2	29	6.89655
EEF2K	V protein	VIVGISPEDEE	sp|Q997F2|V_NIPAV Non-structural protein V OS=Nipah virus OX=3052225 GN=P/V/C PE=1 SV=1	S266	2	29	6.89655
EEF2K	V protein	IERSISPDKTE	sp|Q997F2|V_NIPAV Non-structural protein V OS=Nipah virus OX=3052225 GN=P/V/C PE=1 SV=1	S373	2	29	6.89655
EEF2K	V protein	RQRPGTPMPKS	sp|Q997F2|V_NIPAV Non-structural protein V OS=Nipah virus OX=3052225 GN=P/V/C PE=1 SV=1	T394	2	29	6.89655
HASPIN	V protein	IERSISPDKTE	sp|Q997F2|V_NIPAV Non-structural protein V OS=Nipah virus OX=3052225 GN=P/V/C PE=1 SV=1	S373	2	29	6.89655
HASPIN	V protein	ISPDKTEIVNG	sp|Q997F2|V_NIPAV Non-structural protein V OS=Nipah virus OX=3052225 GN=P/V/C PE=1 SV=1	T377	2	29	6.89655
MAPK9	V protein	PERGWSDYTSG	sp|Q997F2|V_NIPAV Non-structural protein V OS=Nipah virus OX=3052225 GN=P/V/C PE=1 SV=1	S137	2	29	6.89655
MAPK9	V protein	PPYHWSIERSI	sp|Q997F2|V_NIPAV Non-structural protein V OS=Nipah virus OX=3052225 GN=P/V/C PE=1 SV=1	S367	2	29	6.89655
MAP2K1	V protein	PPYHWSIERSI	sp|Q997F2|V_NIPAV Non-structural protein V OS=Nipah virus OX=3052225 GN=P/V/C PE=1 SV=1	S367	2	29	6.89655
MAST2	V protein	VEGGMSKDDGD	sp|Q997F2|V_NIPAV Non-structural protein V OS=Nipah virus OX=3052225 GN=P/V/C PE=1 SV=1	S64	2	29	6.89655
MAST2	V protein	AKDNKSTDVPG	sp|Q997F2|V_NIPAV Non-structural protein V OS=Nipah virus OX=3052225 GN=P/V/C PE=1 SV=1	S303	2	29	6.89655
MAST2	V protein	IERSISPDKTE	sp|Q997F2|V_NIPAV Non-structural protein V OS=Nipah virus OX=3052225 GN=P/V/C PE=1 SV=1	S373	2	29	6.89655
MAST2	V protein	NGAVQTADRQR	sp|Q997F2|V_NIPAV Non-structural protein V OS=Nipah virus OX=3052225 GN=P/V/C PE=1 SV=1	T386	2	29	6.89655
ACVR1	Phosphoprotein	MADDSSRDVIK	sp|Q9IK91|PHOSP_NIPAV Phosphoprotein OS=Nipah virus OX=3052225 GN=P/V/C PE=1 SV=1	S660	2	39	5.12821
EEF2K	Phosphoprotein	SIQQPSIKDQT	sp|Q9IK91|PHOSP_NIPAV Phosphoprotein OS=Nipah virus OX=3052225 GN=P/V/C PE=1 SV=1	S37	2	39	5.12821
EEF2K	Phosphoprotein	SIKDQTKAWED	sp|Q9IK91|PHOSP_NIPAV Phosphoprotein OS=Nipah virus OX=3052225 GN=P/V/C PE=1 SV=1	T42	2	39	5.12821
EEF2K	Phosphoprotein	TIEGQSIRDNL	sp|Q9IK91|PHOSP_NIPAV Phosphoprotein OS=Nipah virus OX=3052225 GN=P/V/C PE=1 SV=1	S291	2	39	5.12821
HASPIN	Phosphoprotein	SIQQPSIKDQT	sp|Q9IK91|PHOSP_NIPAV Phosphoprotein OS=Nipah virus OX=3052225 GN=P/V/C PE=1 SV=1	S37	2	39	5.12821
HASPIN	Phosphoprotein	TIEGQSIRDNL	sp|Q9IK91|PHOSP_NIPAV Phosphoprotein OS=Nipah virus OX=3052225 GN=P/V/C PE=1 SV=1	S291	2	39	5.12821
MAP2K1	Phosphoprotein	PERGWSDYTSG	sp|Q9IK91|PHOSP_NIPAV Phosphoprotein OS=Nipah virus OX=3052225 GN=P/V/C PE=1 SV=1	S137	2	39	5.12821
MAP2K1	Phosphoprotein	TLRNLSDPAKD	sp|Q9IK91|PHOSP_NIPAV Phosphoprotein OS=Nipah virus OX=3052225 GN=P/V/C PE=1 SV=1	S199	2	39	5.12821
MAST2	Phosphoprotein	SIKDQTKAWED	sp|Q9IK91|PHOSP_NIPAV Phosphoprotein OS=Nipah virus OX=3052225 GN=P/V/C PE=1 SV=1	T42	2	39	5.12821
MAST2	Phosphoprotein	GWSDYTSGANN	sp|Q9IK91|PHOSP_NIPAV Phosphoprotein OS=Nipah virus OX=3052225 GN=P/V/C PE=1 SV=1	T140	2	39	5.12821
MAST2	Phosphoprotein	KETDKSEVNPV	sp|Q9IK91|PHOSP_NIPAV Phosphoprotein OS=Nipah virus OX=3052225 GN=P/V/C PE=1 SV=1	S462	2	39	5.12821
MAST2	Phosphoprotein	PMADDSSRDVI	sp|Q9IK91|PHOSP_NIPAV Phosphoprotein OS=Nipah virus OX=3052225 GN=P/V/C PE=1 SV=1	S659	2	39	5.12821
MAST2	Phosphoprotein	MADDSSRDVIK	sp|Q9IK91|PHOSP_NIPAV Phosphoprotein OS=Nipah virus OX=3052225 GN=P/V/C PE=1 SV=1	S660	2	39	5.12821
ACVR1	Phosphoprotein	AKDNKSTDVPG	sp|Q9IK91|PHOSP_NIPAV Phosphoprotein OS=Nipah virus OX=3052225 GN=P/V/C PE=1 SV=1	S303	2	39	5.12821
MAPK9	Phosphoprotein	PERGWSDYTSG	sp|Q9IK91|PHOSP_NIPAV Phosphoprotein OS=Nipah virus OX=3052225 GN=P/V/C PE=1 SV=1	S137	2	39	5.12821
MAPK9	Phosphoprotein	PMADDSSRDVI	sp|Q9IK91|PHOSP_NIPAV Phosphoprotein OS=Nipah virus OX=3052225 GN=P/V/C PE=1 SV=1	S659	2	39	5.12821
MAST2	Phosphoprotein	AKDNKSTDVPG	sp|Q9IK91|PHOSP_NIPAV Phosphoprotein OS=Nipah virus OX=3052225 GN=P/V/C PE=1 SV=1	S303	2	39	5.12821
MAST2	Phosphoprotein	VDDNDSLDDKY	sp|Q9IK91|PHOSP_NIPAV Phosphoprotein OS=Nipah virus OX=3052225 GN=P/V/C PE=1 SV=1	S472	2	39	5.12821
EEF2K	Nucleocapsid	AISNRTQGESE	sp|Q9IK92|NCAP_NIPAV Nucleoprotein OS=Nipah virus OX=3052225 GN=N PE=1 SV=1	T506	8	159	5.03145
