# Supplementary material for: Uncovering human kinase substrates in nipah proteome
Source: Front Bioinform. 2025 Dec 5;5:1678189. doi: 10.3389/fbinf.2025.1678189 (PMC12715814; doi:10.3389/fbinf.2025.1678189)
Supplement: Supplementary file 9 [file Table5.xlsx]

## Sheet: PYSIO_CHEMICO_KINASES
Accession	Length	GRAVY	Aliphatic Index	Instability Index	Stability	Molecular Weight	Aromaticity	Isoelectric Point	Charge at pH 7
sp|O00418|EEF2K_HUMAN	725	-0.77	65.57	42.69	Unstable	82143.2	0.09	5.16	-38.8
sp|P45984|MAPK9_HUMAN	424	-0.31	86.65	43.45	Unstable	48138.5	0.08	5.41	-11.66
sp|Q8TF76|HASPIN_HUMAN	798	-0.56	71.37	50.16	Unstable	88494.5	0.07	9.32	27.23
