# Supplementary material for: Uncovering human kinase substrates in nipah proteome
Source: Front Bioinform. 2025 Dec 5;5:1678189. doi: 10.3389/fbinf.2025.1678189 (PMC12715814; doi:10.3389/fbinf.2025.1678189)
Supplement: Supplementary file 10 [file Table7.xlsx]

## Sheet: Replicate_1
Set1 Residues	Set2 Residues	Specific Interactions	# H-Bond	H-Bond % Poses	# Salt Bridges	Salt Bridges % Poses	# Pi Stacking	Pi Stacking % Poses	# Disulfides	Disulfides % Poses	# vdW Clash	vdW Clash % Poses	Frames	ResiduePair
C:ARG 252	B:ASP 304	2x hb, 1x salt bridge to B:ASP 304	2	1	1	100	0	0	0	0	0	0	1200	C:ARG 252-B:ASP 304
C:ARG 252	B:ASP 304	1x hb to B:ASP 304	1	1	0	0	0	0	0	0	0	0	2700	C:ARG 252-B:ASP 304
C:ARG 252	B:ASP 304	1x hb to B:ASP 304	1	1	0	0	0	0	0	0	0	0	3000	C:ARG 252-B:ASP 304
C:LYS 205	B:ASP 304	1x hb, 1x salt bridge to B:ASP 304	1	1	1	100	0	0	0	0	0	0	300	C:LYS 205-B:ASP 304
C:LYS 205	B:ASP 304	1x hb, 1x salt bridge to B:ASP 304	1	1	1	100	0	0	0	0	0	0	600	C:LYS 205-B:ASP 304
C:LYS 205	B:ASP 304	1x hb, 1x salt bridge to B:ASP 304	1	1	1	100	0	0	0	0	0	0	900	C:LYS 205-B:ASP 304
C:LYS 205	B:ASP 304	1x hb, 1x salt bridge to B:ASP 304	1	1	1	100	0	0	0	0	0	0	1500	C:LYS 205-B:ASP 304
C:LYS 205	B:ASP 304	1x hb, 1x salt bridge to B:ASP 304	1	1	1	100	0	0	0	0	0	0	1800	C:LYS 205-B:ASP 304
C:LYS 86	B:GLU 327	1x hb, 1x salt bridge to B:GLU 327	1	1	1	100	0	0	0	0	0	0	900	C:LYS 86-B:GLU 327
C:LYS 86	B:GLU 327	1x hb, 1x salt bridge to B:GLU 327	1	1	1	100	0	0	0	0	0	0	2100	C:LYS 86-B:GLU 327
C:LYS 86	B:GLU 327	1x hb, 1x salt bridge to B:GLU 327	1	1	1	100	0	0	0	0	0	0	2400	C:LYS 86-B:GLU 327
C:LYS 86	B:GLU 327	1x salt bridge to B:GLU 327	0	0	1	100	0	0	0	0	0	0	3000	C:LYS 86-B:GLU 327

## Sheet: Replicate_2
Set1 Residues	Set2 Residues	Specific Interactions	# H-Bond	H-Bond % Poses	# Salt Bridges	Salt Bridges % Poses	# Pi Stacking	Pi Stacking % Poses	# Disulfides	Disulfides % Poses	# vdW Clash	vdW Clash % Poses	Frames	ResiduePair
C:ARG 252	B:ASP 304	2x hb, 1x salt bridge to B:ASP 304	2	1	1	100	0	0	0	0	0	0	1	C:ARG 252-B:ASP 304
C:ARG 252	B:ASP 304	1x hb, 1x salt bridge to B:ASP 304	1	1	1	100	0	0	0	0	0	0	1500	C:ARG 252-B:ASP 304
C:ARG 252	B:ASP 304	1x hb, 1x salt bridge to B:ASP 304	1	1	1	100	0	0	0	0	0	0	2700	C:ARG 252-B:ASP 304
C:ARG 252	B:ASP 304	1x hb, 1x salt bridge to B:ASP 304	1	1	1	100	0	0	0	0	0	0	3000	C:ARG 252-B:ASP 304
C:LYS 205	B:ASP 304	1x hb, 1x salt bridge to B:ASP 304	1	1	1	100	0	0	0	0	0	0	1	C:LYS 205-B:ASP 304
C:LYS 205	B:ASP 304	1x hb, 1x salt bridge to B:ASP 304	1	1	1	100	0	0	0	0	0	0	1500	C:LYS 205-B:ASP 304
C:LYS 205	B:ASP 304	1x hb, 1x salt bridge to B:ASP 304	1	1	1	100	0	0	0	0	0	0	300	C:LYS 205-B:ASP 304
C:LYS 205	B:ASP 304	1x hb, 1x salt bridge to B:ASP 304	1	1	1	100	0	0	0	0	0	0	3000	C:LYS 205-B:ASP 304
C:LYS 205	B:ASP 304	1x hb, 1x salt bridge to B:ASP 304	1	1	1	100	0	0	0	0	0	0	600	C:LYS 205-B:ASP 304
C:LYS 205	B:ASP 304	1x hb, 1x salt bridge to B:ASP 304	1	1	1	100	0	0	0	0	0	0	1800	C:LYS 205-B:ASP 304
C:LYS 205	B:ASP 304	1x hb, 1x salt bridge to B:ASP 304	1	1	1	100	0	0	0	0	0	0	2400	C:LYS 205-B:ASP 304
C:LYS 205	B:ASP 304	1x hb, 1x salt bridge to B:ASP 304	1	1	1	100	0	0	0	0	0	0	2700	C:LYS 205-B:ASP 304
C:LYS 205	B:ASP 304	1x hb, 1x salt bridge to B:ASP 304	1	1	1	100	0	0	0	0	0	0	900	C:LYS 205-B:ASP 304
C:LYS 86	B:GLU 327	1x hb, 1x salt bridge to B:GLU 327	1	1	1	100	0	0	0	0	0	0	2100	C:LYS 86-B:GLU 327
C:LYS 86	B:GLU 327	1x hb, 1x salt bridge to B:GLU 327	1	1	1	100	0	0	0	0	0	0	2400	C:LYS 86-B:GLU 327
C:LYS 86	B:GLU 327	1x hb, 1x salt bridge to B:GLU 327	1	1	1	100	0	0	0	0	0	0	3000	C:LYS 86-B:GLU 327
C:LYS 86	B:GLU 327	1x hb, 1x salt bridge to B:GLU 327	1	1	1	100	0	0	0	0	0	0	900	C:LYS 86-B:GLU 327

## Sheet: Replicate_3
Set1 Residues	Set2 Residues	Specific Interactions	# H-Bond	H-Bond % Poses	# Salt Bridges	Salt Bridges % Poses	# Pi Stacking	Pi Stacking % Poses	# Disulfides	Disulfides % Poses	# vdW Clash	vdW Clash % Poses	Frames	ResiduePair
C:ARG 252	B:ASP 304	2x hb, 1x salt bridge to B:ASP 304	2	1	1	100	0	0	0	0	0	0	1	C:ARG 252-B:ASP 304
C:ARG 252	B:ASP 304	1x hb, 1x salt bridge to B:ASP 304	1	1	1	100	0	0	0	0	0	0	1500	C:ARG 252-B:ASP 304
C:ARG 252	B:ASP 304	1x hb, 1x salt bridge to B:ASP 304	1	1	1	100	0	0	0	0	0	0	2700	C:ARG 252-B:ASP 304
C:ARG 252	B:ASP 304	1x hb, 1x salt bridge to B:ASP 304	1	1	1	100	0	0	0	0	0	0	3000	C:ARG 252-B:ASP 304
C:LYS 205	B:ASP 304	1x hb, 1x salt bridge to B:ASP 304	1	1	1	100	0	0	0	0	0	0	1	C:LYS 205-B:ASP 304
C:LYS 205	B:ASP 304	1x hb, 1x salt bridge to B:ASP 304	1	1	1	100	0	0	0	0	0	0	300	C:LYS 205-B:ASP 304
C:LYS 205	B:ASP 304	1x hb, 1x salt bridge to B:ASP 304	1	1	1	100	0	0	0	0	0	0	600	C:LYS 205-B:ASP 304
C:LYS 205	B:ASP 304	1x hb, 1x salt bridge to B:ASP 304	1	1	1	100	0	0	0	0	0	0	900	C:LYS 205-B:ASP 304
C:LYS 205	B:ASP 304	1x hb, 1x salt bridge to B:ASP 304	1	1	1	100	0	0	0	0	0	0	1500	C:LYS 205-B:ASP 304
C:LYS 205	B:ASP 304	1x hb, 1x salt bridge to B:ASP 304	1	1	1	100	0	0	0	0	0	0	1800	C:LYS 205-B:ASP 304
C:LYS 205	B:ASP 304	1x hb, 1x salt bridge to B:ASP 304	1	1	1	100	0	0	0	0	0	0	2700	C:LYS 205-B:ASP 304
C:LYS 205	B:ASP 304	1x hb, 1x salt bridge to B:ASP 304	1	1	1	100	0	0	0	0	0	0	3000	C:LYS 205-B:ASP 304
C:LYS 86	B:GLU 327	1x hb, 1x salt bridge to B:GLU 327	1	1	1	100	0	0	0	0	0	0	900	C:LYS 86-B:GLU 327
C:LYS 86	B:GLU 327	1x hb, 1x salt bridge to B:GLU 327	1	1	1	100	0	0	0	0	0	0	2100	C:LYS 86-B:GLU 327
C:LYS 86	B:GLU 327	1x hb, 1x salt bridge to B:GLU 327	1	1	1	100	0	0	0	0	0	0	2400	C:LYS 86-B:GLU 327
C:LYS 86	B:GLU 327	1x hb, 1x salt bridge to B:GLU 327	1	1	1	100	0	0	0	0	0	0	3000	C:LYS 86-B:GLU 327
