# Supplementary material for: Uncovering human kinase substrates in nipah proteome
Source: Front Bioinform. 2025 Dec 5;5:1678189. doi: 10.3389/fbinf.2025.1678189 (PMC12715814; doi:10.3389/fbinf.2025.1678189)
Supplement: Supplementary file 11 [file Table8.xlsx]

## Sheet: Replicate_1
Set1 Residues	Set2 Residues	Specific Interactions	# H-Bond	H-Bond % Poses	# Salt Bridges	Salt Bridges % Poses	# Pi Stacking	Pi Stacking % Poses	# Disulfides	Disulfides % Poses	# vdW Clash	vdW Clash % Poses	Frame	ResiduePair
C:ARG 200	B:SER 466		0	0	0	0	0	0	0	0	0	0	900	C:ARG 200-B:SER 466
C:ARG 200	B:SER 466		0	0	0	0	0	0	0	0	0	0	1500	C:ARG 200-B:SER 466
C:ARG 200	B:SER 470		0	0	0	0	0	0	0	0	0	0	600	C:ARG 200-B:SER 470
C:ARG 200	B:SER 470		0	0	0	0	0	0	0	0	0	0	900	C:ARG 200-B:SER 470
C:ARG 200	B:SER 470		0	0	0	0	0	0	0	0	0	0	1500	C:ARG 200-B:SER 470
C:ARG 200	B:SER 470		0	0	0	0	0	0	0	0	0	0	1800	C:ARG 200-B:SER 470
C:ARG 200	B:SER 470		0	0	0	0	0	0	0	0	0	0	2100	C:ARG 200-B:SER 470
C:ARG 200	B:SER 470		0	0	0	0	0	0	0	0	0	0	2400	C:ARG 200-B:SER 470
C:ARG 200	B:SER 470		0	0	0	0	0	0	0	0	0	0	2700	C:ARG 200-B:SER 470
C:ARG 200	B:SER 470	1x hb to B:SER 470	1	1	0	0	0	0	0	0	0	0	3000	C:ARG 200-B:SER 470
C:ARG 200	B:TYR 473		0	0	0	0	0	0	0	0	0	0	3000	C:ARG 200-B:TYR 473

## Sheet: Replicate_3
Set1 Residues	Set2 Residues	Distance(A)	Specific Interactions	# H-Bond	H-Bond % Poses	# Salt Bridges	Salt Bridges % Poses	# Pi Stacking	Pi Stacking % Poses	# Disulfides	Disulfides % Poses	# vdW Clash	vdW Clash % Poses	Frame	ResiduePair
C:ARG 200	B:SER 466	2.8 A		0	0	0	0	0	0	0	0	0	0	1	C:ARG 200-B:SER 466
C:ARG 200	B:SER 466	3.0 A		0	0	0	0	0	0	0	0	0	0	1800	C:ARG 200-B:SER 466
C:LYS 202	B:SER 466	3.3 A		0	0	0	0	0	0	0	0	0	0	2100	C:LYS 202-B:SER 466
C:LYS 202	B:SER 466	3.4 A		0	0	0	0	0	0	0	0	0	0	2400	C:LYS 202-B:SER 466
C:ARG 200	B:SER 470	3.1 A		0	0	0	0	0	0	0	0	0	0	1	C:ARG 200-B:SER 470
C:LYS 202	B:SER 470	2.7 A		0	0	0	0	0	0	0	0	0	0	600	C:LYS 202-B:SER 470
C:LYS 202	B:SER 470	3.9 A		0	0	0	0	0	0	0	0	0	0	2100	C:LYS 202-B:SER 470
C:LYS 202	B:SER 470	3.0 A		0	0	0	0	0	0	0	0	0	0	2400	C:LYS 202-B:SER 470
C:LYS 202	B:SER 470	3.0 A		0	0	0	0	0	0	0	0	0	0	3000	C:LYS 202-B:SER 470
C:ARG 200	B:TYR 473	3.8 A		0	0	0	0	0	0	0	0	0	0	600	C:ARG 200-B:TYR 473
C:ARG 200	B:TYR 473	3.0 A		0	0	0	0	0	0	0	0	0	0	2100	C:ARG 200-B:TYR 473
C:ARG 200	B:TYR 473	2.9 A		0	0	0	0	0	0	0	0	0	0	2400	C:ARG 200-B:TYR 473
C:ARG 200	B:TYR 473	2.6 A		0	0	0	0	0	0	0	0	0	0	2700	C:ARG 200-B:TYR 473
C:LYS 202	B:TYR 473	2.8 A		0	0	0	0	0	0	0	0	0	0	2100	C:LYS 202-B:TYR 473
C:LYS 202	B:TYR 473	2.5 A		0	0	0	0	0	0	0	0	0	0	2400	C:LYS 202-B:TYR 473
